# Supplementary material for: Characterization of microRNAs during Embryonic Skeletal Muscle Development in the Shan Ma Duck
Source: Animals (Basel). 2020 Aug 14;10(8):1417. doi: 10.3390/ani10081417 (PMC7460075; doi:10.3390/ani10081417)
Supplement: Supplementary file 1 [file animals-10-01417-s001.zip]

Archive with 7 entries (7 files):
- Supplementary Table S5.xlsx
- Supplementary Table S6.xlsx
- Supplementary Table S7.xlsx
- Supplementary Table S1.xlsx
- Supplementary Table S2.xlsx
- Supplementary Table S3.xlsx
- Supplementary Table S4.xlsx
