# Supplementary material for: Characterization of microRNAs during Embryonic Skeletal Muscle Development in the Shan Ma Duck
Source: Animals (Basel). 2020 Aug 14;10(8):1417. doi: 10.3390/ani10081417 (PMC7460075; doi:10.3390/ani10081417)
Supplement: Supplementary file 1 [file animals-10-01417-s001.zip › Supplementary Table S5.xlsx]

## Sheet: Sheet1
GO Id	Function	GO_term	S gene number	TS gene number	B gene number	TB gene number	Pvalue of Fisher's Exact Test
GO:0005737	cellular_component	cytoplasm	269	1587	1788	13431	6.00198e-06
GO:0005615	cellular_component	extracellular space	63	1587	332	13431	8.59763e-05
GO:0016787	molecular_function	hydrolase activity	33	1587	146	13431	0.00016282
GO:0042116	biological_process	macrophage activation	4	1587	4	13431	0.000194279
GO:0042803	molecular_function	protein homodimerization activity	75	1587	424	13431	0.000202781
GO:0048008	biological_process	platelet-derived growth factor receptor signaling pathway	9	1587	20	13431	0.000217677
GO:0043406	biological_process	positive regulation of MAP kinase activity	11	1587	29	13431	0.000275011
GO:0031091	cellular_component	platelet alpha granule	6	1587	10	13431	0.000370879
GO:0004908	molecular_function	interleukin-1 receptor activity	5	1587	7	13431	0.000391307
GO:0003824	molecular_function	catalytic activity	63	1587	351	13431	0.000427128
GO:0043025	cellular_component	neuronal cell body	21	1587	84	13431	0.000601673
GO:0098978	cellular_component	glutamatergic synapse	34	1587	164	13431	0.000713493
GO:0006890	biological_process	retrograde vesicle-mediated transport, Golgi to endoplasmic reticulum	7	1587	15	13431	0.000862376
GO:0004364	molecular_function	glutathione transferase activity	5	1587	8	13431	0.000941656
GO:0045721	biological_process	negative regulation of gluconeogenesis	5	1587	8	13431	0.000941656
GO:0008565	molecular_function	obsolete protein transporter activity	9	1587	24	13431	0.00109144
GO:0030218	biological_process	erythrocyte differentiation	9	1587	24	13431	0.00109144
GO:0007507	biological_process	heart development	28	1587	130	13431	0.00110181
GO:0019005	cellular_component	SCF ubiquitin ligase complex	9	1587	25	13431	0.00152842
GO:0071222	biological_process	cellular response to lipopolysaccharide	13	1587	45	13431	0.00158927
GO:0005794	cellular_component	Golgi apparatus	78	1587	476	13431	0.00158942
GO:0031282	biological_process	regulation of guanylate cyclase activity	3	1587	3	13431	0.00164695
GO:0060066	biological_process	oviduct development	3	1587	3	13431	0.00164695
GO:0008048	molecular_function	calcium sensitive guanylate cyclase activator activity	3	1587	3	13431	0.00164695
GO:0002138	biological_process	retinoic acid biosynthetic process	3	1587	3	13431	0.00164695
GO:0005829	cellular_component	cytosol	226	1587	1602	13431	0.00170425
GO:0032147	biological_process	activation of protein kinase activity	8	1587	21	13431	0.00183611
GO:0030878	biological_process	thyroid gland development	7	1587	17	13431	0.00210488
GO:0070527	biological_process	platelet aggregation	6	1587	13	13431	0.00221122
GO:0006886	biological_process	intracellular protein transport	28	1587	136	13431	0.00224573
GO:0042573	biological_process	retinoic acid metabolic process	4	1587	6	13431	0.00239145
GO:0016491	molecular_function	oxidoreductase activity	40	1587	216	13431	0.00250864
GO:0031146	biological_process	SCF-dependent proteasomal ubiquitin-dependent protein catabolic process	8	1587	22	13431	0.00258977
GO:0003148	biological_process	outflow tract septum morphogenesis	7	1587	18	13431	0.00309646
GO:0099175	biological_process	regulation of postsynapse organization	6	1587	14	13431	0.00348565
GO:0051289	biological_process	protein homotetramerization	11	1587	39	13431	0.00437576
GO:0042995	cellular_component	cell projection	7	1587	19	13431	0.00440863
GO:0005154	molecular_function	epidermal growth factor receptor binding	7	1587	19	13431	0.00440863
GO:0005886	cellular_component	plasma membrane	168	1587	1181	13431	0.00487326
GO:0002162	molecular_function	dystroglycan binding	4	1587	7	13431	0.00505831
GO:0055008	biological_process	cardiac muscle tissue morphogenesis	4	1587	7	13431	0.00505831
GO:0008406	biological_process	gonad development	4	1587	7	13431	0.00505831
GO:0005504	molecular_function	fatty acid binding	4	1587	7	13431	0.00505831
GO:0051895	biological_process	negative regulation of focal adhesion assembly	5	1587	11	13431	0.00572106
GO:0050730	biological_process	regulation of peptidyl-tyrosine phosphorylation	5	1587	11	13431	0.00572106
GO:0003917	molecular_function	DNA topoisomerase type I activity	3	1587	4	13431	0.00600498
GO:0034333	biological_process	adherens junction assembly	3	1587	4	13431	0.00600498
GO:0032700	biological_process	negative regulation of interleukin-17 production	3	1587	4	13431	0.00600498
GO:0072178	biological_process	nephric duct morphogenesis	3	1587	4	13431	0.00600498
GO:0001913	biological_process	T cell mediated cytotoxicity	3	1587	4	13431	0.00600498
GO:0036094	molecular_function	small molecule binding	3	1587	4	13431	0.00600498
GO:0043546	molecular_function	molybdopterin cofactor binding	3	1587	4	13431	0.00600498
GO:0060439	biological_process	trachea morphogenesis	3	1587	4	13431	0.00600498
GO:1990266	biological_process	neutrophil migration	3	1587	4	13431	0.00600498
GO:0002318	biological_process	myeloid progenitor cell differentiation	3	1587	4	13431	0.00600498
GO:0016773	molecular_function	phosphotransferase activity, alcohol group as acceptor	7	1587	20	13431	0.00610048
GO:0016746	molecular_function	transferase activity, transferring acyl groups	9	1587	30	13431	0.00620608
GO:0007040	biological_process	lysosome organization	8	1587	25	13431	0.00634212
GO:0010508	biological_process	positive regulation of autophagy	8	1587	25	13431	0.00634212
GO:0051216	biological_process	cartilage development	10	1587	36	13431	0.00727023
GO:0043005	cellular_component	neuron projection	18	1587	83	13431	0.00738469
GO:0000902	biological_process	cell morphogenesis	11	1587	42	13431	0.00802448
GO:1901223	biological_process	negative regulation of NIK/NF-kappaB signaling	5	1587	12	13431	0.00886311
GO:0043209	cellular_component	myelin sheath	5	1587	12	13431	0.00886311
GO:0004867	molecular_function	serine-type endopeptidase inhibitor activity	10	1587	37	13431	0.00893113
GO:0045954	biological_process	positive regulation of natural killer cell mediated cytotoxicity	4	1587	8	13431	0.00917497
GO:0090136	biological_process	epithelial cell-cell adhesion	4	1587	8	13431	0.00917497
GO:0045294	molecular_function	alpha-catenin binding	4	1587	8	13431	0.00917497
GO:0006656	biological_process	phosphatidylcholine biosynthetic process	4	1587	8	13431	0.00917497
GO:0042581	cellular_component	specific granule	4	1587	8	13431	0.00917497
GO:0009887	biological_process	animal organ morphogenesis	11	1587	43	13431	0.00965874
GO:0004722	molecular_function	protein serine/threonine phosphatase activity	9	1587	32	13431	0.00979646
GO:0006470	biological_process	protein dephosphorylation	22	1587	111	13431	0.00991837
GO:0005764	cellular_component	lysosome	21	1587	105	13431	0.0104564
GO:0001816	biological_process	cytokine production	6	1587	17	13431	0.010518
GO:0006641	biological_process	triglyceride metabolic process	6	1587	17	13431	0.010518
GO:0005876	cellular_component	spindle microtubule	6	1587	17	13431	0.010518
GO:0070374	biological_process	positive regulation of ERK1 and ERK2 cascade	18	1587	86	13431	0.0107227
GO:0008373	molecular_function	sialyltransferase activity	7	1587	22	13431	0.010866
GO:0001822	biological_process	kidney development	14	1587	62	13431	0.0119576
GO:0045921	biological_process	positive regulation of exocytosis	5	1587	13	13431	0.0130205
GO:0034067	biological_process	protein localization to Golgi apparatus	5	1587	13	13431	0.0130205
GO:0031648	biological_process	protein destabilization	8	1587	28	13431	0.0132218
GO:0009986	cellular_component	cell surface	38	1587	224	13431	0.0135279
GO:0042632	biological_process	cholesterol homeostasis	11	1587	45	13431	0.0136827
GO:0010008	cellular_component	endosome membrane	11	1587	45	13431	0.0136827
GO:0098821	molecular_function	BMP receptor activity	3	1587	5	13431	0.0136928
GO:0001817	biological_process	regulation of cytokine production	3	1587	5	13431	0.0136928
GO:0099738	cellular_component	cell cortex region	3	1587	5	13431	0.0136928
GO:0005861	cellular_component	troponin complex	3	1587	5	13431	0.0136928
GO:0043653	biological_process	mitochondrial fragmentation involved in apoptotic process	3	1587	5	13431	0.0136928
GO:0045647	biological_process	negative regulation of erythrocyte differentiation	3	1587	5	13431	0.0136928
GO:0048387	biological_process	negative regulation of retinoic acid receptor signaling pathway	3	1587	5	13431	0.0136928
GO:0060440	biological_process	trachea formation	3	1587	5	13431	0.0136928
GO:0007614	biological_process	short-term memory	3	1587	5	13431	0.0136928
GO:0001553	biological_process	luteinization	3	1587	5	13431	0.0136928
GO:0007216	biological_process	G protein-coupled glutamate receptor signaling pathway	3	1587	5	13431	0.0136928
GO:2000637	biological_process	positive regulation of gene silencing by miRNA	3	1587	5	13431	0.0136928
GO:1900119	biological_process	positive regulation of execution phase of apoptosis	3	1587	5	13431	0.0136928
GO:0019731	biological_process	antibacterial humoral response	3	1587	5	13431	0.0136928
GO:0042171	molecular_function	lysophosphatidic acid acyltransferase activity	3	1587	5	13431	0.0136928
GO:1903351	biological_process	cellular response to dopamine	3	1587	5	13431	0.0136928
GO:0051712	biological_process	positive regulation of killing of cells of other organism	2	1587	2	13431	0.0139539
GO:0072350	biological_process	tricarboxylic acid metabolic process	2	1587	2	13431	0.0139539
GO:0048102	biological_process	autophagic cell death	2	1587	2	13431	0.0139539
GO:0097637	cellular_component	integral component of autophagosome membrane	2	1587	2	13431	0.0139539
GO:1904891	biological_process	positive regulation of excitatory synapse assembly	2	1587	2	13431	0.0139539
GO:0003835	molecular_function	beta-galactoside alpha-2,6-sialyltransferase activity	2	1587	2	13431	0.0139539
GO:0031708	molecular_function	endothelin B receptor binding	2	1587	2	13431	0.0139539
GO:0030289	cellular_component	protein phosphatase 4 complex	2	1587	2	13431	0.0139539
GO:0031281	biological_process	positive regulation of cyclase activity	2	1587	2	13431	0.0139539
GO:0072345	molecular_function	NAADP-sensitive calcium-release channel activity	2	1587	2	13431	0.0139539
GO:0031291	biological_process	Ran protein signal transduction	2	1587	2	13431	0.0139539
GO:0044565	biological_process	dendritic cell proliferation	2	1587	2	13431	0.0139539
GO:0051606	biological_process	detection of stimulus	2	1587	2	13431	0.0139539
GO:0060535	biological_process	trachea cartilage morphogenesis	2	1587	2	13431	0.0139539
GO:0003350	biological_process	pulmonary myocardium development	2	1587	2	13431	0.0139539
GO:1990428	biological_process	miRNA transport	2	1587	2	13431	0.0139539
GO:0008037	biological_process	cell recognition	2	1587	2	13431	0.0139539
GO:0005026	molecular_function	transforming growth factor beta receptor activity, type II	2	1587	2	13431	0.0139539
GO:0072606	biological_process	interleukin-8 secretion	2	1587	2	13431	0.0139539
GO:0022009	biological_process	central nervous system vasculogenesis	2	1587	2	13431	0.0139539
GO:0044070	biological_process	regulation of anion transport	2	1587	2	13431	0.0139539
GO:0021903	biological_process	rostrocaudal neural tube patterning	2	1587	2	13431	0.0139539
GO:0019346	biological_process	transsulfuration	2	1587	2	13431	0.0139539
GO:0140284	cellular_component	endoplasmic reticulum-endosome membrane contact site	2	1587	2	13431	0.0139539
GO:0061740	biological_process	protein targeting to lysosome involved in chaperone-mediated autophagy	2	1587	2	13431	0.0139539
GO:1904423	cellular_component	dehydrodolichyl diphosphate synthase complex	2	1587	2	13431	0.0139539
GO:0030249	molecular_function	guanylate cyclase regulator activity	2	1587	2	13431	0.0139539
GO:0047389	molecular_function	glycerophosphocholine phosphodiesterase activity	2	1587	2	13431	0.0139539
GO:2000768	biological_process	positive regulation of nephron tubule epithelial cell differentiation	2	1587	2	13431	0.0139539
GO:0036499	biological_process	PERK-mediated unfolded protein response	2	1587	2	13431	0.0139539
GO:0045084	biological_process	positive regulation of interleukin-12 biosynthetic process	2	1587	2	13431	0.0139539
GO:2000343	biological_process	positive regulation of chemokine (C-X-C motif) ligand 2 production	2	1587	2	13431	0.0139539
GO:0007638	biological_process	mechanosensory behavior	2	1587	2	13431	0.0139539
GO:0042094	biological_process	interleukin-2 biosynthetic process	2	1587	2	13431	0.0139539
GO:1901135	biological_process	carbohydrate derivative metabolic process	2	1587	2	13431	0.0139539
GO:0003916	molecular_function	DNA topoisomerase activity	2	1587	2	13431	0.0139539
GO:0060585	biological_process	positive regulation of prostaglandin-endoperoxide synthase activity	2	1587	2	13431	0.0139539
GO:0060282	biological_process	positive regulation of oocyte development	2	1587	2	13431	0.0139539
GO:0002537	biological_process	nitric oxide production involved in inflammatory response	2	1587	2	13431	0.0139539
GO:1902037	biological_process	negative regulation of hematopoietic stem cell differentiation	2	1587	2	13431	0.0139539
GO:0006489	biological_process	dolichyl diphosphate biosynthetic process	2	1587	2	13431	0.0139539
GO:0031098	biological_process	stress-activated protein kinase signaling cascade	2	1587	2	13431	0.0139539
GO:0030880	cellular_component	RNA polymerase complex	2	1587	2	13431	0.0139539
GO:1901137	biological_process	carbohydrate derivative biosynthetic process	2	1587	2	13431	0.0139539
GO:0097367	molecular_function	carbohydrate derivative binding	2	1587	2	13431	0.0139539
GO:0004815	molecular_function	aspartate-tRNA ligase activity	2	1587	2	13431	0.0139539
GO:0045547	molecular_function	dehydrodolichyl diphosphate synthase activity	2	1587	2	13431	0.0139539
GO:0022615	biological_process	protein to membrane docking	2	1587	2	13431	0.0139539
GO:0016505	molecular_function	peptidase activator activity involved in apoptotic process	2	1587	2	13431	0.0139539
GO:0099179	biological_process	regulation of synaptic membrane adhesion	2	1587	2	13431	0.0139539
GO:0043137	biological_process	DNA replication, removal of RNA primer	2	1587	2	13431	0.0139539
GO:0050999	biological_process	regulation of nitric-oxide synthase activity	2	1587	2	13431	0.0139539
GO:0048273	molecular_function	mitogen-activated protein kinase p38 binding	2	1587	2	13431	0.0139539
GO:0033592	molecular_function	RNA strand annealing activity	2	1587	2	13431	0.0139539
GO:0016528	cellular_component	sarcoplasm	2	1587	2	13431	0.0139539
GO:1900015	biological_process	regulation of cytokine production involved in inflammatory response	2	1587	2	13431	0.0139539
GO:0004360	molecular_function	glutamine-fructose-6-phosphate transaminase (isomerizing) activity	2	1587	2	13431	0.0139539
GO:0032707	biological_process	negative regulation of interleukin-23 production	2	1587	2	13431	0.0139539
GO:0106140	molecular_function	P-TEFb complex binding	2	1587	2	13431	0.0139539
GO:0005324	molecular_function	long-chain fatty acid transporter activity	2	1587	2	13431	0.0139539
GO:0070925	biological_process	organelle assembly	2	1587	2	13431	0.0139539
GO:1903707	biological_process	negative regulation of hemopoiesis	2	1587	2	13431	0.0139539
GO:0030981	cellular_component	cortical microtubule cytoskeleton	2	1587	2	13431	0.0139539
GO:0004692	molecular_function	cGMP-dependent protein kinase activity	2	1587	2	13431	0.0139539
GO:0004366	molecular_function	glycerol-3-phosphate O-acyltransferase activity	2	1587	2	13431	0.0139539
GO:0010572	biological_process	positive regulation of platelet activation	2	1587	2	13431	0.0139539
GO:0016192	biological_process	vesicle-mediated transport	21	1587	108	13431	0.0142922
GO:1903364	biological_process	positive regulation of cellular protein catabolic process	4	1587	9	13431	0.0149849
GO:0061014	biological_process	positive regulation of mRNA catabolic process	4	1587	9	13431	0.0149849
GO:0031996	molecular_function	thioesterase binding	4	1587	9	13431	0.0149849
GO:2000463	biological_process	positive regulation of excitatory postsynaptic potential	4	1587	9	13431	0.0149849
GO:0061608	molecular_function	nuclear import signal receptor activity	4	1587	9	13431	0.0149849
GO:0004438	molecular_function	phosphatidylinositol-3-phosphatase activity	4	1587	9	13431	0.0149849
GO:0005506	molecular_function	iron ion binding	20	1587	102	13431	0.015148
GO:0042645	cellular_component	mitochondrial nucleoid	8	1587	29	13431	0.0164138
GO:0071346	biological_process	cellular response to interferon-gamma	8	1587	29	13431	0.0164138
GO:0003730	molecular_function	mRNA 3'-UTR binding	9	1587	35	13431	0.0178442
GO:0030904	cellular_component	retromer complex	5	1587	14	13431	0.0183177
GO:0060349	biological_process	bone morphogenesis	5	1587	14	13431	0.0183177
GO:0004198	molecular_function	calcium-dependent cysteine-type endopeptidase activity	5	1587	14	13431	0.0183177
GO:2000379	biological_process	positive regulation of reactive oxygen species metabolic process	5	1587	14	13431	0.0183177
GO:2000352	biological_process	negative regulation of endothelial cell apoptotic process	5	1587	14	13431	0.0183177
GO:0030010	biological_process	establishment of cell polarity	5	1587	14	13431	0.0183177
GO:0030334	biological_process	regulation of cell migration	10	1587	41	13431	0.018596
GO:0035116	biological_process	embryonic hindlimb morphogenesis	6	1587	19	13431	0.018761
GO:0055037	cellular_component	recycling endosome	12	1587	53	13431	0.0187747
GO:2000300	biological_process	regulation of synaptic vesicle exocytosis	7	1587	25	13431	0.0223566
GO:0006622	biological_process	protein targeting to lysosome	4	1587	10	13431	0.0226718
GO:0031210	molecular_function	phosphatidylcholine binding	4	1587	10	13431	0.0226718
GO:0006541	biological_process	glutamine metabolic process	4	1587	10	13431	0.0226718
GO:0016226	biological_process	iron-sulfur cluster assembly	4	1587	10	13431	0.0226718
GO:0005856	cellular_component	cytoskeleton	21	1587	113	13431	0.0230686
GO:1900026	biological_process	positive regulation of substrate adhesion-dependent cell spreading	6	1587	20	13431	0.024187
GO:0007059	biological_process	chromosome segregation	8	1587	31	13431	0.0243969
GO:0006904	biological_process	vesicle docking involved in exocytosis	5	1587	15	13431	0.0248593
GO:0045022	biological_process	early endosome to late endosome transport	5	1587	15	13431	0.0248593
GO:0007129	biological_process	synapsis	5	1587	15	13431	0.0248593
GO:0007178	biological_process	transmembrane receptor protein serine/threonine kinase signaling pathway	5	1587	15	13431	0.0248593
GO:0045648	biological_process	positive regulation of erythrocyte differentiation	5	1587	15	13431	0.0248593
GO:0008210	biological_process	estrogen metabolic process	3	1587	6	13431	0.0249941
GO:0014066	biological_process	regulation of phosphatidylinositol 3-kinase signaling	3	1587	6	13431	0.0249941
GO:0031253	cellular_component	cell projection membrane	3	1587	6	13431	0.0249941
GO:0038084	biological_process	vascular endothelial growth factor signaling pathway	3	1587	6	13431	0.0249941
GO:0019206	molecular_function	nucleoside kinase activity	3	1587	6	13431	0.0249941
GO:0007586	biological_process	digestion	3	1587	6	13431	0.0249941
GO:0019432	biological_process	triglyceride biosynthetic process	3	1587	6	13431	0.0249941
GO:0032725	biological_process	positive regulation of granulocyte macrophage colony-stimulating factor production	3	1587	6	13431	0.0249941
GO:0043297	biological_process	apical junction assembly	3	1587	6	13431	0.0249941
GO:0033598	biological_process	mammary gland epithelial cell proliferation	3	1587	6	13431	0.0249941
GO:0014824	biological_process	artery smooth muscle contraction	3	1587	6	13431	0.0249941
GO:0097027	molecular_function	ubiquitin-protein transferase activator activity	3	1587	6	13431	0.0249941
GO:0031115	biological_process	negative regulation of microtubule polymerization	3	1587	6	13431	0.0249941
GO:0001780	biological_process	neutrophil homeostasis	3	1587	6	13431	0.0249941
GO:0005161	molecular_function	platelet-derived growth factor receptor binding	3	1587	6	13431	0.0249941
GO:0019869	molecular_function	chloride channel inhibitor activity	3	1587	6	13431	0.0249941
GO:0006337	biological_process	nucleosome disassembly	3	1587	6	13431	0.0249941
GO:0016765	molecular_function	transferase activity, transferring alkyl or aryl (other than methyl) groups	3	1587	6	13431	0.0249941
GO:1903980	biological_process	positive regulation of microglial cell activation	3	1587	6	13431	0.0249941
GO:0005577	cellular_component	fibrinogen complex	3	1587	6	13431	0.0249941
GO:0001933	biological_process	negative regulation of protein phosphorylation	10	1587	43	13431	0.025609
GO:0002244	biological_process	hematopoietic progenitor cell differentiation	10	1587	43	13431	0.025609
GO:0019904	molecular_function	protein domain specific binding	23	1587	128	13431	0.0259964
GO:0019899	molecular_function	enzyme binding	31	1587	184	13431	0.0260799
GO:0005739	cellular_component	mitochondrion	83	1587	572	13431	0.0265553
GO:0022857	molecular_function	transmembrane transporter activity	22	1587	123	13431	0.030369
GO:1901215	biological_process	negative regulation of neuron death	6	1587	21	13431	0.0305687
GO:0045453	biological_process	bone resorption	4	1587	11	13431	0.032358
GO:1990782	molecular_function	protein tyrosine kinase binding	4	1587	11	13431	0.032358
GO:0035970	biological_process	peptidyl-threonine dephosphorylation	4	1587	11	13431	0.032358
GO:0061077	biological_process	chaperone-mediated protein folding	4	1587	11	13431	0.032358
GO:0060749	biological_process	mammary gland alveolus development	4	1587	11	13431	0.032358
GO:0016620	molecular_function	oxidoreductase activity, acting on the aldehyde or oxo group of donors, NAD or NADP as acceptor	5	1587	16	13431	0.0327278
GO:0005791	cellular_component	rough endoplasmic reticulum	5	1587	16	13431	0.0327278
GO:0001662	biological_process	behavioral fear response	5	1587	16	13431	0.0327278
GO:0030097	biological_process	hemopoiesis	10	1587	45	13431	0.0343376
GO:0009055	molecular_function	electron transfer activity	8	1587	33	13431	0.0347591
GO:0048538	biological_process	thymus development	8	1587	33	13431	0.0347591
GO:0002039	molecular_function	p53 binding	9	1587	39	13431	0.0348947
GO:0042802	molecular_function	identical protein binding	83	1587	580	13431	0.0356135
GO:0004674	molecular_function	protein serine/threonine kinase activity	30	1587	182	13431	0.036678
GO:0019900	molecular_function	kinase binding	11	1587	52	13431	0.0379404
GO:0019722	biological_process	calcium-mediated signaling	6	1587	22	13431	0.0379572
GO:0042149	biological_process	cellular response to glucose starvation	6	1587	22	13431	0.0379572
GO:0098793	cellular_component	presynapse	6	1587	22	13431	0.0379572
GO:0030117	cellular_component	membrane coat	6	1587	22	13431	0.0379572
GO:0060325	biological_process	face morphogenesis	6	1587	22	13431	0.0379572
GO:0051536	molecular_function	iron-sulfur cluster binding	6	1587	22	13431	0.0379572
GO:0010628	biological_process	positive regulation of gene expression	35	1587	219	13431	0.0384487
GO:0010757	biological_process	negative regulation of plasminogen activation	2	1587	3	13431	0.0385678
GO:1901387	biological_process	positive regulation of voltage-gated calcium channel activity	2	1587	3	13431	0.0385678
GO:0070820	cellular_component	tertiary granule	2	1587	3	13431	0.0385678
GO:0032754	biological_process	positive regulation of interleukin-5 production	2	1587	3	13431	0.0385678
GO:0002003	biological_process	angiotensin maturation	2	1587	3	13431	0.0385678
GO:0048539	biological_process	bone marrow development	2	1587	3	13431	0.0385678
GO:0035166	biological_process	post-embryonic hemopoiesis	2	1587	3	13431	0.0385678
GO:0014005	biological_process	microglia development	2	1587	3	13431	0.0385678
GO:0006527	biological_process	arginine catabolic process	2	1587	3	13431	0.0385678
GO:2000008	biological_process	regulation of protein localization to cell surface	2	1587	3	13431	0.0385678
GO:0015018	molecular_function	galactosylgalactosylxylosylprotein 3-beta-glucuronosyltransferase activity	2	1587	3	13431	0.0385678
GO:0070141	biological_process	response to UV-A	2	1587	3	13431	0.0385678
GO:0002446	biological_process	neutrophil mediated immunity	2	1587	3	13431	0.0385678
GO:0055118	biological_process	negative regulation of cardiac muscle contraction	2	1587	3	13431	0.0385678
GO:0031440	biological_process	regulation of mRNA 3'-end processing	2	1587	3	13431	0.0385678
GO:0006958	biological_process	complement activation, classical pathway	2	1587	3	13431	0.0385678
GO:0003923	molecular_function	GPI-anchor transamidase activity	2	1587	3	13431	0.0385678
GO:0042986	biological_process	positive regulation of amyloid precursor protein biosynthetic process	2	1587	3	13431	0.0385678
GO:0042461	biological_process	photoreceptor cell development	2	1587	3	13431	0.0385678
GO:0030043	biological_process	actin filament fragmentation	2	1587	3	13431	0.0385678
GO:0032383	biological_process	regulation of intracellular cholesterol transport	2	1587	3	13431	0.0385678
GO:0003100	biological_process	regulation of systemic arterial blood pressure by endothelin	2	1587	3	13431	0.0385678
GO:1903690	biological_process	negative regulation of wound healing, spreading of epidermal cells	2	1587	3	13431	0.0385678
GO:0017171	molecular_function	serine hydrolase activity	2	1587	3	13431	0.0385678
GO:0010898	biological_process	positive regulation of triglyceride catabolic process	2	1587	3	13431	0.0385678
GO:0008140	molecular_function	cAMP response element binding protein binding	2	1587	3	13431	0.0385678
GO:0002860	biological_process	positive regulation of natural killer cell mediated cytotoxicity directed against tumor cell target	2	1587	3	13431	0.0385678
GO:0034393	biological_process	positive regulation of smooth muscle cell apoptotic process	2	1587	3	13431	0.0385678
GO:0061890	biological_process	positive regulation of astrocyte activation	2	1587	3	13431	0.0385678
GO:0003161	biological_process	cardiac conduction system development	2	1587	3	13431	0.0385678
GO:0004064	molecular_function	arylesterase activity	2	1587	3	13431	0.0385678
GO:0015760	biological_process	glucose-6-phosphate transport	2	1587	3	13431	0.0385678
GO:0005826	cellular_component	actomyosin contractile ring	2	1587	3	13431	0.0385678
GO:0019509	biological_process	L-methionine salvage from methylthioadenosine	2	1587	3	13431	0.0385678
GO:0070252	biological_process	actin-mediated cell contraction	2	1587	3	13431	0.0385678
GO:0051645	biological_process	Golgi localization	2	1587	3	13431	0.0385678
GO:1901098	biological_process	positive regulation of autophagosome maturation	2	1587	3	13431	0.0385678
GO:1904761	biological_process	negative regulation of myofibroblast differentiation	2	1587	3	13431	0.0385678
GO:0090277	biological_process	positive regulation of peptide hormone secretion	2	1587	3	13431	0.0385678
GO:0001758	molecular_function	retinal dehydrogenase activity	2	1587	3	13431	0.0385678
GO:0014826	biological_process	vein smooth muscle contraction	2	1587	3	13431	0.0385678
GO:0006432	biological_process	phenylalanyl-tRNA aminoacylation	2	1587	3	13431	0.0385678
GO:0006189	biological_process	'de novo' IMP biosynthetic process	2	1587	3	13431	0.0385678
GO:2000660	biological_process	negative regulation of interleukin-1-mediated signaling pathway	2	1587	3	13431	0.0385678
GO:0003186	biological_process	tricuspid valve morphogenesis	2	1587	3	13431	0.0385678
GO:0035720	biological_process	intraciliary anterograde transport	2	1587	3	13431	0.0385678
GO:2000573	biological_process	positive regulation of DNA biosynthetic process	2	1587	3	13431	0.0385678
GO:0050713	biological_process	negative regulation of interleukin-1 beta secretion	2	1587	3	13431	0.0385678
GO:0030856	biological_process	regulation of epithelial cell differentiation	2	1587	3	13431	0.0385678
GO:0005528	molecular_function	FK506 binding	2	1587	3	13431	0.0385678
GO:0038166	biological_process	angiotensin-activated signaling pathway	2	1587	3	13431	0.0385678
GO:0042834	molecular_function	peptidoglycan binding	2	1587	3	13431	0.0385678
GO:0045743	biological_process	positive regulation of fibroblast growth factor receptor signaling pathway	2	1587	3	13431	0.0385678
GO:0019911	molecular_function	structural constituent of myelin sheath	2	1587	3	13431	0.0385678
GO:0001956	biological_process	positive regulation of neurotransmitter secretion	2	1587	3	13431	0.0385678
GO:0019343	biological_process	cysteine biosynthetic process via cystathionine	2	1587	3	13431	0.0385678
GO:0003417	biological_process	growth plate cartilage development	2	1587	3	13431	0.0385678
GO:0016274	molecular_function	protein-arginine N-methyltransferase activity	2	1587	3	13431	0.0385678
GO:0050688	biological_process	regulation of defense response to virus	2	1587	3	13431	0.0385678
GO:0015180	molecular_function	L-alanine transmembrane transporter activity	2	1587	3	13431	0.0385678
GO:0048853	biological_process	forebrain morphogenesis	2	1587	3	13431	0.0385678
GO:0030275	molecular_function	LRR domain binding	2	1587	3	13431	0.0385678
GO:0016298	molecular_function	lipase activity	2	1587	3	13431	0.0385678
GO:0060011	biological_process	Sertoli cell proliferation	2	1587	3	13431	0.0385678
GO:0060480	biological_process	lung goblet cell differentiation	2	1587	3	13431	0.0385678
GO:0050996	biological_process	positive regulation of lipid catabolic process	2	1587	3	13431	0.0385678
GO:0016011	cellular_component	dystroglycan complex	2	1587	3	13431	0.0385678
GO:0015194	molecular_function	L-serine transmembrane transporter activity	2	1587	3	13431	0.0385678
GO:0032269	biological_process	negative regulation of cellular protein metabolic process	2	1587	3	13431	0.0385678
GO:0042756	biological_process	drinking behavior	2	1587	3	13431	0.0385678
GO:0003166	biological_process	bundle of His development	2	1587	3	13431	0.0385678
GO:0004013	molecular_function	adenosylhomocysteinase activity	2	1587	3	13431	0.0385678
GO:0008308	molecular_function	voltage-gated anion channel activity	2	1587	3	13431	0.0385678
GO:0020027	biological_process	hemoglobin metabolic process	2	1587	3	13431	0.0385678
GO:0009950	biological_process	dorsal/ventral axis specification	2	1587	3	13431	0.0385678
GO:0050321	molecular_function	tau-protein kinase activity	2	1587	3	13431	0.0385678
GO:0090310	biological_process	negative regulation of methylation-dependent chromatin silencing	2	1587	3	13431	0.0385678
GO:0040001	biological_process	establishment of mitotic spindle localization	2	1587	3	13431	0.0385678
GO:0018105	biological_process	peptidyl-serine phosphorylation	13	1587	65	13431	0.0386029
GO:0004672	molecular_function	protein kinase activity	65	1587	444	13431	0.038843
GO:0006265	biological_process	DNA topological change	3	1587	7	13431	0.039946
GO:0031076	biological_process	embryonic camera-type eye development	3	1587	7	13431	0.039946
GO:1900017	biological_process	positive regulation of cytokine production involved in inflammatory response	3	1587	7	13431	0.039946
GO:0032609	biological_process	interferon-gamma production	3	1587	7	13431	0.039946
GO:0032355	biological_process	response to estradiol	3	1587	7	13431	0.039946
GO:0007212	biological_process	dopamine receptor signaling pathway	3	1587	7	13431	0.039946
GO:1990126	biological_process	retrograde transport, endosome to plasma membrane	3	1587	7	13431	0.039946
GO:0043034	cellular_component	costamere	3	1587	7	13431	0.039946
GO:0005916	cellular_component	fascia adherens	3	1587	7	13431	0.039946
GO:0033327	biological_process	Leydig cell differentiation	3	1587	7	13431	0.039946
GO:0016798	molecular_function	hydrolase activity, acting on glycosyl bonds	3	1587	7	13431	0.039946
GO:0016322	biological_process	neuron remodeling	3	1587	7	13431	0.039946
GO:0031639	biological_process	plasminogen activation	3	1587	7	13431	0.039946
GO:0017119	cellular_component	Golgi transport complex	3	1587	7	13431	0.039946
GO:1903543	biological_process	positive regulation of exosomal secretion	3	1587	7	13431	0.039946
GO:0016012	cellular_component	sarcoglycan complex	3	1587	7	13431	0.039946
GO:0030836	biological_process	positive regulation of actin filament depolymerization	3	1587	7	13431	0.039946
GO:0021527	biological_process	spinal cord association neuron differentiation	3	1587	7	13431	0.039946
GO:1900016	biological_process	negative regulation of cytokine production involved in inflammatory response	3	1587	7	13431	0.039946
GO:0001525	biological_process	angiogenesis	17	1587	92	13431	0.0400479
GO:0043123	biological_process	positive regulation of I-kappaB kinase/NF-kappaB signaling	14	1587	72	13431	0.0404574
GO:0060070	biological_process	canonical Wnt signaling pathway	9	1587	40	13431	0.040475
GO:0006629	biological_process	lipid metabolic process	18	1587	99	13431	0.0407251
GO:0005811	cellular_component	lipid droplet	8	1587	34	13431	0.040912
GO:0005694	cellular_component	chromosome	8	1587	34	13431	0.040912
GO:0045732	biological_process	positive regulation of protein catabolic process	8	1587	34	13431	0.040912
GO:0004725	molecular_function	protein tyrosine phosphatase activity	15	1587	79	13431	0.0419037
GO:0060612	biological_process	adipose tissue development	5	1587	17	13431	0.0419819
GO:0004177	molecular_function	aminopeptidase activity	5	1587	17	13431	0.0419819
GO:0048018	molecular_function	receptor ligand activity	5	1587	17	13431	0.0419819
GO:0030276	molecular_function	clathrin binding	5	1587	17	13431	0.0419819
GO:0043066	biological_process	negative regulation of apoptotic process	35	1587	221	13431	0.0430916
GO:0016477	biological_process	cell migration	17	1587	93	13431	0.0438228
GO:0042310	biological_process	vasoconstriction	4	1587	12	13431	0.0441054
GO:0033365	biological_process	protein localization to organelle	4	1587	12	13431	0.0441054
GO:0001702	biological_process	gastrulation with mouth forming second	4	1587	12	13431	0.0441054
GO:0043525	biological_process	positive regulation of neuron apoptotic process	4	1587	12	13431	0.0441054
GO:0050772	biological_process	positive regulation of axonogenesis	4	1587	12	13431	0.0441054
GO:0004089	molecular_function	carbonate dehydratase activity	4	1587	12	13431	0.0441054
GO:0030057	cellular_component	desmosome	4	1587	12	13431	0.0441054
GO:0004707	molecular_function	MAP kinase activity	4	1587	12	13431	0.0441054
GO:0010824	biological_process	regulation of centrosome duplication	4	1587	12	13431	0.0441054
GO:1903204	biological_process	negative regulation of oxidative stress-induced neuron death	4	1587	12	13431	0.0441054
GO:0051091	biological_process	positive regulation of DNA-binding transcription factor activity	12	1587	60	13431	0.0457442
GO:0015991	biological_process	ATP hydrolysis coupled proton transport	6	1587	23	13431	0.0463915
GO:0006631	biological_process	fatty acid metabolic process	6	1587	23	13431	0.0463915
GO:0098685	cellular_component	Schaffer collateral - CA1 synapse	9	1587	41	13431	0.0466285
GO:0043547	biological_process	positive regulation of GTPase activity	16	1587	87	13431	0.0471503
GO:0050852	biological_process	T cell receptor signaling pathway	8	1587	35	13431	0.0477469
GO:0009615	biological_process	response to virus	7	1587	29	13431	0.0478993
GO:0050821	biological_process	protein stabilization	16	1587	88	13431	0.051567
GO:0005654	cellular_component	nucleoplasm	170	1587	1282	13431	0.0521366
GO:0030316	biological_process	osteoclast differentiation	5	1587	18	13431	0.0526562
GO:0001569	biological_process	branching involved in blood vessel morphogenesis	5	1587	18	13431	0.0526562
GO:0008219	biological_process	cell death	5	1587	18	13431	0.0526562
GO:0098609	biological_process	cell-cell adhesion	13	1587	68	13431	0.0530725
GO:0042147	biological_process	retrograde transport, endosome to Golgi	9	1587	42	13431	0.0533728
GO:0071944	cellular_component	cell periphery	8	1587	36	13431	0.0552835
GO:0071277	biological_process	cellular response to calcium ion	6	1587	24	13431	0.0558978
GO:0003007	biological_process	heart morphogenesis	6	1587	24	13431	0.0558978
GO:0032456	biological_process	endocytic recycling	6	1587	24	13431	0.0558978
GO:0002062	biological_process	chondrocyte differentiation	6	1587	24	13431	0.0558978
GO:0005912	cellular_component	adherens junction	7	1587	30	13431	0.0563521
GO:0019903	molecular_function	protein phosphatase binding	10	1587	49	13431	0.057584
GO:0050768	biological_process	negative regulation of neurogenesis	4	1587	13	13431	0.0579209
GO:0046716	biological_process	muscle cell cellular homeostasis	4	1587	13	13431	0.0579209
GO:0032039	cellular_component	integrator complex	4	1587	13	13431	0.0579209
GO:0051497	biological_process	negative regulation of stress fiber assembly	4	1587	13	13431	0.0579209
GO:0006801	biological_process	superoxide metabolic process	4	1587	13	13431	0.0579209
GO:0051291	biological_process	protein heterooligomerization	4	1587	13	13431	0.0579209
GO:0004675	molecular_function	transmembrane receptor protein serine/threonine kinase activity	4	1587	13	13431	0.0579209
GO:0055074	biological_process	calcium ion homeostasis	4	1587	13	13431	0.0579209
GO:0006611	biological_process	protein export from nucleus	4	1587	13	13431	0.0579209
GO:0060324	biological_process	face development	4	1587	13	13431	0.0579209
GO:0005484	molecular_function	SNAP receptor activity	4	1587	13	13431	0.0579209
GO:0031430	cellular_component	M band	3	1587	8	13431	0.0584086
GO:0001516	biological_process	prostaglandin biosynthetic process	3	1587	8	13431	0.0584086
GO:0006865	biological_process	amino acid transport	3	1587	8	13431	0.0584086
GO:0050807	biological_process	regulation of synapse organization	3	1587	8	13431	0.0584086
GO:0050872	biological_process	white fat cell differentiation	3	1587	8	13431	0.0584086
GO:0010765	biological_process	positive regulation of sodium ion transport	3	1587	8	13431	0.0584086
GO:0051044	biological_process	positive regulation of membrane protein ectodomain proteolysis	3	1587	8	13431	0.0584086
GO:0030278	biological_process	regulation of ossification	3	1587	8	13431	0.0584086
GO:0031083	cellular_component	BLOC-1 complex	3	1587	8	13431	0.0584086
GO:0001823	biological_process	mesonephros development	3	1587	8	13431	0.0584086
GO:0043220	cellular_component	Schmidt-Lanterman incisure	3	1587	8	13431	0.0584086
GO:0043153	biological_process	entrainment of circadian clock by photoperiod	3	1587	8	13431	0.0584086
GO:0003094	biological_process	glomerular filtration	3	1587	8	13431	0.0584086
GO:0033173	biological_process	calcineurin-NFAT signaling cascade	3	1587	8	13431	0.0584086
GO:0031529	biological_process	ruffle organization	3	1587	8	13431	0.0584086
GO:0060347	biological_process	heart trabecula formation	3	1587	8	13431	0.0584086
GO:0005164	molecular_function	tumor necrosis factor receptor binding	5	1587	19	13431	0.0647616
GO:0006635	biological_process	fatty acid beta-oxidation	5	1587	19	13431	0.0647616
GO:0042475	biological_process	odontogenesis of dentin-containing tooth	7	1587	31	13431	0.0656724
GO:0005096	molecular_function	GTPase activator activity	19	1587	112	13431	0.0659437
GO:0030426	cellular_component	growth cone	6	1587	25	13431	0.0664897
GO:0050729	biological_process	positive regulation of inflammatory response	6	1587	25	13431	0.0664897
GO:0006606	biological_process	protein import into nucleus	9	1587	44	13431	0.0686868
GO:0006468	biological_process	protein phosphorylation	67	1587	475	13431	0.0691506
GO:0001561	biological_process	fatty acid alpha-oxidation	2	1587	4	13431	0.0711306
GO:0007215	biological_process	glutamate receptor signaling pathway	2	1587	4	13431	0.0711306
GO:0048096	biological_process	chromatin-mediated maintenance of transcription	2	1587	4	13431	0.0711306
GO:0035631	cellular_component	CD40 receptor complex	2	1587	4	13431	0.0711306
GO:1900271	biological_process	regulation of long-term synaptic potentiation	2	1587	4	13431	0.0711306
GO:0060043	biological_process	regulation of cardiac muscle cell proliferation	2	1587	4	13431	0.0711306
GO:1905461	biological_process	positive regulation of vascular associated smooth muscle cell apoptotic process	2	1587	4	13431	0.0711306
GO:0048278	biological_process	vesicle docking	2	1587	4	13431	0.0711306
GO:0006809	biological_process	nitric oxide biosynthetic process	2	1587	4	13431	0.0711306
GO:0035234	biological_process	ectopic germ cell programmed cell death	2	1587	4	13431	0.0711306
GO:0036498	biological_process	IRE1-mediated unfolded protein response	2	1587	4	13431	0.0711306
GO:0048048	biological_process	embryonic eye morphogenesis	2	1587	4	13431	0.0711306
GO:0010594	biological_process	regulation of endothelial cell migration	2	1587	4	13431	0.0711306
GO:0043367	biological_process	CD4-positive, alpha-beta T cell differentiation	2	1587	4	13431	0.0711306
GO:0048246	biological_process	macrophage chemotaxis	2	1587	4	13431	0.0711306
GO:0016742	molecular_function	hydroxymethyl-, formyl- and related transferase activity	2	1587	4	13431	0.0711306
GO:0010815	biological_process	bradykinin catabolic process	2	1587	4	13431	0.0711306
GO:0008273	molecular_function	calcium, potassium:sodium antiporter activity	2	1587	4	13431	0.0711306
GO:0015824	biological_process	proline transport	2	1587	4	13431	0.0711306
GO:0018230	biological_process	peptidyl-L-cysteine S-palmitoylation	2	1587	4	13431	0.0711306
GO:0015297	molecular_function	antiporter activity	2	1587	4	13431	0.0711306
GO:0048016	biological_process	inositol phosphate-mediated signaling	2	1587	4	13431	0.0711306
GO:0030212	biological_process	hyaluronan metabolic process	2	1587	4	13431	0.0711306
GO:0071439	cellular_component	clathrin complex	2	1587	4	13431	0.0711306
GO:0060304	biological_process	regulation of phosphatidylinositol dephosphorylation	2	1587	4	13431	0.0711306
GO:1904996	biological_process	positive regulation of leukocyte adhesion to vascular endothelial cell	2	1587	4	13431	0.0711306
GO:0010544	biological_process	negative regulation of platelet activation	2	1587	4	13431	0.0711306
GO:0075044	biological_process	positive regulation by symbiont of host autophagy	2	1587	4	13431	0.0711306
GO:0034502	biological_process	protein localization to chromosome	2	1587	4	13431	0.0711306
GO:0016255	biological_process	attachment of GPI anchor to protein	2	1587	4	13431	0.0711306
GO:0022405	biological_process	hair cycle process	2	1587	4	13431	0.0711306
GO:0060059	biological_process	embryonic retina morphogenesis in camera-type eye	2	1587	4	13431	0.0711306
GO:0032816	biological_process	positive regulation of natural killer cell activation	2	1587	4	13431	0.0711306
GO:0000578	biological_process	embryonic axis specification	2	1587	4	13431	0.0711306
GO:0006081	biological_process	cellular aldehyde metabolic process	2	1587	4	13431	0.0711306
GO:0099183	biological_process	trans-synaptic signaling by BDNF, modulating synaptic transmission	2	1587	4	13431	0.0711306
GO:0033033	biological_process	negative regulation of myeloid cell apoptotic process	2	1587	4	13431	0.0711306
GO:0061205	biological_process	paramesonephric duct development	2	1587	4	13431	0.0711306
GO:0098831	cellular_component	presynaptic active zone cytoplasmic component	2	1587	4	13431	0.0711306
GO:0008080	molecular_function	N-acetyltransferase activity	2	1587	4	13431	0.0711306
GO:0048505	biological_process	regulation of timing of cell differentiation	2	1587	4	13431	0.0711306
GO:0000774	molecular_function	adenyl-nucleotide exchange factor activity	2	1587	4	13431	0.0711306
GO:1902916	biological_process	positive regulation of protein polyubiquitination	2	1587	4	13431	0.0711306
GO:0015181	molecular_function	arginine transmembrane transporter activity	2	1587	4	13431	0.0711306
GO:1904778	biological_process	positive regulation of protein localization to cell cortex	2	1587	4	13431	0.0711306
GO:0003009	biological_process	skeletal muscle contraction	2	1587	4	13431	0.0711306
GO:0002741	biological_process	positive regulation of cytokine secretion involved in immune response	2	1587	4	13431	0.0711306
GO:0035435	biological_process	phosphate ion transmembrane transport	2	1587	4	13431	0.0711306
GO:0043522	molecular_function	leucine zipper domain binding	2	1587	4	13431	0.0711306
GO:0004532	molecular_function	exoribonuclease activity	2	1587	4	13431	0.0711306
GO:0045359	biological_process	positive regulation of interferon-beta biosynthetic process	2	1587	4	13431	0.0711306
GO:0035255	molecular_function	ionotropic glutamate receptor binding	2	1587	4	13431	0.0711306
GO:0070940	biological_process	dephosphorylation of RNA polymerase II C-terminal domain	2	1587	4	13431	0.0711306
GO:0032268	biological_process	regulation of cellular protein metabolic process	2	1587	4	13431	0.0711306
GO:0001867	biological_process	complement activation, lectin pathway	2	1587	4	13431	0.0711306
GO:0021615	biological_process	glossopharyngeal nerve morphogenesis	2	1587	4	13431	0.0711306
GO:0004559	molecular_function	alpha-mannosidase activity	2	1587	4	13431	0.0711306
GO:0033234	biological_process	negative regulation of protein sumoylation	2	1587	4	13431	0.0711306
GO:0070742	molecular_function	C2H2 zinc finger domain binding	2	1587	4	13431	0.0711306
GO:0048541	biological_process	Peyer's patch development	2	1587	4	13431	0.0711306
GO:0005942	cellular_component	phosphatidylinositol 3-kinase complex	2	1587	4	13431	0.0711306
GO:0003688	molecular_function	DNA replication origin binding	2	1587	4	13431	0.0711306
GO:0061578	molecular_function	Lys63-specific deubiquitinase activity	2	1587	4	13431	0.0711306
GO:0043549	biological_process	regulation of kinase activity	2	1587	4	13431	0.0711306
GO:0002177	cellular_component	manchette	2	1587	4	13431	0.0711306
GO:0021517	biological_process	ventral spinal cord development	2	1587	4	13431	0.0711306
GO:0031110	biological_process	regulation of microtubule polymerization or depolymerization	2	1587	4	13431	0.0711306
GO:0018401	biological_process	peptidyl-proline hydroxylation to 4-hydroxy-L-proline	2	1587	4	13431	0.0711306
GO:0035067	biological_process	negative regulation of histone acetylation	2	1587	4	13431	0.0711306
GO:0006658	biological_process	phosphatidylserine metabolic process	2	1587	4	13431	0.0711306
GO:0004767	molecular_function	sphingomyelin phosphodiesterase activity	2	1587	4	13431	0.0711306
GO:0004826	molecular_function	phenylalanine-tRNA ligase activity	2	1587	4	13431	0.0711306
GO:1903779	biological_process	regulation of cardiac conduction	2	1587	4	13431	0.0711306
GO:0006013	biological_process	mannose metabolic process	2	1587	4	13431	0.0711306
GO:0050671	biological_process	positive regulation of lymphocyte proliferation	2	1587	4	13431	0.0711306
GO:0008081	molecular_function	phosphoric diester hydrolase activity	10	1587	51	13431	0.0723362
GO:0045177	cellular_component	apical part of cell	10	1587	51	13431	0.0723362
GO:0051259	biological_process	protein complex oligomerization	8	1587	38	13431	0.0725151
GO:0098586	biological_process	cellular response to virus	4	1587	14	13431	0.0737622
GO:0045840	biological_process	positive regulation of mitotic nuclear division	4	1587	14	13431	0.0737622
GO:0048821	biological_process	erythrocyte development	4	1587	14	13431	0.0737622
GO:0048854	biological_process	brain morphogenesis	4	1587	14	13431	0.0737622
GO:0007569	biological_process	cell aging	4	1587	14	13431	0.0737622
GO:1901224	biological_process	positive regulation of NIK/NF-kappaB signaling	7	1587	32	13431	0.0758668
GO:0005769	cellular_component	early endosome	18	1587	107	13431	0.0768758
GO:0060021	biological_process	roof of mouth development	9	1587	45	13431	0.0772741
GO:0071356	biological_process	cellular response to tumor necrosis factor	9	1587	45	13431	0.0772741
GO:0015630	cellular_component	microtubule cytoskeleton	14	1587	79	13431	0.0780656
GO:0010977	biological_process	negative regulation of neuron projection development	6	1587	26	13431	0.0781682
GO:0051219	molecular_function	phosphoprotein binding	6	1587	26	13431	0.0781682
GO:0035690	biological_process	cellular response to drug	6	1587	26	13431	0.0781682
GO:0007052	biological_process	mitotic spindle organization	5	1587	20	13431	0.0782865
GO:0006096	biological_process	glycolytic process	5	1587	20	13431	0.0782865
GO:0071902	biological_process	positive regulation of protein serine/threonine kinase activity	5	1587	20	13431	0.0782865
GO:0034116	biological_process	positive regulation of heterotypic cell-cell adhesion	3	1587	9	13431	0.0801204
GO:0010460	biological_process	positive regulation of heart rate	3	1587	9	13431	0.0801204
GO:0070402	molecular_function	NADPH binding	3	1587	9	13431	0.0801204
GO:0060644	biological_process	mammary gland epithelial cell differentiation	3	1587	9	13431	0.0801204
GO:0031954	biological_process	positive regulation of protein autophosphorylation	3	1587	9	13431	0.0801204
GO:0031333	biological_process	negative regulation of protein complex assembly	3	1587	9	13431	0.0801204
GO:1901216	biological_process	positive regulation of neuron death	3	1587	9	13431	0.0801204
GO:0006259	biological_process	DNA metabolic process	3	1587	9	13431	0.0801204
GO:0030877	cellular_component	beta-catenin destruction complex	3	1587	9	13431	0.0801204
GO:0002089	biological_process	lens morphogenesis in camera-type eye	3	1587	9	13431	0.0801204
GO:0070885	biological_process	negative regulation of calcineurin-NFAT signaling cascade	3	1587	9	13431	0.0801204
GO:0010314	molecular_function	phosphatidylinositol-5-phosphate binding	3	1587	9	13431	0.0801204
GO:0031461	cellular_component	cullin-RING ubiquitin ligase complex	3	1587	9	13431	0.0801204
GO:0023019	biological_process	signal transduction involved in regulation of gene expression	3	1587	9	13431	0.0801204
GO:0045670	biological_process	regulation of osteoclast differentiation	3	1587	9	13431	0.0801204
GO:0071782	cellular_component	endoplasmic reticulum tubular network	3	1587	9	13431	0.0801204
GO:0006833	biological_process	water transport	3	1587	9	13431	0.0801204
GO:0045211	cellular_component	postsynaptic membrane	8	1587	39	13431	0.0822236
GO:0001227	molecular_function	DNA-binding transcription repressor activity, RNA polymerase II-specific	17	1587	101	13431	0.0834395
GO:0000139	cellular_component	Golgi membrane	12	1587	66	13431	0.0839726
GO:0016311	biological_process	dephosphorylation	15	1587	87	13431	0.0846415
GO:0018108	biological_process	peptidyl-tyrosine phosphorylation	9	1587	46	13431	0.086487
GO:0001570	biological_process	vasculogenesis	7	1587	33	13431	0.0869343
GO:0015631	molecular_function	tubulin binding	7	1587	33	13431	0.0869343
GO:0005634	cellular_component	nucleus	295	1587	2330	13431	0.0885226
GO:0005911	cellular_component	cell-cell junction	16	1587	95	13431	0.0906437
GO:0009953	biological_process	dorsal/ventral pattern formation	6	1587	27	13431	0.090922
GO:0048146	biological_process	positive regulation of fibroblast proliferation	6	1587	27	13431	0.090922
GO:0007528	biological_process	neuromuscular junction development	4	1587	15	13431	0.0915451
GO:0045765	biological_process	regulation of angiogenesis	4	1587	15	13431	0.0915451
GO:0070372	biological_process	regulation of ERK1 and ERK2 cascade	4	1587	15	13431	0.0915451
GO:0051537	molecular_function	2 iron, 2 sulfur cluster binding	4	1587	15	13431	0.0915451
GO:0032526	biological_process	response to retinoic acid	4	1587	15	13431	0.0915451
GO:0045862	biological_process	positive regulation of proteolysis	4	1587	15	13431	0.0915451
GO:0005770	cellular_component	late endosome	12	1587	67	13431	0.0918445
GO:0016301	molecular_function	kinase activity	13	1587	74	13431	0.0921319
GO:0008138	molecular_function	protein tyrosine/serine/threonine phosphatase activity	8	1587	40	13431	0.0926607
GO:0032760	biological_process	positive regulation of tumor necrosis factor production	5	1587	21	13431	0.0931983
GO:0043085	biological_process	positive regulation of catalytic activity	5	1587	21	13431	0.0931983
GO:0006006	biological_process	glucose metabolic process	5	1587	21	13431	0.0931983
GO:0071260	biological_process	cellular response to mechanical stimulus	5	1587	21	13431	0.0931983
GO:0070507	biological_process	regulation of microtubule cytoskeleton organization	5	1587	21	13431	0.0931983
GO:0010634	biological_process	positive regulation of epithelial cell migration	5	1587	21	13431	0.0931983
GO:0030133	cellular_component	transport vesicle	5	1587	21	13431	0.0931983
GO:0035115	biological_process	embryonic forelimb morphogenesis	5	1587	21	13431	0.0931983
GO:0051087	molecular_function	chaperone binding	9	1587	47	13431	0.0963245
GO:0051082	molecular_function	unfolded protein binding	9	1587	47	13431	0.0963245
GO:0005793	cellular_component	endoplasmic reticulum-Golgi intermediate compartment	7	1587	34	13431	0.098866
GO:0003151	biological_process	outflow tract morphogenesis	7	1587	34	13431	0.098866
GO:0031625	molecular_function	ubiquitin protein ligase binding	25	1587	163	13431	0.103187
GO:0001540	molecular_function	amyloid-beta binding	6	1587	28	13431	0.104728
GO:0005539	molecular_function	glycosaminoglycan binding	3	1587	10	13431	0.104741
GO:0140110	molecular_function	transcription regulator activity	3	1587	10	13431	0.104741
GO:0043122	biological_process	regulation of I-kappaB kinase/NF-kappaB signaling	3	1587	10	13431	0.104741
GO:0010181	molecular_function	FMN binding	3	1587	10	13431	0.104741
GO:0042800	molecular_function	histone methyltransferase activity (H3-K4 specific)	3	1587	10	13431	0.104741
GO:0045830	biological_process	positive regulation of isotype switching	3	1587	10	13431	0.104741
GO:0043518	biological_process	negative regulation of DNA damage response, signal transduction by p53 class mediator	3	1587	10	13431	0.104741
GO:0044237	biological_process	cellular metabolic process	3	1587	10	13431	0.104741
GO:0001825	biological_process	blastocyst formation	3	1587	10	13431	0.104741
GO:0042574	biological_process	retinal metabolic process	3	1587	10	13431	0.104741
GO:0048037	molecular_function	cofactor binding	3	1587	10	13431	0.104741
GO:0007163	biological_process	establishment or maintenance of cell polarity	3	1587	10	13431	0.104741
GO:0043044	biological_process	ATP-dependent chromatin remodeling	3	1587	10	13431	0.104741
GO:0032735	biological_process	positive regulation of interleukin-12 production	3	1587	10	13431	0.104741
GO:0030131	cellular_component	clathrin adaptor complex	3	1587	10	13431	0.104741
GO:0016831	molecular_function	carboxy-lyase activity	3	1587	10	13431	0.104741
GO:0008209	biological_process	androgen metabolic process	3	1587	10	13431	0.104741
GO:1903827	biological_process	regulation of cellular protein localization	3	1587	10	13431	0.104741
GO:0021756	biological_process	striatum development	3	1587	10	13431	0.104741
GO:0007254	biological_process	JNK cascade	3	1587	10	13431	0.104741
GO:0016180	biological_process	snRNA processing	3	1587	10	13431	0.104741
GO:0042572	biological_process	retinol metabolic process	3	1587	10	13431	0.104741
GO:0017017	molecular_function	MAP kinase tyrosine/serine/threonine phosphatase activity	3	1587	10	13431	0.104741
GO:0060216	biological_process	definitive hemopoiesis	3	1587	10	13431	0.104741
GO:0035050	biological_process	embryonic heart tube development	3	1587	10	13431	0.104741
GO:0005765	cellular_component	lysosomal membrane	10	1587	55	13431	0.108371
GO:0072357	cellular_component	PTW/PP1 phosphatase complex	2	1587	5	13431	0.109423
GO:0048524	biological_process	positive regulation of viral process	2	1587	5	13431	0.109423
GO:0048012	biological_process	hepatocyte growth factor receptor signaling pathway	2	1587	5	13431	0.109423
GO:0090114	biological_process	COPII-coated vesicle budding	2	1587	5	13431	0.109423
GO:0042246	biological_process	tissue regeneration	2	1587	5	13431	0.109423
GO:0030953	biological_process	astral microtubule organization	2	1587	5	13431	0.109423
GO:0045793	biological_process	positive regulation of cell size	2	1587	5	13431	0.109423
GO:0042577	molecular_function	lipid phosphatase activity	2	1587	5	13431	0.109423
GO:0006264	biological_process	mitochondrial DNA replication	2	1587	5	13431	0.109423
GO:0004396	molecular_function	hexokinase activity	2	1587	5	13431	0.109423
GO:0006497	biological_process	protein lipidation	2	1587	5	13431	0.109423
GO:0006777	biological_process	Mo-molybdopterin cofactor biosynthetic process	2	1587	5	13431	0.109423
GO:0030510	biological_process	regulation of BMP signaling pathway	2	1587	5	13431	0.109423
GO:0090344	biological_process	negative regulation of cell aging	2	1587	5	13431	0.109423
GO:0003015	biological_process	heart process	2	1587	5	13431	0.109423
GO:0000729	biological_process	DNA double-strand break processing	2	1587	5	13431	0.109423
GO:0000244	biological_process	spliceosomal tri-snRNP complex assembly	2	1587	5	13431	0.109423
GO:0006707	biological_process	cholesterol catabolic process	2	1587	5	13431	0.109423
GO:0048489	biological_process	synaptic vesicle transport	2	1587	5	13431	0.109423
GO:0006556	biological_process	S-adenosylmethionine biosynthetic process	2	1587	5	13431	0.109423
GO:0051014	biological_process	actin filament severing	2	1587	5	13431	0.109423
GO:0043276	biological_process	anoikis	2	1587	5	13431	0.109423
GO:0016462	molecular_function	pyrophosphatase activity	2	1587	5	13431	0.109423
GO:0006983	biological_process	ER overload response	2	1587	5	13431	0.109423
GO:0071285	biological_process	cellular response to lithium ion	2	1587	5	13431	0.109423
GO:0042730	biological_process	fibrinolysis	2	1587	5	13431	0.109423
GO:0033130	molecular_function	acetylcholine receptor binding	2	1587	5	13431	0.109423
GO:1900748	biological_process	positive regulation of vascular endothelial growth factor signaling pathway	2	1587	5	13431	0.109423
GO:0048711	biological_process	positive regulation of astrocyte differentiation	2	1587	5	13431	0.109423
GO:0010870	biological_process	positive regulation of receptor biosynthetic process	2	1587	5	13431	0.109423
GO:0070723	biological_process	response to cholesterol	2	1587	5	13431	0.109423
GO:0010894	biological_process	negative regulation of steroid biosynthetic process	2	1587	5	13431	0.109423
GO:0003215	biological_process	cardiac right ventricle morphogenesis	2	1587	5	13431	0.109423
GO:0000940	cellular_component	condensed chromosome outer kinetochore	2	1587	5	13431	0.109423
GO:1904417	biological_process	positive regulation of xenophagy	2	1587	5	13431	0.109423
GO:0033192	molecular_function	calmodulin-dependent protein phosphatase activity	2	1587	5	13431	0.109423
GO:0007274	biological_process	neuromuscular synaptic transmission	2	1587	5	13431	0.109423
GO:0045723	biological_process	positive regulation of fatty acid biosynthetic process	2	1587	5	13431	0.109423
GO:0042623	molecular_function	ATPase activity, coupled	2	1587	5	13431	0.109423
GO:0042473	biological_process	outer ear morphogenesis	2	1587	5	13431	0.109423
GO:0005007	molecular_function	fibroblast growth factor-activated receptor activity	2	1587	5	13431	0.109423
GO:0043353	biological_process	enucleate erythrocyte differentiation	2	1587	5	13431	0.109423
GO:0070100	biological_process	negative regulation of chemokine-mediated signaling pathway	2	1587	5	13431	0.109423
GO:0051930	biological_process	regulation of sensory perception of pain	2	1587	5	13431	0.109423
GO:0060770	biological_process	negative regulation of epithelial cell proliferation involved in prostate gland development	2	1587	5	13431	0.109423
GO:0004745	molecular_function	retinol dehydrogenase activity	2	1587	5	13431	0.109423
GO:0006685	biological_process	sphingomyelin catabolic process	2	1587	5	13431	0.109423
GO:0030976	molecular_function	thiamine pyrophosphate binding	2	1587	5	13431	0.109423
GO:0009100	biological_process	glycoprotein metabolic process	2	1587	5	13431	0.109423
GO:0001765	biological_process	membrane raft assembly	2	1587	5	13431	0.109423
GO:0014067	biological_process	negative regulation of phosphatidylinositol 3-kinase signaling	2	1587	5	13431	0.109423
GO:0050435	biological_process	amyloid-beta metabolic process	2	1587	5	13431	0.109423
GO:0042982	biological_process	amyloid precursor protein metabolic process	2	1587	5	13431	0.109423
GO:1904668	biological_process	positive regulation of ubiquitin protein ligase activity	2	1587	5	13431	0.109423
GO:0071397	biological_process	cellular response to cholesterol	2	1587	5	13431	0.109423
GO:1904888	biological_process	cranial skeletal system development	2	1587	5	13431	0.109423
GO:0060536	biological_process	cartilage morphogenesis	2	1587	5	13431	0.109423
GO:0005536	molecular_function	glucose binding	2	1587	5	13431	0.109423
GO:0031642	biological_process	negative regulation of myelination	2	1587	5	13431	0.109423
GO:0043584	biological_process	nose development	2	1587	5	13431	0.109423
GO:0042765	cellular_component	GPI-anchor transamidase complex	2	1587	5	13431	0.109423
GO:0031466	cellular_component	Cul5-RING ubiquitin ligase complex	2	1587	5	13431	0.109423
GO:0010891	biological_process	negative regulation of sequestering of triglyceride	2	1587	5	13431	0.109423
GO:0097542	cellular_component	ciliary tip	2	1587	5	13431	0.109423
GO:0072378	biological_process	blood coagulation, fibrin clot formation	2	1587	5	13431	0.109423
GO:0010369	cellular_component	chromocenter	2	1587	5	13431	0.109423
GO:0003857	molecular_function	3-hydroxyacyl-CoA dehydrogenase activity	2	1587	5	13431	0.109423
GO:0071498	biological_process	cellular response to fluid shear stress	2	1587	5	13431	0.109423
GO:0060074	biological_process	synapse maturation	2	1587	5	13431	0.109423
GO:0071223	biological_process	cellular response to lipoteichoic acid	2	1587	5	13431	0.109423
GO:0051258	biological_process	protein polymerization	2	1587	5	13431	0.109423
GO:0035372	biological_process	protein localization to microtubule	2	1587	5	13431	0.109423
GO:0001755	biological_process	neural crest cell migration	5	1587	22	13431	0.109446
GO:0015078	molecular_function	proton transmembrane transporter activity	5	1587	22	13431	0.109446
GO:0048015	biological_process	phosphatidylinositol-mediated signaling	5	1587	22	13431	0.109446
GO:0046856	biological_process	phosphatidylinositol dephosphorylation	5	1587	22	13431	0.109446
GO:0006898	biological_process	receptor-mediated endocytosis	5	1587	22	13431	0.109446
GO:0016788	molecular_function	hydrolase activity, acting on ester bonds	5	1587	22	13431	0.109446
GO:0042177	biological_process	negative regulation of protein catabolic process	5	1587	22	13431	0.109446
GO:0001786	molecular_function	phosphatidylserine binding	5	1587	22	13431	0.109446
GO:0032259	biological_process	methylation	4	1587	16	13431	0.111151
GO:0043169	molecular_function	cation binding	4	1587	16	13431	0.111151
GO:0048514	biological_process	blood vessel morphogenesis	4	1587	16	13431	0.111151
GO:0006807	biological_process	nitrogen compound metabolic process	4	1587	16	13431	0.111151
GO:0014032	biological_process	neural crest cell development	4	1587	16	13431	0.111151
GO:0048468	biological_process	cell development	4	1587	16	13431	0.111151
GO:0005977	biological_process	glycogen metabolic process	4	1587	16	13431	0.111151
GO:0050661	molecular_function	NADP binding	4	1587	16	13431	0.111151
GO:0048568	biological_process	embryonic organ development	4	1587	16	13431	0.111151
GO:0048027	molecular_function	mRNA 5'-UTR binding	4	1587	16	13431	0.111151
GO:0071526	biological_process	semaphorin-plexin signaling pathway	4	1587	16	13431	0.111151
GO:0090575	cellular_component	RNA polymerase II transcription factor complex	7	1587	35	13431	0.111646
GO:0055085	biological_process	transmembrane transport	54	1587	388	13431	0.112484
GO:0007160	biological_process	cell-matrix adhesion	9	1587	49	13431	0.117852
GO:0008233	molecular_function	peptidase activity	12	1587	70	13431	0.118072
GO:1903903	biological_process	regulation of establishment of T cell polarity	1	1587	1	13431	0.118159
GO:0004771	molecular_function	sterol esterase activity	1	1587	1	13431	0.118159
GO:0097134	cellular_component	cyclin E1-CDK2 complex	1	1587	1	13431	0.118159
GO:2000066	biological_process	positive regulation of cortisol biosynthetic process	1	1587	1	13431	0.118159
GO:0040010	biological_process	positive regulation of growth rate	1	1587	1	13431	0.118159
GO:0046963	biological_process	3'-phosphoadenosine 5'-phosphosulfate transport	1	1587	1	13431	0.118159
GO:1900369	biological_process	negative regulation of RNA interference	1	1587	1	13431	0.118159
GO:0032607	biological_process	interferon-alpha production	1	1587	1	13431	0.118159
GO:0046539	molecular_function	histamine N-methyltransferase activity	1	1587	1	13431	0.118159
GO:1904414	biological_process	positive regulation of cardiac ventricle development	1	1587	1	13431	0.118159
GO:0004856	molecular_function	xylulokinase activity	1	1587	1	13431	0.118159
GO:0042610	molecular_function	CD8 receptor binding	1	1587	1	13431	0.118159
GO:1990698	molecular_function	palmitoleoyltransferase activity	1	1587	1	13431	0.118159
GO:0006569	biological_process	tryptophan catabolic process	1	1587	1	13431	0.118159
GO:2001212	biological_process	regulation of vasculogenesis	1	1587	1	13431	0.118159
GO:0072563	cellular_component	endothelial microparticle	1	1587	1	13431	0.118159
GO:0071544	biological_process	diphosphoinositol polyphosphate catabolic process	1	1587	1	13431	0.118159
GO:1904042	biological_process	negative regulation of cystathionine beta-synthase activity	1	1587	1	13431	0.118159
GO:0018064	molecular_function	protein-histidine N-methyltransferase activity	1	1587	1	13431	0.118159
GO:0072544	molecular_function	L-DOPA binding	1	1587	1	13431	0.118159
GO:0008486	molecular_function	diphosphoinositol-polyphosphate diphosphatase activity	1	1587	1	13431	0.118159
GO:0030128	cellular_component	clathrin coat of endocytic vesicle	1	1587	1	13431	0.118159
GO:0048680	biological_process	positive regulation of axon regeneration	1	1587	1	13431	0.118159
GO:1904637	biological_process	cellular response to ionomycin	1	1587	1	13431	0.118159
GO:0032272	biological_process	negative regulation of protein polymerization	1	1587	1	13431	0.118159
GO:0014910	biological_process	regulation of smooth muscle cell migration	1	1587	1	13431	0.118159
GO:1903849	biological_process	positive regulation of aorta morphogenesis	1	1587	1	13431	0.118159
GO:0002666	biological_process	positive regulation of T cell tolerance induction	1	1587	1	13431	0.118159
GO:0018021	biological_process	peptidyl-histidine methylation	1	1587	1	13431	0.118159
GO:0047402	molecular_function	protein-glucosylgalactosylhydroxylysine glucosidase activity	1	1587	1	13431	0.118159
GO:0060219	biological_process	camera-type eye photoreceptor cell differentiation	1	1587	1	13431	0.118159
GO:0061724	biological_process	lipophagy	1	1587	1	13431	0.118159
GO:1901843	biological_process	positive regulation of high voltage-gated calcium channel activity	1	1587	1	13431	0.118159
GO:0050353	molecular_function	trimethyllysine dioxygenase activity	1	1587	1	13431	0.118159
GO:0031591	biological_process	wybutosine biosynthetic process	1	1587	1	13431	0.118159
GO:1902023	biological_process	L-arginine transport	1	1587	1	13431	0.118159
GO:0015910	biological_process	long-chain fatty acid import into peroxisome	1	1587	1	13431	0.118159
GO:0150062	biological_process	complement-mediated synapse pruning	1	1587	1	13431	0.118159
GO:2000431	biological_process	regulation of cytokinesis, actomyosin contractile ring assembly	1	1587	1	13431	0.118159
GO:0001880	biological_process	Mullerian duct regression	1	1587	1	13431	0.118159
GO:1904985	biological_process	negative regulation of quinolinate biosynthetic process	1	1587	1	13431	0.118159
GO:0004911	molecular_function	interleukin-2 receptor activity	1	1587	1	13431	0.118159
GO:1904796	biological_process	regulation of core promoter binding	1	1587	1	13431	0.118159
GO:0035963	biological_process	cellular response to interleukin-13	1	1587	1	13431	0.118159
GO:0090501	biological_process	RNA phosphodiester bond hydrolysis	1	1587	1	13431	0.118159
GO:0004157	molecular_function	dihydropyrimidinase activity	1	1587	1	13431	0.118159
GO:0003285	biological_process	septum secundum development	1	1587	1	13431	0.118159
GO:0010499	biological_process	proteasomal ubiquitin-independent protein catabolic process	1	1587	1	13431	0.118159
GO:0005997	biological_process	xylulose metabolic process	1	1587	1	13431	0.118159
GO:0017096	molecular_function	acetylserotonin O-methyltransferase activity	1	1587	1	13431	0.118159
GO:0009360	cellular_component	DNA polymerase III complex	1	1587	1	13431	0.118159
GO:0030586	molecular_function	[methionine synthase] reductase activity	1	1587	1	13431	0.118159
GO:0098973	molecular_function	structural constituent of postsynaptic actin cytoskeleton	1	1587	1	13431	0.118159
GO:0070429	biological_process	negative regulation of nucleotide-binding oligomerization domain containing 1 signaling pathway	1	1587	1	13431	0.118159
GO:0050115	molecular_function	myosin-light-chain-phosphatase activity	1	1587	1	13431	0.118159
GO:0072666	biological_process	establishment of protein localization to vacuole	1	1587	1	13431	0.118159
GO:0070044	cellular_component	synaptobrevin 2-SNAP-25-syntaxin-1a complex	1	1587	1	13431	0.118159
GO:0019783	molecular_function	ubiquitin-like protein-specific protease activity	1	1587	1	13431	0.118159
GO:0070782	biological_process	phosphatidylserine exposure on apoptotic cell surface	1	1587	1	13431	0.118159
GO:0008401	molecular_function	retinoic acid 4-hydroxylase activity	1	1587	1	13431	0.118159
GO:0010610	biological_process	regulation of mRNA stability involved in response to stress	1	1587	1	13431	0.118159
GO:0031111	biological_process	negative regulation of microtubule polymerization or depolymerization	1	1587	1	13431	0.118159
GO:0072144	biological_process	glomerular mesangial cell development	1	1587	1	13431	0.118159
GO:0006218	biological_process	uridine catabolic process	1	1587	1	13431	0.118159
GO:0060004	biological_process	reflex	1	1587	1	13431	0.118159
GO:0072604	biological_process	interleukin-6 secretion	1	1587	1	13431	0.118159
GO:0106048	biological_process	spermidine deacetylation	1	1587	1	13431	0.118159
GO:0042360	biological_process	vitamin E metabolic process	1	1587	1	13431	0.118159
GO:0004030	molecular_function	aldehyde dehydrogenase [NAD(P)+] activity	1	1587	1	13431	0.118159
GO:0038168	biological_process	epidermal growth factor receptor signaling pathway via I-kappaB kinase/NF-kappaB cascade	1	1587	1	13431	0.118159
GO:0002032	biological_process	desensitization of G protein-coupled receptor signaling pathway by arrestin	1	1587	1	13431	0.118159
GO:0004487	molecular_function	methylenetetrahydrofolate dehydrogenase (NAD+) activity	1	1587	1	13431	0.118159
GO:0071751	cellular_component	secretory IgA immunoglobulin complex	1	1587	1	13431	0.118159
GO:2000349	biological_process	negative regulation of CD40 signaling pathway	1	1587	1	13431	0.118159
GO:0048352	biological_process	paraxial mesoderm structural organization	1	1587	1	13431	0.118159
GO:0008940	molecular_function	nitrate reductase activity	1	1587	1	13431	0.118159
GO:1905123	biological_process	regulation of glucosylceramidase activity	1	1587	1	13431	0.118159
GO:0051294	biological_process	establishment of spindle orientation	1	1587	1	13431	0.118159
GO:0003880	molecular_function	protein C-terminal carboxyl O-methyltransferase activity	1	1587	1	13431	0.118159
GO:0004855	molecular_function	xanthine oxidase activity	1	1587	1	13431	0.118159
GO:0005415	molecular_function	nucleoside:sodium symporter activity	1	1587	1	13431	0.118159
GO:0005093	molecular_function	Rab GDP-dissociation inhibitor activity	1	1587	1	13431	0.118159
GO:0018395	biological_process	peptidyl-lysine hydroxylation to 5-hydroxy-L-lysine	1	1587	1	13431	0.118159
GO:1903772	biological_process	regulation of viral budding via host ESCRT complex	1	1587	1	13431	0.118159
GO:0052853	molecular_function	long-chain-(S)-2-hydroxy-long-chain-acid oxidase activity	1	1587	1	13431	0.118159
GO:0004133	molecular_function	glycogen debranching enzyme activity	1	1587	1	13431	0.118159
GO:2001056	biological_process	positive regulation of cysteine-type endopeptidase activity	1	1587	1	13431	0.118159
GO:0003963	molecular_function	RNA-3'-phosphate cyclase activity	1	1587	1	13431	0.118159
GO:0048627	biological_process	myoblast development	1	1587	1	13431	0.118159
GO:2000016	biological_process	negative regulation of determination of dorsal identity	1	1587	1	13431	0.118159
GO:0001760	molecular_function	aminocarboxymuconate-semialdehyde decarboxylase activity	1	1587	1	13431	0.118159
GO:1905517	biological_process	macrophage migration	1	1587	1	13431	0.118159
GO:0043471	biological_process	regulation of cellular carbohydrate catabolic process	1	1587	1	13431	0.118159
GO:0002114	molecular_function	interleukin-33 receptor activity	1	1587	1	13431	0.118159
GO:0005260	molecular_function	intracellularly ATP-gated chloride channel activity	1	1587	1	13431	0.118159
GO:0097017	biological_process	renal protein absorption	1	1587	1	13431	0.118159
GO:0006678	biological_process	glucosylceramide metabolic process	1	1587	1	13431	0.118159
GO:0032682	biological_process	negative regulation of chemokine production	1	1587	1	13431	0.118159
GO:0048388	biological_process	endosomal lumen acidification	1	1587	1	13431	0.118159
GO:0042228	biological_process	interleukin-8 biosynthetic process	1	1587	1	13431	0.118159
GO:0007174	biological_process	epidermal growth factor catabolic process	1	1587	1	13431	0.118159
GO:0032419	cellular_component	extrinsic component of lysosome membrane	1	1587	1	13431	0.118159
GO:1990697	biological_process	protein depalmitoleylation	1	1587	1	13431	0.118159
GO:0071752	cellular_component	secretory dimeric IgA immunoglobulin complex	1	1587	1	13431	0.118159
GO:0042164	molecular_function	interleukin-12 alpha subunit binding	1	1587	1	13431	0.118159
GO:0042628	biological_process	mating plug formation	1	1587	1	13431	0.118159
GO:0060557	biological_process	positive regulation of vitamin D biosynthetic process	1	1587	1	13431	0.118159
GO:0042271	biological_process	susceptibility to natural killer cell mediated cytotoxicity	1	1587	1	13431	0.118159
GO:0031346	biological_process	positive regulation of cell projection organization	1	1587	1	13431	0.118159
GO:1990674	cellular_component	Golgi cis cisterna membrane	1	1587	1	13431	0.118159
GO:0010309	molecular_function	acireductone dioxygenase [iron(II)-requiring] activity	1	1587	1	13431	0.118159
GO:0004958	molecular_function	prostaglandin F receptor activity	1	1587	1	13431	0.118159
GO:0061034	biological_process	olfactory bulb mitral cell layer development	1	1587	1	13431	0.118159
GO:0060977	biological_process	coronary vasculature morphogenesis	1	1587	1	13431	0.118159
GO:1905208	biological_process	negative regulation of cardiocyte differentiation	1	1587	1	13431	0.118159
GO:0030108	molecular_function	HLA-A specific activating MHC class I receptor activity	1	1587	1	13431	0.118159
GO:0106005	biological_process	RNA 5'-cap (guanine-N7)-methylation	1	1587	1	13431	0.118159
GO:0007403	biological_process	glial cell fate determination	1	1587	1	13431	0.118159
GO:0045519	molecular_function	interleukin-23 receptor binding	1	1587	1	13431	0.118159
GO:0015191	molecular_function	L-methionine transmembrane transporter activity	1	1587	1	13431	0.118159
GO:0032273	biological_process	positive regulation of protein polymerization	1	1587	1	13431	0.118159
GO:1903008	biological_process	organelle disassembly	1	1587	1	13431	0.118159
GO:1904766	biological_process	negative regulation of macroautophagy by TORC1 signaling	1	1587	1	13431	0.118159
GO:0044314	biological_process	protein K27-linked ubiquitination	1	1587	1	13431	0.118159
GO:0090500	biological_process	endocardial cushion to mesenchymal transition	1	1587	1	13431	0.118159
GO:1901492	biological_process	positive regulation of lymphangiogenesis	1	1587	1	13431	0.118159
GO:0022013	biological_process	pallium cell proliferation in forebrain	1	1587	1	13431	0.118159
GO:0006054	biological_process	N-acetylneuraminate metabolic process	1	1587	1	13431	0.118159
GO:0031707	molecular_function	endothelin A receptor binding	1	1587	1	13431	0.118159
GO:0021546	biological_process	rhombomere development	1	1587	1	13431	0.118159
GO:0055014	biological_process	atrial cardiac muscle cell development	1	1587	1	13431	0.118159
GO:0031748	molecular_function	D1 dopamine receptor binding	1	1587	1	13431	0.118159
GO:0009081	biological_process	branched-chain amino acid metabolic process	1	1587	1	13431	0.118159
GO:0072139	biological_process	glomerular parietal epithelial cell differentiation	1	1587	1	13431	0.118159
GO:0035359	biological_process	negative regulation of peroxisome proliferator activated receptor signaling pathway	1	1587	1	13431	0.118159
GO:0001888	molecular_function	glucuronyl-galactosyl-proteoglycan 4-alpha-N-acetylglucosaminyltransferase activity	1	1587	1	13431	0.118159
GO:0051884	biological_process	regulation of timing of anagen	1	1587	1	13431	0.118159
GO:2000019	biological_process	negative regulation of male gonad development	1	1587	1	13431	0.118159
GO:0004496	molecular_function	mevalonate kinase activity	1	1587	1	13431	0.118159
GO:0035513	biological_process	oxidative RNA demethylation	1	1587	1	13431	0.118159
GO:0006043	biological_process	glucosamine catabolic process	1	1587	1	13431	0.118159
GO:0120153	molecular_function	calcium-dependent carbohydrate binding	1	1587	1	13431	0.118159
GO:0050152	molecular_function	omega-amidase activity	1	1587	1	13431	0.118159
GO:0071048	biological_process	nuclear retention of unspliced pre-mRNA at the site of transcription	1	1587	1	13431	0.118159
GO:0004777	molecular_function	succinate-semialdehyde dehydrogenase (NAD+) activity	1	1587	1	13431	0.118159
GO:0004963	molecular_function	follicle-stimulating hormone receptor activity	1	1587	1	13431	0.118159
GO:1900740	biological_process	positive regulation of protein insertion into mitochondrial membrane involved in apoptotic signaling pathway	1	1587	1	13431	0.118159
GO:0009214	biological_process	cyclic nucleotide catabolic process	1	1587	1	13431	0.118159
GO:0060420	biological_process	regulation of heart growth	1	1587	1	13431	0.118159
GO:0040017	biological_process	positive regulation of locomotion	1	1587	1	13431	0.118159
GO:0034516	biological_process	response to vitamin B6	1	1587	1	13431	0.118159
GO:0002457	biological_process	T cell antigen processing and presentation	1	1587	1	13431	0.118159
GO:0016072	biological_process	rRNA metabolic process	1	1587	1	13431	0.118159
GO:1901585	biological_process	regulation of acid-sensing ion channel activity	1	1587	1	13431	0.118159
GO:0002764	biological_process	immune response-regulating signaling pathway	1	1587	1	13431	0.118159
GO:0070434	biological_process	positive regulation of nucleotide-binding oligomerization domain containing 2 signaling pathway	1	1587	1	13431	0.118159
GO:0004445	molecular_function	inositol-polyphosphate 5-phosphatase activity	1	1587	1	13431	0.118159
GO:0090134	biological_process	cell migration involved in mesendoderm migration	1	1587	1	13431	0.118159
GO:1904182	biological_process	regulation of pyruvate dehydrogenase activity	1	1587	1	13431	0.118159
GO:0021514	biological_process	ventral spinal cord interneuron differentiation	1	1587	1	13431	0.118159
GO:0098972	biological_process	anterograde dendritic transport of mitochondrion	1	1587	1	13431	0.118159
GO:0033029	biological_process	regulation of neutrophil apoptotic process	1	1587	1	13431	0.118159
GO:0002710	biological_process	negative regulation of T cell mediated immunity	1	1587	1	13431	0.118159
GO:2000975	biological_process	positive regulation of pro-B cell differentiation	1	1587	1	13431	0.118159
GO:0010813	biological_process	neuropeptide catabolic process	1	1587	1	13431	0.118159
GO:0004334	molecular_function	fumarylacetoacetase activity	1	1587	1	13431	0.118159
GO:0030237	biological_process	female sex determination	1	1587	1	13431	0.118159
GO:0047131	molecular_function	saccharopine dehydrogenase (NAD+, L-glutamate-forming) activity	1	1587	1	13431	0.118159
GO:0045134	molecular_function	uridine-diphosphatase activity	1	1587	1	13431	0.118159
GO:0055002	biological_process	striated muscle cell development	1	1587	1	13431	0.118159
GO:0008431	molecular_function	vitamin E binding	1	1587	1	13431	0.118159
GO:0007035	biological_process	vacuolar acidification	1	1587	1	13431	0.118159
GO:0006677	biological_process	glycosylceramide metabolic process	1	1587	1	13431	0.118159
GO:1904562	biological_process	phosphatidylinositol 5-phosphate metabolic process	1	1587	1	13431	0.118159
GO:0016263	molecular_function	glycoprotein-N-acetylgalactosamine 3-beta-galactosyltransferase activity	1	1587	1	13431	0.118159
GO:0034506	cellular_component	chromosome, centromeric core domain	1	1587	1	13431	0.118159
GO:1905653	biological_process	positive regulation of artery morphogenesis	1	1587	1	13431	0.118159
GO:0033269	cellular_component	internode region of axon	1	1587	1	13431	0.118159
GO:0035377	biological_process	transepithelial water transport	1	1587	1	13431	0.118159
GO:0019477	biological_process	L-lysine catabolic process	1	1587	1	13431	0.118159
GO:1903033	biological_process	positive regulation of microtubule plus-end binding	1	1587	1	13431	0.118159
GO:0051177	biological_process	meiotic sister chromatid cohesion	1	1587	1	13431	0.118159
GO:0140206	biological_process	dipeptide import across plasma membrane	1	1587	1	13431	0.118159
GO:0021683	biological_process	cerebellar granular layer morphogenesis	1	1587	1	13431	0.118159
GO:0070430	biological_process	positive regulation of nucleotide-binding oligomerization domain containing 1 signaling pathway	1	1587	1	13431	0.118159
GO:2001135	biological_process	regulation of endocytic recycling	1	1587	1	13431	0.118159
GO:0002502	biological_process	peptide antigen assembly with MHC class I protein complex	1	1587	1	13431	0.118159
GO:0030125	cellular_component	clathrin vesicle coat	1	1587	1	13431	0.118159
GO:0071595	cellular_component	Nem1-Spo7 phosphatase complex	1	1587	1	13431	0.118159
GO:0070370	biological_process	cellular heat acclimation	1	1587	1	13431	0.118159
GO:0019075	biological_process	virus maturation	1	1587	1	13431	0.118159
GO:0005298	molecular_function	proline:sodium symporter activity	1	1587	1	13431	0.118159
GO:0016723	molecular_function	oxidoreductase activity, oxidizing metal ions, NAD or NADP as acceptor	1	1587	1	13431	0.118159
GO:0097123	cellular_component	cyclin A1-CDK2 complex	1	1587	1	13431	0.118159
GO:0004990	molecular_function	oxytocin receptor activity	1	1587	1	13431	0.118159
GO:0043418	biological_process	homocysteine catabolic process	1	1587	1	13431	0.118159
GO:0010848	biological_process	regulation of chromatin disassembly	1	1587	1	13431	0.118159
GO:0046570	molecular_function	methylthioribulose 1-phosphate dehydratase activity	1	1587	1	13431	0.118159
GO:0014829	biological_process	vascular smooth muscle contraction	1	1587	1	13431	0.118159
GO:0002757	biological_process	immune response-activating signal transduction	1	1587	1	13431	0.118159
GO:0015805	biological_process	S-adenosyl-L-methionine transport	1	1587	1	13431	0.118159
GO:0008063	biological_process	Toll signaling pathway	1	1587	1	13431	0.118159
GO:0035846	biological_process	oviduct epithelium development	1	1587	1	13431	0.118159
GO:0001695	biological_process	histamine catabolic process	1	1587	1	13431	0.118159
GO:0035866	cellular_component	alphav-beta3 integrin-PKCalpha complex	1	1587	1	13431	0.118159
GO:0008292	biological_process	acetylcholine biosynthetic process	1	1587	1	13431	0.118159
GO:0019556	biological_process	histidine catabolic process to glutamate and formamide	1	1587	1	13431	0.118159
GO:0051800	molecular_function	phosphatidylinositol-3,4-bisphosphate 3-phosphatase activity	1	1587	1	13431	0.118159
GO:0072053	biological_process	renal inner medulla development	1	1587	1	13431	0.118159
GO:0042285	molecular_function	xylosyltransferase activity	1	1587	1	13431	0.118159
GO:0097056	biological_process	selenocysteinyl-tRNA(Sec) biosynthetic process	1	1587	1	13431	0.118159
GO:0044793	biological_process	negative regulation by host of viral process	1	1587	1	13431	0.118159
GO:0051213	molecular_function	dioxygenase activity	1	1587	1	13431	0.118159
GO:0042983	biological_process	amyloid precursor protein biosynthetic process	1	1587	1	13431	0.118159
GO:0036413	biological_process	histone H3-R26 citrullination	1	1587	1	13431	0.118159
GO:0031718	molecular_function	type 1 cannabinoid receptor binding	1	1587	1	13431	0.118159
GO:0006238	biological_process	CMP salvage	1	1587	1	13431	0.118159
GO:0086036	biological_process	regulation of cardiac muscle cell membrane potential	1	1587	1	13431	0.118159
GO:0009115	biological_process	xanthine catabolic process	1	1587	1	13431	0.118159
GO:1902904	biological_process	negative regulation of supramolecular fiber organization	1	1587	1	13431	0.118159
GO:0047710	molecular_function	bis(5'-adenosyl)-triphosphatase activity	1	1587	1	13431	0.118159
GO:1901992	biological_process	positive regulation of mitotic cell cycle phase transition	1	1587	1	13431	0.118159
GO:1990769	cellular_component	proximal neuron projection	1	1587	1	13431	0.118159
GO:0043545	biological_process	molybdopterin cofactor metabolic process	1	1587	1	13431	0.118159
GO:0008387	molecular_function	steroid 7-alpha-hydroxylase activity	1	1587	1	13431	0.118159
GO:0072710	biological_process	response to hydroxyurea	1	1587	1	13431	0.118159
GO:1903223	biological_process	positive regulation of oxidative stress-induced neuron death	1	1587	1	13431	0.118159
GO:0035575	molecular_function	histone demethylase activity (H4-K20 specific)	1	1587	1	13431	0.118159
GO:1903804	biological_process	glycine import across plasma membrane	1	1587	1	13431	0.118159
GO:0042296	molecular_function	ISG15 transferase activity	1	1587	1	13431	0.118159
GO:2000808	biological_process	negative regulation of synaptic vesicle clustering	1	1587	1	13431	0.118159
GO:0006507	biological_process	GPI anchor release	1	1587	1	13431	0.118159
GO:0050277	molecular_function	sedoheptulokinase activity	1	1587	1	13431	0.118159
GO:0045271	cellular_component	respiratory chain complex I	1	1587	1	13431	0.118159
GO:0033749	molecular_function	histone demethylase activity (H4-R3 specific)	1	1587	1	13431	0.118159
GO:0070602	biological_process	regulation of centromeric sister chromatid cohesion	1	1587	1	13431	0.118159
GO:0021894	biological_process	cerebral cortex GABAergic interneuron development	1	1587	1	13431	0.118159
GO:0090668	biological_process	endothelial cell chemotaxis to vascular endothelial growth factor	1	1587	1	13431	0.118159
GO:0097489	cellular_component	multivesicular body, internal vesicle lumen	1	1587	1	13431	0.118159
GO:0033623	biological_process	regulation of integrin activation	1	1587	1	13431	0.118159
GO:0007589	biological_process	body fluid secretion	1	1587	1	13431	0.118159
GO:0060648	biological_process	mammary gland bud morphogenesis	1	1587	1	13431	0.118159
GO:0000117	biological_process	regulation of transcription involved in G2/M transition of mitotic cell cycle	1	1587	1	13431	0.118159
GO:0003162	biological_process	atrioventricular node development	1	1587	1	13431	0.118159
GO:0021768	biological_process	nucleus accumbens development	1	1587	1	13431	0.118159
GO:0007079	biological_process	mitotic chromosome movement towards spindle pole	1	1587	1	13431	0.118159
GO:0072703	biological_process	cellular response to methyl methanesulfonate	1	1587	1	13431	0.118159
GO:0090461	biological_process	glutamate homeostasis	1	1587	1	13431	0.118159
GO:0060973	biological_process	cell migration involved in heart development	1	1587	1	13431	0.118159
GO:0006104	biological_process	succinyl-CoA metabolic process	1	1587	1	13431	0.118159
GO:0099186	molecular_function	structural constituent of postsynapse	1	1587	1	13431	0.118159
GO:0031104	biological_process	dendrite regeneration	1	1587	1	13431	0.118159
GO:0008458	molecular_function	carnitine O-octanoyltransferase activity	1	1587	1	13431	0.118159
GO:0004998	molecular_function	transferrin receptor activity	1	1587	1	13431	0.118159
GO:2001287	biological_process	negative regulation of caveolin-mediated endocytosis	1	1587	1	13431	0.118159
GO:0035853	biological_process	chromosome passenger complex localization to spindle midzone	1	1587	1	13431	0.118159
GO:0032277	biological_process	negative regulation of gonadotropin secretion	1	1587	1	13431	0.118159
GO:0036501	cellular_component	UFD1-NPL4 complex	1	1587	1	13431	0.118159
GO:0047933	molecular_function	glucose-1,6-bisphosphate synthase activity	1	1587	1	13431	0.118159
GO:0008174	molecular_function	mRNA methyltransferase activity	1	1587	1	13431	0.118159
GO:0004123	molecular_function	cystathionine gamma-lyase activity	1	1587	1	13431	0.118159
GO:1904831	biological_process	positive regulation of aortic smooth muscle cell differentiation	1	1587	1	13431	0.118159
GO:0060629	biological_process	regulation of homologous chromosome segregation	1	1587	1	13431	0.118159
GO:0009450	biological_process	gamma-aminobutyric acid catabolic process	1	1587	1	13431	0.118159
GO:0036020	cellular_component	endolysosome membrane	1	1587	1	13431	0.118159
GO:0048069	biological_process	eye pigmentation	1	1587	1	13431	0.118159
GO:0072286	biological_process	metanephric connecting tubule development	1	1587	1	13431	0.118159
GO:0008265	molecular_function	Mo-molybdopterin cofactor sulfurase activity	1	1587	1	13431	0.118159
GO:0006681	biological_process	galactosylceramide metabolic process	1	1587	1	13431	0.118159
GO:0002018	biological_process	renin-angiotensin regulation of aldosterone production	1	1587	1	13431	0.118159
GO:0031439	biological_process	positive regulation of mRNA cleavage	1	1587	1	13431	0.118159
GO:0044029	biological_process	hypomethylation of CpG island	1	1587	1	13431	0.118159
GO:0006233	biological_process	dTDP biosynthetic process	1	1587	1	13431	0.118159
GO:0005775	cellular_component	vacuolar lumen	1	1587	1	13431	0.118159
GO:0034470	biological_process	ncRNA processing	1	1587	1	13431	0.118159
GO:0097089	biological_process	methyl-branched fatty acid metabolic process	1	1587	1	13431	0.118159
GO:1905285	biological_process	fibrous ring of heart morphogenesis	1	1587	1	13431	0.118159
GO:0006903	biological_process	vesicle targeting	1	1587	1	13431	0.118159
GO:0042713	biological_process	sperm ejaculation	1	1587	1	13431	0.118159
GO:0004135	molecular_function	amylo-alpha-1,6-glucosidase activity	1	1587	1	13431	0.118159
GO:1903553	biological_process	positive regulation of extracellular exosome assembly	1	1587	1	13431	0.118159
GO:0019510	biological_process	S-adenosylhomocysteine catabolic process	1	1587	1	13431	0.118159
GO:0047291	molecular_function	lactosylceramide alpha-2,3-sialyltransferase activity	1	1587	1	13431	0.118159
GO:0023024	molecular_function	MHC class I protein complex binding	1	1587	1	13431	0.118159
GO:0044540	molecular_function	L-cystine L-cysteine-lyase (deaminating)	1	1587	1	13431	0.118159
GO:1900229	biological_process	negative regulation of single-species biofilm formation in or on host organism	1	1587	1	13431	0.118159
GO:0016812	molecular_function	hydrolase activity, acting on carbon-nitrogen (but not peptide) bonds, in cyclic amides	1	1587	1	13431	0.118159
GO:0031592	cellular_component	centrosomal corona	1	1587	1	13431	0.118159
GO:0004743	molecular_function	pyruvate kinase activity	1	1587	1	13431	0.118159
GO:0051771	biological_process	negative regulation of nitric-oxide synthase biosynthetic process	1	1587	1	13431	0.118159
GO:0033549	molecular_function	MAP kinase phosphatase activity	1	1587	1	13431	0.118159
GO:0019730	biological_process	antimicrobial humoral response	1	1587	1	13431	0.118159
GO:0070831	biological_process	basement membrane assembly	1	1587	1	13431	0.118159
GO:0042247	biological_process	establishment of planar polarity of follicular epithelium	1	1587	1	13431	0.118159
GO:0072720	biological_process	response to dithiothreitol	1	1587	1	13431	0.118159
GO:0043179	biological_process	rhythmic excitation	1	1587	1	13431	0.118159
GO:0060448	biological_process	dichotomous subdivision of terminal units involved in lung branching	1	1587	1	13431	0.118159
GO:0072054	biological_process	renal outer medulla development	1	1587	1	13431	0.118159
GO:0061981	molecular_function	3-hydroxykynureninase activity	1	1587	1	13431	0.118159
GO:0043084	biological_process	penile erection	1	1587	1	13431	0.118159
GO:1903909	biological_process	regulation of receptor clustering	1	1587	1	13431	0.118159
GO:1904717	biological_process	regulation of AMPA glutamate receptor clustering	1	1587	1	13431	0.118159
GO:0046108	biological_process	uridine metabolic process	1	1587	1	13431	0.118159
GO:0050865	biological_process	regulation of cell activation	1	1587	1	13431	0.118159
GO:1902161	biological_process	positive regulation of cyclic nucleotide-gated ion channel activity	1	1587	1	13431	0.118159
GO:0071750	cellular_component	dimeric IgA immunoglobulin complex	1	1587	1	13431	0.118159
GO:0051717	molecular_function	inositol-1,3,4,5-tetrakisphosphate 3-phosphatase activity	1	1587	1	13431	0.118159
GO:0002663	biological_process	positive regulation of B cell tolerance induction	1	1587	1	13431	0.118159
GO:0070743	cellular_component	interleukin-23 complex	1	1587	1	13431	0.118159
GO:1990617	cellular_component	CHOP-ATF4 complex	1	1587	1	13431	0.118159
GO:0035643	molecular_function	L-DOPA receptor activity	1	1587	1	13431	0.118159
GO:0042748	biological_process	circadian sleep/wake cycle, non-REM sleep	1	1587	1	13431	0.118159
GO:0033189	biological_process	response to vitamin A	1	1587	1	13431	0.118159
GO:0045187	biological_process	regulation of circadian sleep/wake cycle, sleep	1	1587	1	13431	0.118159
GO:0006105	biological_process	succinate metabolic process	1	1587	1	13431	0.118159
GO:0050560	molecular_function	aspartate-tRNA(Asn) ligase activity	1	1587	1	13431	0.118159
GO:0071731	biological_process	response to nitric oxide	1	1587	1	13431	0.118159
GO:0060896	biological_process	neural plate pattern specification	1	1587	1	13431	0.118159
GO:0070401	molecular_function	NADP+ binding	1	1587	1	13431	0.118159
GO:0035852	biological_process	horizontal cell localization	1	1587	1	13431	0.118159
GO:1905524	biological_process	negative regulation of protein autoubiquitination	1	1587	1	13431	0.118159
GO:0016314	molecular_function	phosphatidylinositol-3,4,5-trisphosphate 3-phosphatase activity	1	1587	1	13431	0.118159
GO:0042737	biological_process	drug catabolic process	1	1587	1	13431	0.118159
GO:0046340	biological_process	diacylglycerol catabolic process	1	1587	1	13431	0.118159
GO:0002072	biological_process	optic cup morphogenesis involved in camera-type eye development	1	1587	1	13431	0.118159
GO:0019966	molecular_function	interleukin-1 binding	1	1587	1	13431	0.118159
GO:0005980	biological_process	glycogen catabolic process	1	1587	1	13431	0.118159
GO:0015277	molecular_function	kainate selective glutamate receptor activity	1	1587	1	13431	0.118159
GO:0005290	molecular_function	L-histidine transmembrane transporter activity	1	1587	1	13431	0.118159
GO:0003430	biological_process	growth plate cartilage chondrocyte growth	1	1587	1	13431	0.118159
GO:0009041	molecular_function	uridylate kinase activity	1	1587	1	13431	0.118159
GO:0016247	molecular_function	channel regulator activity	1	1587	1	13431	0.118159
GO:0071449	biological_process	cellular response to lipid hydroperoxide	1	1587	1	13431	0.118159
GO:0070815	molecular_function	peptidyl-lysine 5-dioxygenase activity	1	1587	1	13431	0.118159
GO:0051673	biological_process	membrane disruption in other organism	1	1587	1	13431	0.118159
GO:1904058	biological_process	positive regulation of sensory perception of pain	1	1587	1	13431	0.118159
GO:0099639	biological_process	neurotransmitter receptor transport, endosome to plasma membrane	1	1587	1	13431	0.118159
GO:0046459	biological_process	short-chain fatty acid metabolic process	1	1587	1	13431	0.118159
GO:0045226	biological_process	extracellular polysaccharide biosynthetic process	1	1587	1	13431	0.118159
GO:0004567	molecular_function	beta-mannosidase activity	1	1587	1	13431	0.118159
GO:0034775	biological_process	glutathione transmembrane transport	1	1587	1	13431	0.118159
GO:0051548	biological_process	negative regulation of keratinocyte migration	1	1587	1	13431	0.118159
GO:0010925	biological_process	positive regulation of inositol-polyphosphate 5-phosphatase activity	1	1587	1	13431	0.118159
GO:0009992	biological_process	cellular water homeostasis	1	1587	1	13431	0.118159
GO:0060479	biological_process	lung cell differentiation	1	1587	1	13431	0.118159
GO:1902174	biological_process	positive regulation of keratinocyte apoptotic process	1	1587	1	13431	0.118159
GO:0009087	biological_process	methionine catabolic process	1	1587	1	13431	0.118159
GO:0048731	biological_process	system development	1	1587	1	13431	0.118159
GO:1901879	biological_process	regulation of protein depolymerization	1	1587	1	13431	0.118159
GO:0061737	biological_process	leukotriene signaling pathway	1	1587	1	13431	0.118159
GO:0032834	biological_process	positive regulation of CD4-positive, CD25-positive, alpha-beta regulatory T cell differentiation involved in immune response	1	1587	1	13431	0.118159
GO:0044206	biological_process	UMP salvage	1	1587	1	13431	0.118159
GO:0001626	molecular_function	nociceptin receptor activity	1	1587	1	13431	0.118159
GO:0030683	biological_process	evasion or tolerance by virus of host immune response	1	1587	1	13431	0.118159
GO:0043890	molecular_function	N-acetylgalactosamine-6-sulfatase activity	1	1587	1	13431	0.118159
GO:0072555	molecular_function	17-beta-ketosteroid reductase activity	1	1587	1	13431	0.118159
GO:0035248	molecular_function	alpha-1,4-N-acetylgalactosaminyltransferase activity	1	1587	1	13431	0.118159
GO:0072033	biological_process	renal vesicle formation	1	1587	1	13431	0.118159
GO:0032020	biological_process	ISG15-protein conjugation	1	1587	1	13431	0.118159
GO:0031401	biological_process	positive regulation of protein modification process	1	1587	1	13431	0.118159
GO:0048534	biological_process	hematopoietic or lymphoid organ development	1	1587	1	13431	0.118159
GO:0090209	biological_process	negative regulation of triglyceride metabolic process	1	1587	1	13431	0.118159
GO:0045167	biological_process	asymmetric protein localization involved in cell fate determination	1	1587	1	13431	0.118159
GO:0090292	biological_process	nuclear matrix anchoring at nuclear membrane	1	1587	1	13431	0.118159
GO:0010920	biological_process	negative regulation of inositol phosphate biosynthetic process	1	1587	1	13431	0.118159
GO:0015143	molecular_function	urate transmembrane transporter activity	1	1587	1	13431	0.118159
GO:0035304	biological_process	regulation of protein dephosphorylation	1	1587	1	13431	0.118159
GO:2000211	biological_process	regulation of glutamate metabolic process	1	1587	1	13431	0.118159
GO:0046058	biological_process	cAMP metabolic process	1	1587	1	13431	0.118159
GO:0050712	biological_process	negative regulation of interleukin-1 alpha secretion	1	1587	1	13431	0.118159
GO:0033567	biological_process	DNA replication, Okazaki fragment processing	1	1587	1	13431	0.118159
GO:0072182	biological_process	regulation of nephron tubule epithelial cell differentiation	1	1587	1	13431	0.118159
GO:0060179	biological_process	male mating behavior	1	1587	1	13431	0.118159
GO:0004134	molecular_function	4-alpha-glucanotransferase activity	1	1587	1	13431	0.118159
GO:0060931	biological_process	sinoatrial node cell development	1	1587	1	13431	0.118159
GO:0004452	molecular_function	isopentenyl-diphosphate delta-isomerase activity	1	1587	1	13431	0.118159
GO:0008887	molecular_function	glycerate kinase activity	1	1587	1	13431	0.118159
GO:0014813	biological_process	skeletal muscle satellite cell commitment	1	1587	1	13431	0.118159
GO:0060929	biological_process	atrioventricular node cell fate commitment	1	1587	1	13431	0.118159
GO:0099601	biological_process	regulation of neurotransmitter receptor activity	1	1587	1	13431	0.118159
GO:0016553	biological_process	base conversion or substitution editing	1	1587	1	13431	0.118159
GO:0150064	biological_process	vertebrate eye-specific patterning	1	1587	1	13431	0.118159
GO:0044524	biological_process	protein sulfhydration	1	1587	1	13431	0.118159
GO:0004946	molecular_function	bombesin receptor activity	1	1587	1	13431	0.118159
GO:0047708	molecular_function	biotinidase activity	1	1587	1	13431	0.118159
GO:0045986	biological_process	negative regulation of smooth muscle contraction	1	1587	1	13431	0.118159
GO:0016045	biological_process	detection of bacterium	1	1587	1	13431	0.118159
GO:0010952	biological_process	positive regulation of peptidase activity	1	1587	1	13431	0.118159
GO:0005087	molecular_function	Ran guanyl-nucleotide exchange factor activity	1	1587	1	13431	0.118159
GO:0016496	molecular_function	substance P receptor activity	1	1587	1	13431	0.118159
GO:1990930	molecular_function	RNA N1-methyladenosine dioxygenase activity	1	1587	1	13431	0.118159
GO:2000384	biological_process	negative regulation of ectoderm development	1	1587	1	13431	0.118159
GO:0014891	biological_process	striated muscle atrophy	1	1587	1	13431	0.118159
GO:0036364	biological_process	transforming growth factor beta1 activation	1	1587	1	13431	0.118159
GO:0072079	biological_process	nephron tubule formation	1	1587	1	13431	0.118159
GO:0070078	biological_process	histone H3-R2 demethylation	1	1587	1	13431	0.118159
GO:0072582	molecular_function	17-beta-hydroxysteroid dehydrogenase (NADP+) activity	1	1587	1	13431	0.118159
GO:0016768	molecular_function	spermine synthase activity	1	1587	1	13431	0.118159
GO:0001545	biological_process	primary ovarian follicle growth	1	1587	1	13431	0.118159
GO:0010807	biological_process	regulation of synaptic vesicle priming	1	1587	1	13431	0.118159
GO:0004798	molecular_function	thymidylate kinase activity	1	1587	1	13431	0.118159
GO:1903053	biological_process	regulation of extracellular matrix organization	1	1587	1	13431	0.118159
GO:0086019	biological_process	cell-cell signaling involved in cardiac conduction	1	1587	1	13431	0.118159
GO:0004385	molecular_function	guanylate kinase activity	1	1587	1	13431	0.118159
GO:0002034	biological_process	regulation of blood vessel diameter by renin-angiotensin	1	1587	1	13431	0.118159
GO:0032535	biological_process	regulation of cellular component size	1	1587	1	13431	0.118159
GO:0003168	biological_process	Purkinje myocyte differentiation	1	1587	1	13431	0.118159
GO:0019732	biological_process	antifungal humoral response	1	1587	1	13431	0.118159
GO:0033570	molecular_function	obsolete transferrin transmembrane transporter activity	1	1587	1	13431	0.118159
GO:0071799	biological_process	cellular response to prostaglandin D stimulus	1	1587	1	13431	0.118159
GO:0004776	molecular_function	succinate-CoA ligase (GDP-forming) activity	1	1587	1	13431	0.118159
GO:1903093	biological_process	regulation of protein K48-linked deubiquitination	1	1587	1	13431	0.118159
GO:0033265	molecular_function	choline binding	1	1587	1	13431	0.118159
GO:0061369	biological_process	negative regulation of testicular blood vessel morphogenesis	1	1587	1	13431	0.118159
GO:0033032	biological_process	regulation of myeloid cell apoptotic process	1	1587	1	13431	0.118159
GO:0031052	biological_process	chromosome breakage	1	1587	1	13431	0.118159
GO:0010868	biological_process	negative regulation of triglyceride biosynthetic process	1	1587	1	13431	0.118159
GO:0002355	biological_process	detection of tumor cell	1	1587	1	13431	0.118159
GO:2000180	biological_process	negative regulation of androgen biosynthetic process	1	1587	1	13431	0.118159
GO:0090427	biological_process	activation of meiosis	1	1587	1	13431	0.118159
GO:0061550	biological_process	cranial ganglion development	1	1587	1	13431	0.118159
GO:0099534	molecular_function	calcium ion binding involved in regulation of presynaptic cytosolic calcium ion concentration	1	1587	1	13431	0.118159
GO:0042608	molecular_function	T cell receptor binding	1	1587	1	13431	0.118159
GO:0061108	biological_process	seminal vesicle epithelium development	1	1587	1	13431	0.118159
GO:0019835	biological_process	cytolysis	1	1587	1	13431	0.118159
GO:0060341	biological_process	regulation of cellular localization	1	1587	1	13431	0.118159
GO:0004531	molecular_function	deoxyribonuclease II activity	1	1587	1	13431	0.118159
GO:0019482	biological_process	beta-alanine metabolic process	1	1587	1	13431	0.118159
GO:0015182	molecular_function	L-asparagine transmembrane transporter activity	1	1587	1	13431	0.118159
GO:0035847	biological_process	uterine epithelium development	1	1587	1	13431	0.118159
GO:0019858	biological_process	cytosine metabolic process	1	1587	1	13431	0.118159
GO:1903020	biological_process	positive regulation of glycoprotein metabolic process	1	1587	1	13431	0.118159
GO:0042643	cellular_component	actomyosin, actin portion	1	1587	1	13431	0.118159
GO:0110097	biological_process	regulation of calcium import into the mitochondrion	1	1587	1	13431	0.118159
GO:1905317	biological_process	inferior endocardial cushion morphogenesis	1	1587	1	13431	0.118159
GO:0004113	molecular_function	2',3'-cyclic-nucleotide 3'-phosphodiesterase activity	1	1587	1	13431	0.118159
GO:0006256	biological_process	UDP catabolic process	1	1587	1	13431	0.118159
GO:1901624	biological_process	negative regulation of lymphocyte chemotaxis	1	1587	1	13431	0.118159
GO:0072156	biological_process	distal tubule morphogenesis	1	1587	1	13431	0.118159
GO:1903906	biological_process	regulation of plasma membrane raft polarization	1	1587	1	13431	0.118159
GO:1902685	biological_process	positive regulation of receptor localization to synapse	1	1587	1	13431	0.118159
GO:0033275	biological_process	actin-myosin filament sliding	1	1587	1	13431	0.118159
GO:0016917	molecular_function	GABA receptor activity	1	1587	1	13431	0.118159
GO:0071748	cellular_component	monomeric IgA immunoglobulin complex	1	1587	1	13431	0.118159
GO:0001640	molecular_function	adenylate cyclase inhibiting G protein-coupled glutamate receptor activity	1	1587	1	13431	0.118159
GO:0009259	biological_process	ribonucleotide metabolic process	1	1587	1	13431	0.118159
GO:0006463	biological_process	steroid hormone receptor complex assembly	1	1587	1	13431	0.118159
GO:0010715	biological_process	regulation of extracellular matrix disassembly	1	1587	1	13431	0.118159
GO:0015196	molecular_function	L-tryptophan transmembrane transporter activity	1	1587	1	13431	0.118159
GO:0070294	biological_process	renal sodium ion absorption	1	1587	1	13431	0.118159
GO:0033345	biological_process	asparagine catabolic process via L-aspartate	1	1587	1	13431	0.118159
GO:0043041	biological_process	amino acid activation for nonribosomal peptide biosynthetic process	1	1587	1	13431	0.118159
GO:1903786	biological_process	regulation of glutathione biosynthetic process	1	1587	1	13431	0.118159
GO:0071819	cellular_component	DUBm complex	1	1587	1	13431	0.118159
GO:0030666	cellular_component	endocytic vesicle membrane	1	1587	1	13431	0.118159
GO:0090118	biological_process	receptor-mediated endocytosis involved in cholesterol transport	1	1587	1	13431	0.118159
GO:0044218	cellular_component	other organism cell membrane	1	1587	1	13431	0.118159
GO:2000212	biological_process	negative regulation of glutamate metabolic process	1	1587	1	13431	0.118159
GO:0070079	biological_process	histone H4-R3 demethylation	1	1587	1	13431	0.118159
GO:0050974	biological_process	detection of mechanical stimulus involved in sensory perception	1	1587	1	13431	0.118159
GO:0008078	biological_process	mesodermal cell migration	1	1587	1	13431	0.118159
GO:0018272	biological_process	protein-pyridoxal-5-phosphate linkage via peptidyl-N6-pyridoxal phosphate-L-lysine	1	1587	1	13431	0.118159
GO:1902068	biological_process	regulation of sphingolipid mediated signaling pathway	1	1587	1	13431	0.118159
GO:0072739	biological_process	response to anisomycin	1	1587	1	13431	0.118159
GO:0042945	molecular_function	D-serine transmembrane transporter activity	1	1587	1	13431	0.118159
GO:0060552	biological_process	positive regulation of fructose 1,6-bisphosphate metabolic process	1	1587	1	13431	0.118159
GO:0030623	molecular_function	U5 snRNA binding	1	1587	1	13431	0.118159
GO:0046668	biological_process	regulation of retinal cell programmed cell death	1	1587	1	13431	0.118159
GO:0048270	molecular_function	methionine adenosyltransferase regulator activity	1	1587	1	13431	0.118159
GO:0072716	biological_process	response to actinomycin D	1	1587	1	13431	0.118159
GO:0099567	molecular_function	calcium ion binding involved in regulation of postsynaptic cytosolic calcium ion concentration	1	1587	1	13431	0.118159
GO:0050178	molecular_function	phenylpyruvate tautomerase activity	1	1587	1	13431	0.118159
GO:0004045	molecular_function	aminoacyl-tRNA hydrolase activity	1	1587	1	13431	0.118159
GO:0044242	biological_process	cellular lipid catabolic process	1	1587	1	13431	0.118159
GO:0002566	biological_process	somatic diversification of immune receptors via somatic mutation	1	1587	1	13431	0.118159
GO:0006422	biological_process	aspartyl-tRNA aminoacylation	1	1587	1	13431	0.118159
GO:0000322	cellular_component	storage vacuole	1	1587	1	13431	0.118159
GO:0045919	biological_process	positive regulation of cytolysis	1	1587	1	13431	0.118159
GO:0035574	biological_process	histone H4-K20 demethylation	1	1587	1	13431	0.118159
GO:0004941	molecular_function	beta2-adrenergic receptor activity	1	1587	1	13431	0.118159
GO:0016256	biological_process	N-glycan processing to lysosome	1	1587	1	13431	0.118159
GO:0090138	biological_process	regulation of actin cytoskeleton organization by cell-cell adhesion	1	1587	1	13431	0.118159
GO:0061684	biological_process	chaperone-mediated autophagy	1	1587	1	13431	0.118159
GO:0043218	cellular_component	compact myelin	1	1587	1	13431	0.118159
GO:0035666	biological_process	TRIF-dependent toll-like receptor signaling pathway	1	1587	1	13431	0.118159
GO:0070145	biological_process	mitochondrial asparaginyl-tRNA aminoacylation	1	1587	1	13431	0.118159
GO:2000563	biological_process	positive regulation of CD4-positive, alpha-beta T cell proliferation	1	1587	1	13431	0.118159
GO:0065010	cellular_component	extracellular membrane-bounded organelle	1	1587	1	13431	0.118159
GO:1903434	biological_process	negative regulation of constitutive secretory pathway	1	1587	1	13431	0.118159
GO:0055090	biological_process	acylglycerol homeostasis	1	1587	1	13431	0.118159
GO:0030047	biological_process	actin modification	1	1587	1	13431	0.118159
GO:0001705	biological_process	ectoderm formation	1	1587	1	13431	0.118159
GO:0042851	biological_process	L-alanine metabolic process	1	1587	1	13431	0.118159
GO:0061078	biological_process	positive regulation of prostaglandin secretion involved in immune response	1	1587	1	13431	0.118159
GO:0071756	cellular_component	pentameric IgM immunoglobulin complex	1	1587	1	13431	0.118159
GO:0003913	molecular_function	DNA photolyase activity	1	1587	1	13431	0.118159
GO:1990926	biological_process	short-term synaptic potentiation	1	1587	1	13431	0.118159
GO:0061324	biological_process	canonical Wnt signaling pathway involved in positive regulation of cardiac outflow tract cell proliferation	1	1587	1	13431	0.118159
GO:0021817	biological_process	nucleokinesis involved in cell motility in cerebral cortex radial glia guided migration	1	1587	1	13431	0.118159
GO:1901300	biological_process	positive regulation of hydrogen peroxide-mediated programmed cell death	1	1587	1	13431	0.118159
GO:0003429	biological_process	growth plate cartilage chondrocyte morphogenesis	1	1587	1	13431	0.118159
GO:0015562	molecular_function	efflux transmembrane transporter activity	1	1587	1	13431	0.118159
GO:0002100	biological_process	tRNA wobble adenosine to inosine editing	1	1587	1	13431	0.118159
GO:0050104	molecular_function	L-gulonate 3-dehydrogenase activity	1	1587	1	13431	0.118159
GO:0072356	biological_process	chromosome passenger complex localization to kinetochore	1	1587	1	13431	0.118159
GO:0106047	biological_process	polyamine deacetylation	1	1587	1	13431	0.118159
GO:2001055	biological_process	positive regulation of mesenchymal cell apoptotic process	1	1587	1	13431	0.118159
GO:0019408	biological_process	dolichol biosynthetic process	1	1587	1	13431	0.118159
GO:0010656	biological_process	negative regulation of muscle cell apoptotic process	1	1587	1	13431	0.118159
GO:0004021	molecular_function	L-alanine:2-oxoglutarate aminotransferase activity	1	1587	1	13431	0.118159
GO:0021998	biological_process	neural plate mediolateral regionalization	1	1587	1	13431	0.118159
GO:0006666	biological_process	3-keto-sphinganine metabolic process	1	1587	1	13431	0.118159
GO:0043506	biological_process	regulation of JUN kinase activity	1	1587	1	13431	0.118159
GO:1904793	biological_process	regulation of euchromatin binding	1	1587	1	13431	0.118159
GO:0046130	biological_process	purine ribonucleoside catabolic process	1	1587	1	13431	0.118159
GO:0035517	cellular_component	PR-DUB complex	1	1587	1	13431	0.118159
GO:0047820	molecular_function	D-glutamate cyclase activity	1	1587	1	13431	0.118159
GO:1904685	biological_process	positive regulation of metalloendopeptidase activity	1	1587	1	13431	0.118159
GO:0042275	biological_process	error-free postreplication DNA repair	1	1587	1	13431	0.118159
GO:0006598	biological_process	polyamine catabolic process	1	1587	1	13431	0.118159
GO:1902475	biological_process	L-alpha-amino acid transmembrane transport	1	1587	1	13431	0.118159
GO:0004639	molecular_function	phosphoribosylaminoimidazolesuccinocarboxamide synthase activity	1	1587	1	13431	0.118159
GO:0071401	biological_process	cellular response to triglyceride	1	1587	1	13431	0.118159
GO:0046964	molecular_function	3'-phosphoadenosine 5'-phosphosulfate transmembrane transporter activity	1	1587	1	13431	0.118159
GO:0005133	molecular_function	interferon-gamma receptor binding	1	1587	1	13431	0.118159
GO:0009328	cellular_component	phenylalanine-tRNA ligase complex	1	1587	1	13431	0.118159
GO:1905042	biological_process	negative regulation of epithelium regeneration	1	1587	1	13431	0.118159
GO:0097575	cellular_component	lateral cell cortex	1	1587	1	13431	0.118159
GO:0038030	biological_process	non-canonical Wnt signaling pathway via MAPK cascade	1	1587	1	13431	0.118159
GO:0050429	molecular_function	calcium-dependent phospholipase C activity	1	1587	1	13431	0.118159
GO:0004095	molecular_function	carnitine O-palmitoyltransferase activity	1	1587	1	13431	0.118159
GO:0038172	biological_process	interleukin-33-mediated signaling pathway	1	1587	1	13431	0.118159
GO:0072377	biological_process	blood coagulation, common pathway	1	1587	1	13431	0.118159
GO:0030185	biological_process	nitric oxide transport	1	1587	1	13431	0.118159
GO:2000409	biological_process	positive regulation of T cell extravasation	1	1587	1	13431	0.118159
GO:0044378	molecular_function	non-sequence-specific DNA binding, bending	1	1587	1	13431	0.118159
GO:0043533	molecular_function	inositol 1,3,4,5 tetrakisphosphate binding	1	1587	1	13431	0.118159
GO:1903996	biological_process	negative regulation of non-membrane spanning protein tyrosine kinase activity	1	1587	1	13431	0.118159
GO:0097107	biological_process	postsynaptic density assembly	1	1587	1	13431	0.118159
GO:0032412	biological_process	regulation of ion transmembrane transporter activity	1	1587	1	13431	0.118159
GO:0060408	biological_process	regulation of acetylcholine metabolic process	1	1587	1	13431	0.118159
GO:0033746	molecular_function	histone demethylase activity (H3-R2 specific)	1	1587	1	13431	0.118159
GO:0043420	biological_process	anthranilate metabolic process	1	1587	1	13431	0.118159
GO:0031392	biological_process	regulation of prostaglandin biosynthetic process	1	1587	1	13431	0.118159
GO:0002763	biological_process	positive regulation of myeloid leukocyte differentiation	1	1587	1	13431	0.118159
GO:0071674	biological_process	mononuclear cell migration	1	1587	1	13431	0.118159
GO:0008798	molecular_function	beta-aspartyl-peptidase activity	1	1587	1	13431	0.118159
GO:0016830	molecular_function	carbon-carbon lyase activity	1	1587	1	13431	0.118159
GO:2001213	biological_process	negative regulation of vasculogenesis	1	1587	1	13431	0.118159
GO:0002094	molecular_function	polyprenyltransferase activity	1	1587	1	13431	0.118159
GO:0034148	biological_process	negative regulation of toll-like receptor 5 signaling pathway	1	1587	1	13431	0.118159
GO:1902908	biological_process	regulation of melanosome transport	1	1587	1	13431	0.118159
GO:0033026	biological_process	negative regulation of mast cell apoptotic process	1	1587	1	13431	0.118159
GO:0070489	biological_process	T cell aggregation	1	1587	1	13431	0.118159
GO:0002071	biological_process	glandular epithelial cell maturation	1	1587	1	13431	0.118159
GO:0106138	molecular_function	Sec61 translocon complex binding	1	1587	1	13431	0.118159
GO:0030149	biological_process	sphingolipid catabolic process	1	1587	1	13431	0.118159
GO:0031583	biological_process	phospholipase D-activating G protein-coupled receptor signaling pathway	1	1587	1	13431	0.118159
GO:0047560	molecular_function	3-dehydrosphinganine reductase activity	1	1587	1	13431	0.118159
GO:0005018	molecular_function	platelet-derived growth factor alpha-receptor activity	1	1587	1	13431	0.118159
GO:0097152	biological_process	mesenchymal cell apoptotic process	1	1587	1	13431	0.118159
GO:0004031	molecular_function	aldehyde oxidase activity	1	1587	1	13431	0.118159
GO:0044089	biological_process	positive regulation of cellular component biogenesis	1	1587	1	13431	0.118159
GO:0001840	biological_process	neural plate development	1	1587	1	13431	0.118159
GO:0039521	biological_process	suppression by virus of host autophagy	1	1587	1	13431	0.118159
GO:0004621	molecular_function	glycosylphosphatidylinositol phospholipase D activity	1	1587	1	13431	0.118159
GO:1901494	biological_process	regulation of cysteine metabolic process	1	1587	1	13431	0.118159
GO:0030250	molecular_function	guanylate cyclase activator activity	1	1587	1	13431	0.118159
GO:0004802	molecular_function	transketolase activity	1	1587	1	13431	0.118159
GO:0043202	cellular_component	lysosomal lumen	1	1587	1	13431	0.118159
GO:0035825	biological_process	homologous recombination	1	1587	1	13431	0.118159
GO:0060538	biological_process	skeletal muscle organ development	1	1587	1	13431	0.118159
GO:0035033	molecular_function	histone deacetylase regulator activity	1	1587	1	13431	0.118159
GO:0051987	biological_process	positive regulation of attachment of spindle microtubules to kinetochore	1	1587	1	13431	0.118159
GO:0010749	biological_process	regulation of nitric oxide mediated signal transduction	1	1587	1	13431	0.118159
GO:0051047	biological_process	positive regulation of secretion	1	1587	1	13431	0.118159
GO:0060431	biological_process	primary lung bud formation	1	1587	1	13431	0.118159
GO:0002590	biological_process	negative regulation of antigen processing and presentation of peptide antigen via MHC class I	1	1587	1	13431	0.118159
GO:0031682	molecular_function	G-protein gamma-subunit binding	1	1587	1	13431	0.118159
GO:0051835	biological_process	positive regulation of synapse structural plasticity	1	1587	1	13431	0.118159
GO:0019976	molecular_function	interleukin-2 binding	1	1587	1	13431	0.118159
GO:2000491	biological_process	positive regulation of hepatic stellate cell activation	1	1587	1	13431	0.118159
GO:0048039	molecular_function	ubiquinone binding	1	1587	1	13431	0.118159
GO:0140300	biological_process	serine import into mitochondrion	1	1587	1	13431	0.118159
GO:1905273	biological_process	positive regulation of proton-transporting ATP synthase activity, rotational mechanism	1	1587	1	13431	0.118159
GO:0030670	cellular_component	phagocytic vesicle membrane	1	1587	1	13431	0.118159
GO:0032299	cellular_component	ribonuclease H2 complex	1	1587	1	13431	0.118159
GO:0016785	molecular_function	transferase activity, transferring selenium-containing groups	1	1587	1	13431	0.118159
GO:0008170	molecular_function	N-methyltransferase activity	1	1587	1	13431	0.118159
GO:0072221	biological_process	metanephric distal convoluted tubule development	1	1587	1	13431	0.118159
GO:0086006	molecular_function	voltage-gated sodium channel activity involved in cardiac muscle cell action potential	1	1587	1	13431	0.118159
GO:0018400	biological_process	peptidyl-proline hydroxylation to 3-hydroxy-L-proline	1	1587	1	13431	0.118159
GO:0021937	biological_process	cerebellar Purkinje cell-granule cell precursor cell signaling involved in regulation of granule cell precursor cell proliferation	1	1587	1	13431	0.118159
GO:0033897	molecular_function	ribonuclease T2 activity	1	1587	1	13431	0.118159
GO:0006014	biological_process	D-ribose metabolic process	1	1587	1	13431	0.118159
GO:1904454	molecular_function	ubiquitin-specific protease activity involved in positive regulation of ERAD pathway	1	1587	1	13431	0.118159
GO:0030429	molecular_function	kynureninase activity	1	1587	1	13431	0.118159
GO:0015820	biological_process	leucine transport	1	1587	1	13431	0.118159
GO:0019862	molecular_function	IgA binding	1	1587	1	13431	0.118159
GO:0031989	biological_process	bombesin receptor signaling pathway	1	1587	1	13431	0.118159
GO:0086003	biological_process	cardiac muscle cell contraction	1	1587	1	13431	0.118159
GO:0072283	biological_process	metanephric renal vesicle morphogenesis	1	1587	1	13431	0.118159
GO:0019637	biological_process	organophosphate metabolic process	1	1587	1	13431	0.118159
GO:0003340	biological_process	negative regulation of mesenchymal to epithelial transition involved in metanephros morphogenesis	1	1587	1	13431	0.118159
GO:1901525	biological_process	negative regulation of mitophagy	1	1587	1	13431	0.118159
GO:0006083	biological_process	acetate metabolic process	1	1587	1	13431	0.118159
GO:0032620	biological_process	interleukin-17 production	1	1587	1	13431	0.118159
GO:0015375	molecular_function	glycine:sodium symporter activity	1	1587	1	13431	0.118159
GO:0035092	biological_process	sperm chromatin condensation	1	1587	1	13431	0.118159
GO:0030865	biological_process	cortical cytoskeleton organization	1	1587	1	13431	0.118159
GO:1902823	biological_process	negative regulation of late endosome to lysosome transport	1	1587	1	13431	0.118159
GO:0004353	molecular_function	glutamate dehydrogenase [NAD(P)+] activity	1	1587	1	13431	0.118159
GO:1903778	biological_process	protein localization to vacuolar membrane	1	1587	1	13431	0.118159
GO:0150032	biological_process	positive regulation of protein localization to lysosome	1	1587	1	13431	0.118159
GO:0043196	cellular_component	varicosity	1	1587	1	13431	0.118159
GO:0009257	biological_process	10-formyltetrahydrofolate biosynthetic process	1	1587	1	13431	0.118159
GO:0140074	biological_process	cardiac endothelial to mesenchymal transition	1	1587	1	13431	0.118159
GO:1903203	biological_process	regulation of oxidative stress-induced neuron death	1	1587	1	13431	0.118159
GO:0009386	biological_process	translational attenuation	1	1587	1	13431	0.118159
GO:0035268	biological_process	protein mannosylation	1	1587	1	13431	0.118159
GO:0016639	molecular_function	oxidoreductase activity, acting on the CH-NH2 group of donors, NAD or NADP as acceptor	1	1587	1	13431	0.118159
GO:1902943	biological_process	positive regulation of voltage-gated chloride channel activity	1	1587	1	13431	0.118159
GO:0061031	biological_process	endodermal digestive tract morphogenesis	1	1587	1	13431	0.118159
GO:0009069	biological_process	serine family amino acid metabolic process	1	1587	1	13431	0.118159
GO:0004854	molecular_function	xanthine dehydrogenase activity	1	1587	1	13431	0.118159
GO:0035849	biological_process	nephric duct elongation	1	1587	1	13431	0.118159
GO:0051641	biological_process	cellular localization	1	1587	1	13431	0.118159
GO:0060205	cellular_component	cytoplasmic vesicle lumen	1	1587	1	13431	0.118159
GO:0034617	molecular_function	tetrahydrobiopterin binding	1	1587	1	13431	0.118159
GO:0061574	cellular_component	ASAP complex	1	1587	1	13431	0.118159
GO:0000820	biological_process	regulation of glutamine family amino acid metabolic process	1	1587	1	13431	0.118159
GO:0061396	biological_process	regulation of transcription from RNA polymerase II promoter in response to copper ion	1	1587	1	13431	0.118159
GO:0090326	biological_process	positive regulation of locomotion involved in locomotory behavior	1	1587	1	13431	0.118159
GO:0042806	molecular_function	fucose binding	1	1587	1	13431	0.118159
GO:0004910	molecular_function	interleukin-1, type II, blocking receptor activity	1	1587	1	13431	0.118159
GO:0006163	biological_process	purine nucleotide metabolic process	1	1587	1	13431	0.118159
GO:0099044	biological_process	vesicle tethering to endoplasmic reticulum	1	1587	1	13431	0.118159
GO:0008215	biological_process	spermine metabolic process	1	1587	1	13431	0.118159
GO:0060550	biological_process	positive regulation of fructose 1,6-bisphosphate 1-phosphatase activity	1	1587	1	13431	0.118159
GO:0061851	cellular_component	leading edge of lamellipodium	1	1587	1	13431	0.118159
GO:0031372	cellular_component	UBC13-MMS2 complex	1	1587	1	13431	0.118159
GO:0003726	molecular_function	double-stranded RNA adenosine deaminase activity	1	1587	1	13431	0.118159
GO:1902715	biological_process	positive regulation of interferon-gamma secretion	1	1587	1	13431	0.118159
GO:0043139	molecular_function	5'-3' DNA helicase activity	1	1587	1	13431	0.118159
GO:0030852	biological_process	regulation of granulocyte differentiation	1	1587	1	13431	0.118159
GO:0006663	biological_process	platelet activating factor biosynthetic process	1	1587	1	13431	0.118159
GO:0060305	biological_process	regulation of cell diameter	1	1587	1	13431	0.118159
GO:0008117	molecular_function	sphinganine-1-phosphate aldolase activity	1	1587	1	13431	0.118159
GO:0000095	molecular_function	S-adenosyl-L-methionine transmembrane transporter activity	1	1587	1	13431	0.118159
GO:1904501	biological_process	positive regulation of chromatin-mediated maintenance of transcription	1	1587	1	13431	0.118159
GO:0032422	molecular_function	purine-rich negative regulatory element binding	1	1587	1	13431	0.118159
GO:0042659	biological_process	regulation of cell fate specification	1	1587	1	13431	0.118159
GO:0009789	biological_process	positive regulation of abscisic acid-activated signaling pathway	1	1587	1	13431	0.118159
GO:0048244	molecular_function	phytanoyl-CoA dioxygenase activity	1	1587	1	13431	0.118159
GO:0060668	biological_process	regulation of branching involved in salivary gland morphogenesis by extracellular matrix-epithelial cell signaling	1	1587	1	13431	0.118159
GO:0072749	biological_process	cellular response to cytochalasin B	1	1587	1	13431	0.118159
GO:0071926	biological_process	endocannabinoid signaling pathway	1	1587	1	13431	0.118159
GO:0004658	molecular_function	propionyl-CoA carboxylase activity	1	1587	1	13431	0.118159
GO:0045081	biological_process	negative regulation of interleukin-10 biosynthetic process	1	1587	1	13431	0.118159
GO:0030845	biological_process	phospholipase C-inhibiting G protein-coupled receptor signaling pathway	1	1587	1	13431	0.118159
GO:2000225	biological_process	negative regulation of testosterone biosynthetic process	1	1587	1	13431	0.118159
GO:0016846	molecular_function	carbon-sulfur lyase activity	1	1587	1	13431	0.118159
GO:0090071	biological_process	negative regulation of ribosome biogenesis	1	1587	1	13431	0.118159
GO:0090212	biological_process	negative regulation of establishment of blood-brain barrier	1	1587	1	13431	0.118159
GO:1903788	biological_process	positive regulation of glutathione biosynthetic process	1	1587	1	13431	0.118159
GO:0010797	biological_process	regulation of multivesicular body size involved in endosome transport	1	1587	1	13431	0.118159
GO:0032732	biological_process	positive regulation of interleukin-1 production	1	1587	1	13431	0.118159
GO:0044093	biological_process	positive regulation of molecular function	1	1587	1	13431	0.118159
GO:0061690	molecular_function	lipoamidase activity	1	1587	1	13431	0.118159
GO:0051640	biological_process	organelle localization	1	1587	1	13431	0.118159
GO:1990079	biological_process	cartilage homeostasis	1	1587	1	13431	0.118159
GO:0004112	molecular_function	cyclic-nucleotide phosphodiesterase activity	1	1587	1	13431	0.118159
GO:0042313	biological_process	protein kinase C deactivation	1	1587	1	13431	0.118159
GO:0005307	molecular_function	choline:sodium symporter activity	1	1587	1	13431	0.118159
GO:0008446	molecular_function	GDP-mannose 4,6-dehydratase activity	1	1587	1	13431	0.118159
GO:0002651	biological_process	positive regulation of tolerance induction to self antigen	1	1587	1	13431	0.118159
GO:0060559	biological_process	positive regulation of calcidiol 1-monooxygenase activity	1	1587	1	13431	0.118159
GO:0004084	molecular_function	branched-chain-amino-acid transaminase activity	1	1587	1	13431	0.118159
GO:0061081	biological_process	positive regulation of myeloid leukocyte cytokine production involved in immune response	1	1587	1	13431	0.118159
GO:0060764	biological_process	cell-cell signaling involved in mammary gland development	1	1587	1	13431	0.118159
GO:0003908	molecular_function	methylated-DNA-[protein]-cysteine S-methyltransferase activity	1	1587	1	13431	0.118159
GO:0050444	molecular_function	aquacobalamin reductase (NADPH) activity	1	1587	1	13431	0.118159
GO:0044788	biological_process	modulation by host of viral process	1	1587	1	13431	0.118159
GO:0002826	biological_process	negative regulation of T-helper 1 type immune response	1	1587	1	13431	0.118159
GO:0006528	biological_process	asparagine metabolic process	1	1587	1	13431	0.118159
GO:0045569	molecular_function	TRAIL binding	1	1587	1	13431	0.118159
GO:0016507	cellular_component	mitochondrial fatty acid beta-oxidation multienzyme complex	1	1587	1	13431	0.118159
GO:0071801	biological_process	regulation of podosome assembly	1	1587	1	13431	0.118159
GO:0004747	molecular_function	ribokinase activity	1	1587	1	13431	0.118159
GO:0005943	cellular_component	phosphatidylinositol 3-kinase complex, class IA	1	1587	1	13431	0.118159
GO:0004046	molecular_function	aminoacylase activity	1	1587	1	13431	0.118159
GO:1990699	molecular_function	palmitoleyl hydrolase activity	1	1587	1	13431	0.118159
GO:0030834	biological_process	regulation of actin filament depolymerization	1	1587	1	13431	0.118159
GO:0004142	molecular_function	diacylglycerol cholinephosphotransferase activity	1	1587	1	13431	0.118159
GO:0008207	biological_process	C21-steroid hormone metabolic process	1	1587	1	13431	0.118159
GO:0060443	biological_process	mammary gland morphogenesis	1	1587	1	13431	0.118159
GO:0072077	biological_process	renal vesicle morphogenesis	1	1587	1	13431	0.118159
GO:1901254	biological_process	positive regulation of intracellular transport of viral material	1	1587	1	13431	0.118159
GO:0032623	biological_process	interleukin-2 production	1	1587	1	13431	0.118159
GO:0045159	molecular_function	myosin II binding	1	1587	1	13431	0.118159
GO:0070560	biological_process	protein secretion by platelet	1	1587	1	13431	0.118159
GO:0000221	cellular_component	vacuolar proton-transporting V-type ATPase, V1 domain	1	1587	1	13431	0.118159
GO:0002068	biological_process	glandular epithelial cell development	1	1587	1	13431	0.118159
GO:2001247	biological_process	positive regulation of phosphatidylcholine biosynthetic process	1	1587	1	13431	0.118159
GO:0000822	molecular_function	inositol hexakisphosphate binding	1	1587	1	13431	0.118159
GO:0047676	molecular_function	arachidonate-CoA ligase activity	1	1587	1	13431	0.118159
GO:0035790	biological_process	platelet-derived growth factor receptor-alpha signaling pathway	1	1587	1	13431	0.118159
GO:0060024	biological_process	rhythmic synaptic transmission	1	1587	1	13431	0.118159
GO:0018107	biological_process	peptidyl-threonine phosphorylation	6	1587	29	13431	0.119553
GO:0048471	cellular_component	perinuclear region of cytoplasm	37	1587	258	13431	0.122179
GO:0006888	biological_process	endoplasmic reticulum to Golgi vesicle-mediated transport	7	1587	36	13431	0.12525
GO:0008021	cellular_component	synaptic vesicle	7	1587	36	13431	0.12525
GO:0030145	molecular_function	manganese ion binding	7	1587	36	13431	0.12525
GO:0051301	biological_process	cell division	5	1587	23	13431	0.126961
GO:0090630	biological_process	activation of GTPase activity	5	1587	23	13431	0.126961
GO:0031463	cellular_component	Cul3-RING ubiquitin ligase complex	5	1587	23	13431	0.126961
GO:0032391	cellular_component	photoreceptor connecting cilium	5	1587	23	13431	0.126961
GO:0070301	biological_process	cellular response to hydrogen peroxide	5	1587	23	13431	0.126961
GO:0031902	cellular_component	late endosome membrane	5	1587	23	13431	0.126961
GO:0009952	biological_process	anterior/posterior pattern specification	12	1587	71	13431	0.127675
GO:0004175	molecular_function	endopeptidase activity	8	1587	43	13431	0.128254
GO:0007015	biological_process	actin filament organization	9	1587	50	13431	0.129521
GO:0005789	cellular_component	endoplasmic reticulum membrane	20	1587	130	13431	0.130605
GO:0048490	biological_process	anterograde synaptic vesicle transport	3	1587	11	13431	0.131885
GO:0005623	cellular_component	cell	3	1587	11	13431	0.131885
GO:0070403	molecular_function	NAD+ binding	3	1587	11	13431	0.131885
GO:0032715	biological_process	negative regulation of interleukin-6 production	3	1587	11	13431	0.131885
GO:0048662	biological_process	negative regulation of smooth muscle cell proliferation	3	1587	11	13431	0.131885
GO:0016874	molecular_function	ligase activity	3	1587	11	13431	0.131885
GO:0001556	biological_process	oocyte maturation	3	1587	11	13431	0.131885
GO:0022624	cellular_component	proteasome accessory complex	3	1587	11	13431	0.131885
GO:0060065	biological_process	uterus development	3	1587	11	13431	0.131885
GO:0051016	biological_process	barbed-end actin filament capping	3	1587	11	13431	0.131885
GO:0050715	biological_process	positive regulation of cytokine secretion	3	1587	11	13431	0.131885
GO:0071276	biological_process	cellular response to cadmium ion	3	1587	11	13431	0.131885
GO:0048870	biological_process	cell motility	3	1587	11	13431	0.131885
GO:0010800	biological_process	positive regulation of peptidyl-threonine phosphorylation	3	1587	11	13431	0.131885
GO:0007031	biological_process	peroxisome organization	3	1587	11	13431	0.131885
GO:0005126	molecular_function	cytokine receptor binding	3	1587	11	13431	0.131885
GO:0030325	biological_process	adrenal gland development	3	1587	11	13431	0.131885
GO:1903076	biological_process	regulation of protein localization to plasma membrane	3	1587	11	13431	0.131885
GO:0019825	molecular_function	oxygen binding	3	1587	11	13431	0.131885
GO:0015693	biological_process	magnesium ion transport	3	1587	11	13431	0.131885
GO:0005088	molecular_function	Ras guanyl-nucleotide exchange factor activity	3	1587	11	13431	0.131885
GO:0090316	biological_process	positive regulation of intracellular protein transport	3	1587	11	13431	0.131885
GO:0002102	cellular_component	podosome	3	1587	11	13431	0.131885
GO:0008198	molecular_function	ferrous iron binding	3	1587	11	13431	0.131885
GO:0016706	molecular_function	2-oxoglutarate-dependent dioxygenase activity	3	1587	11	13431	0.131885
GO:0099060	cellular_component	integral component of postsynaptic specialization membrane	3	1587	11	13431	0.131885
GO:0090141	biological_process	positive regulation of mitochondrial fission	3	1587	11	13431	0.131885
GO:0046034	biological_process	ATP metabolic process	4	1587	17	13431	0.132434
GO:0045739	biological_process	positive regulation of DNA repair	4	1587	17	13431	0.132434
GO:0055007	biological_process	cardiac muscle cell differentiation	4	1587	17	13431	0.132434
GO:0008654	biological_process	phospholipid biosynthetic process	4	1587	17	13431	0.132434
GO:0060291	biological_process	long-term synaptic potentiation	4	1587	17	13431	0.132434
GO:0030864	cellular_component	cortical actin cytoskeleton	4	1587	17	13431	0.132434
GO:0001701	biological_process	in utero embryonic development	19	1587	123	13431	0.134042
GO:0010595	biological_process	positive regulation of endothelial cell migration	6	1587	30	13431	0.135353
GO:0005667	cellular_component	transcription factor complex	18	1587	116	13431	0.137542
GO:0030027	cellular_component	lamellipodium	12	1587	72	13431	0.137699
GO:0007050	biological_process	cell cycle arrest	7	1587	37	13431	0.13965
GO:0009058	biological_process	biosynthetic process	7	1587	37	13431	0.13965
GO:0005102	molecular_function	signaling receptor binding	23	1587	154	13431	0.140676
GO:0090263	biological_process	positive regulation of canonical Wnt signaling pathway	10	1587	58	13431	0.141035
GO:0009898	cellular_component	cytoplasmic side of plasma membrane	5	1587	24	13431	0.145661
GO:0004402	molecular_function	histone acetyltransferase activity	5	1587	24	13431	0.145661
GO:0032991	cellular_component	protein-containing complex	44	1587	318	13431	0.148993
GO:0006486	biological_process	protein glycosylation	11	1587	66	13431	0.15073
GO:0045334	cellular_component	clathrin-coated endocytic vesicle	2	1587	6	13431	0.151637
GO:0090279	biological_process	regulation of calcium ion import	2	1587	6	13431	0.151637
GO:0006626	biological_process	protein targeting to mitochondrion	2	1587	6	13431	0.151637
GO:0010739	biological_process	positive regulation of protein kinase A signaling	2	1587	6	13431	0.151637
GO:0006044	biological_process	N-acetylglucosamine metabolic process	2	1587	6	13431	0.151637
GO:0007270	biological_process	neuron-neuron synaptic transmission	2	1587	6	13431	0.151637
GO:0055003	biological_process	cardiac myofibril assembly	2	1587	6	13431	0.151637
GO:0044321	biological_process	response to leptin	2	1587	6	13431	0.151637
GO:0030159	molecular_function	receptor signaling complex adaptor activity	2	1587	6	13431	0.151637
GO:0048103	biological_process	somatic stem cell division	2	1587	6	13431	0.151637
GO:0060020	biological_process	Bergmann glial cell differentiation	2	1587	6	13431	0.151637
GO:0051272	biological_process	positive regulation of cellular component movement	2	1587	6	13431	0.151637
GO:0047496	biological_process	vesicle transport along microtubule	2	1587	6	13431	0.151637
GO:0016049	biological_process	cell growth	2	1587	6	13431	0.151637
GO:0051180	biological_process	vitamin transport	2	1587	6	13431	0.151637
GO:0005537	molecular_function	mannose binding	2	1587	6	13431	0.151637
GO:0016591	cellular_component	RNA polymerase II, holoenzyme	2	1587	6	13431	0.151637
GO:0000124	cellular_component	SAGA complex	2	1587	6	13431	0.151637
GO:0001972	molecular_function	retinoic acid binding	2	1587	6	13431	0.151637
GO:0090481	biological_process	pyrimidine nucleotide-sugar transmembrane transport	2	1587	6	13431	0.151637
GO:0017108	molecular_function	5'-flap endonuclease activity	2	1587	6	13431	0.151637
GO:2000036	biological_process	regulation of stem cell population maintenance	2	1587	6	13431	0.151637
GO:0019227	biological_process	neuronal action potential propagation	2	1587	6	13431	0.151637
GO:0022407	biological_process	regulation of cell-cell adhesion	2	1587	6	13431	0.151637
GO:0016471	cellular_component	vacuolar proton-transporting V-type ATPase complex	2	1587	6	13431	0.151637
GO:0018022	biological_process	peptidyl-lysine methylation	2	1587	6	13431	0.151637
GO:0006699	biological_process	bile acid biosynthetic process	2	1587	6	13431	0.151637
GO:0044829	biological_process	positive regulation by host of viral genome replication	2	1587	6	13431	0.151637
GO:0032495	biological_process	response to muramyl dipeptide	2	1587	6	13431	0.151637
GO:0030194	biological_process	positive regulation of blood coagulation	2	1587	6	13431	0.151637
GO:0006654	biological_process	phosphatidic acid biosynthetic process	2	1587	6	13431	0.151637
GO:0061180	biological_process	mammary gland epithelium development	2	1587	6	13431	0.151637
GO:0046597	biological_process	negative regulation of viral entry into host cell	2	1587	6	13431	0.151637
GO:0034329	biological_process	cell junction assembly	2	1587	6	13431	0.151637
GO:0019934	biological_process	cGMP-mediated signaling	2	1587	6	13431	0.151637
GO:0003334	biological_process	keratinocyte development	2	1587	6	13431	0.151637
GO:0032051	molecular_function	clathrin light chain binding	2	1587	6	13431	0.151637
GO:0036010	biological_process	protein localization to endosome	2	1587	6	13431	0.151637
GO:0045861	biological_process	negative regulation of proteolysis	2	1587	6	13431	0.151637
GO:0002021	biological_process	response to dietary excess	2	1587	6	13431	0.151637
GO:0006103	biological_process	2-oxoglutarate metabolic process	2	1587	6	13431	0.151637
GO:0045661	biological_process	regulation of myoblast differentiation	2	1587	6	13431	0.151637
GO:0006627	biological_process	protein processing involved in protein targeting to mitochondrion	2	1587	6	13431	0.151637
GO:0032886	biological_process	regulation of microtubule-based process	2	1587	6	13431	0.151637
GO:0016799	molecular_function	hydrolase activity, hydrolyzing N-glycosyl compounds	2	1587	6	13431	0.151637
GO:0048703	biological_process	embryonic viscerocranium morphogenesis	2	1587	6	13431	0.151637
GO:0001706	biological_process	endoderm formation	2	1587	6	13431	0.151637
GO:0098688	cellular_component	parallel fiber to Purkinje cell synapse	2	1587	6	13431	0.151637
GO:0030695	molecular_function	GTPase regulator activity	2	1587	6	13431	0.151637
GO:0048188	cellular_component	Set1C/COMPASS complex	2	1587	6	13431	0.151637
GO:0048407	molecular_function	platelet-derived growth factor binding	2	1587	6	13431	0.151637
GO:0045667	biological_process	regulation of osteoblast differentiation	2	1587	6	13431	0.151637
GO:0008290	cellular_component	F-actin capping protein complex	2	1587	6	13431	0.151637
GO:0043032	biological_process	positive regulation of macrophage activation	2	1587	6	13431	0.151637
GO:0051085	biological_process	chaperone cofactor-dependent protein refolding	2	1587	6	13431	0.151637
GO:1902188	biological_process	positive regulation of viral release from host cell	2	1587	6	13431	0.151637
GO:0048681	biological_process	negative regulation of axon regeneration	2	1587	6	13431	0.151637
GO:0072425	biological_process	signal transduction involved in G2 DNA damage checkpoint	2	1587	6	13431	0.151637
GO:0042711	biological_process	maternal behavior	2	1587	6	13431	0.151637
GO:0015165	molecular_function	pyrimidine nucleotide-sugar transmembrane transporter activity	2	1587	6	13431	0.151637
GO:0090305	biological_process	nucleic acid phosphodiester bond hydrolysis	2	1587	6	13431	0.151637
GO:0009653	biological_process	anatomical structure morphogenesis	2	1587	6	13431	0.151637
GO:1903753	biological_process	negative regulation of p38MAPK cascade	2	1587	6	13431	0.151637
GO:1902966	biological_process	positive regulation of protein localization to early endosome	2	1587	6	13431	0.151637
GO:0048240	biological_process	sperm capacitation	2	1587	6	13431	0.151637
GO:0005838	cellular_component	proteasome regulatory particle	2	1587	6	13431	0.151637
GO:0099149	biological_process	regulation of postsynaptic neurotransmitter receptor internalization	2	1587	6	13431	0.151637
GO:0019395	biological_process	fatty acid oxidation	2	1587	6	13431	0.151637
GO:1990023	cellular_component	mitotic spindle midzone	2	1587	6	13431	0.151637
GO:2000001	biological_process	regulation of DNA damage checkpoint	2	1587	6	13431	0.151637
GO:0048715	biological_process	negative regulation of oligodendrocyte differentiation	2	1587	6	13431	0.151637
GO:1903358	biological_process	regulation of Golgi organization	2	1587	6	13431	0.151637
GO:0010997	molecular_function	anaphase-promoting complex binding	2	1587	6	13431	0.151637
GO:0050860	biological_process	negative regulation of T cell receptor signaling pathway	2	1587	6	13431	0.151637
GO:0052629	molecular_function	phosphatidylinositol-3,5-bisphosphate 3-phosphatase activity	2	1587	6	13431	0.151637
GO:0016574	biological_process	histone ubiquitination	2	1587	6	13431	0.151637
GO:0097371	molecular_function	MDM2/MDM4 family protein binding	2	1587	6	13431	0.151637
GO:0043030	biological_process	regulation of macrophage activation	2	1587	6	13431	0.151637
GO:0001934	biological_process	positive regulation of protein phosphorylation	14	1587	88	13431	0.151916
GO:0008234	molecular_function	cysteine-type peptidase activity	6	1587	31	13431	0.152077
GO:0005902	cellular_component	microvillus	6	1587	31	13431	0.152077
GO:0071560	biological_process	cellular response to transforming growth factor beta stimulus	6	1587	31	13431	0.152077
GO:0016567	biological_process	protein ubiquitination	22	1587	148	13431	0.152131
GO:0050660	molecular_function	flavin adenine dinucleotide binding	9	1587	52	13431	0.154595
GO:0042130	biological_process	negative regulation of T cell proliferation	4	1587	18	13431	0.155227
GO:0048709	biological_process	oligodendrocyte differentiation	4	1587	18	13431	0.155227
GO:0043325	molecular_function	phosphatidylinositol-3,4-bisphosphate binding	4	1587	18	13431	0.155227
GO:0030173	cellular_component	integral component of Golgi membrane	4	1587	18	13431	0.155227
GO:0014065	biological_process	phosphatidylinositol 3-kinase signaling	4	1587	18	13431	0.155227
GO:0050905	biological_process	neuromuscular process	4	1587	18	13431	0.155227
GO:0016573	biological_process	histone acetylation	4	1587	18	13431	0.155227
GO:0030534	biological_process	adult behavior	4	1587	18	13431	0.155227
GO:0010033	biological_process	response to organic substance	4	1587	18	13431	0.155227
GO:2001235	biological_process	positive regulation of apoptotic signaling pathway	4	1587	18	13431	0.155227
GO:0001772	cellular_component	immunological synapse	4	1587	18	13431	0.155227
GO:0006914	biological_process	autophagy	8	1587	45	13431	0.155376
GO:0002020	molecular_function	protease binding	8	1587	45	13431	0.155376
GO:0008083	molecular_function	growth factor activity	13	1587	81	13431	0.15549
GO:0055114	biological_process	oxidation-reduction process	52	1587	383	13431	0.157834
GO:0007165	biological_process	signal transduction	53	1587	391	13431	0.158141
GO:0046907	biological_process	intracellular transport	3	1587	12	13431	0.161145
GO:0031941	cellular_component	filamentous actin	3	1587	12	13431	0.161145
GO:0045672	biological_process	positive regulation of osteoclast differentiation	3	1587	12	13431	0.161145
GO:0002009	biological_process	morphogenesis of an epithelium	3	1587	12	13431	0.161145
GO:0035267	cellular_component	NuA4 histone acetyltransferase complex	3	1587	12	13431	0.161145
GO:0007517	biological_process	muscle organ development	3	1587	12	13431	0.161145
GO:0033179	cellular_component	proton-transporting V-type ATPase, V0 domain	3	1587	12	13431	0.161145
GO:0050829	biological_process	defense response to Gram-negative bacterium	3	1587	12	13431	0.161145
GO:0030992	cellular_component	intraciliary transport particle B	3	1587	12	13431	0.161145
GO:0010842	biological_process	retina layer formation	3	1587	12	13431	0.161145
GO:0030014	cellular_component	CCR4-NOT complex	3	1587	12	13431	0.161145
GO:0005003	molecular_function	ephrin receptor activity	3	1587	12	13431	0.161145
GO:0043408	biological_process	regulation of MAPK cascade	3	1587	12	13431	0.161145
GO:0043539	molecular_function	protein serine/threonine kinase activator activity	3	1587	12	13431	0.161145
GO:0048268	biological_process	clathrin coat assembly	3	1587	12	13431	0.161145
GO:0035024	biological_process	negative regulation of Rho protein signal transduction	3	1587	12	13431	0.161145
GO:0030295	molecular_function	protein kinase activator activity	3	1587	12	13431	0.161145
GO:0006695	biological_process	cholesterol biosynthetic process	3	1587	12	13431	0.161145
GO:0005777	cellular_component	peroxisome	10	1587	60	13431	0.165346
GO:0016579	biological_process	protein deubiquitination	10	1587	60	13431	0.165346
GO:0006493	biological_process	protein O-linked glycosylation	5	1587	25	13431	0.165454
GO:0043197	cellular_component	dendritic spine	5	1587	25	13431	0.165454
GO:0010629	biological_process	negative regulation of gene expression	19	1587	127	13431	0.16631
GO:0043231	cellular_component	intracellular membrane-bounded organelle	52	1587	385	13431	0.167414
GO:0005903	cellular_component	brush border	6	1587	32	13431	0.169664
GO:0042383	cellular_component	sarcolemma	6	1587	32	13431	0.169664
GO:0010494	cellular_component	cytoplasmic stress granule	6	1587	32	13431	0.169664
GO:0031594	cellular_component	neuromuscular junction	6	1587	32	13431	0.169664
GO:0030509	biological_process	BMP signaling pathway	7	1587	39	13431	0.170688
GO:0032091	biological_process	negative regulation of protein binding	7	1587	39	13431	0.170688
GO:0016791	molecular_function	phosphatase activity	14	1587	90	13431	0.172161
GO:0031012	cellular_component	extracellular matrix	13	1587	83	13431	0.176958
GO:0006352	biological_process	DNA-templated transcription, initiation	4	1587	19	13431	0.179351
GO:0007080	biological_process	mitotic metaphase plate congression	4	1587	19	13431	0.179351
GO:0019894	molecular_function	kinesin binding	4	1587	19	13431	0.179351
GO:0016310	biological_process	phosphorylation	4	1587	19	13431	0.179351
GO:0030331	molecular_function	estrogen receptor binding	4	1587	19	13431	0.179351
GO:0008168	molecular_function	methyltransferase activity	9	1587	54	13431	0.181842
GO:0034976	biological_process	response to endoplasmic reticulum stress	8	1587	47	13431	0.184967
GO:0005938	cellular_component	cell cortex	8	1587	47	13431	0.184967
GO:0035556	biological_process	intracellular signal transduction	33	1587	238	13431	0.185969
GO:0000165	biological_process	MAPK cascade	5	1587	26	13431	0.186237
GO:0010212	biological_process	response to ionizing radiation	5	1587	26	13431	0.186237
GO:0032088	biological_process	negative regulation of NF-kappaB transcription factor activity	6	1587	33	13431	0.188048
GO:0005125	molecular_function	cytokine activity	6	1587	33	13431	0.188048
GO:0007389	biological_process	pattern specification process	6	1587	33	13431	0.188048
GO:0048706	biological_process	embryonic skeletal system development	6	1587	33	13431	0.188048
GO:0017053	cellular_component	transcriptional repressor complex	6	1587	33	13431	0.188048
GO:0009897	cellular_component	external side of plasma membrane	13	1587	84	13431	0.188208
GO:0008289	molecular_function	lipid binding	10	1587	62	13431	0.191525
GO:0016514	cellular_component	SWI/SNF complex	3	1587	13	13431	0.192112
GO:0006378	biological_process	mRNA polyadenylation	3	1587	13	13431	0.192112
GO:1904706	biological_process	negative regulation of vascular smooth muscle cell proliferation	3	1587	13	13431	0.192112
GO:0005254	molecular_function	chloride channel activity	3	1587	13	13431	0.192112
GO:0002250	biological_process	adaptive immune response	3	1587	13	13431	0.192112
GO:0002042	biological_process	cell migration involved in sprouting angiogenesis	3	1587	13	13431	0.192112
GO:0001678	biological_process	cellular glucose homeostasis	3	1587	13	13431	0.192112
GO:0042056	molecular_function	chemoattractant activity	3	1587	13	13431	0.192112
GO:0004407	molecular_function	histone deacetylase activity	3	1587	13	13431	0.192112
GO:0032874	biological_process	positive regulation of stress-activated MAPK cascade	3	1587	13	13431	0.192112
GO:0035098	cellular_component	ESC/E(Z) complex	3	1587	13	13431	0.192112
GO:0015095	molecular_function	magnesium ion transmembrane transporter activity	3	1587	13	13431	0.192112
GO:0051290	biological_process	protein heterotetramerization	3	1587	13	13431	0.192112
GO:0035327	cellular_component	transcriptionally active chromatin	3	1587	13	13431	0.192112
GO:0034622	biological_process	cellular protein-containing complex assembly	3	1587	13	13431	0.192112
GO:0031663	biological_process	lipopolysaccharide-mediated signaling pathway	3	1587	13	13431	0.192112
GO:0031965	cellular_component	nuclear membrane	16	1587	107	13431	0.192174
GO:0007264	biological_process	small GTPase mediated signal transduction	12	1587	77	13431	0.193787
GO:0045766	biological_process	positive regulation of angiogenesis	9	1587	55	13431	0.196216
GO:0044387	biological_process	negative regulation of protein kinase activity by regulation of protein phosphorylation	2	1587	7	13431	0.196313
GO:0007088	biological_process	regulation of mitotic nuclear division	2	1587	7	13431	0.196313
GO:1904659	biological_process	glucose transmembrane transport	2	1587	7	13431	0.196313
GO:0061617	cellular_component	MICOS complex	2	1587	7	13431	0.196313
GO:0097428	biological_process	protein maturation by iron-sulfur cluster transfer	2	1587	7	13431	0.196313
GO:0051988	biological_process	regulation of attachment of spindle microtubules to kinetochore	2	1587	7	13431	0.196313
GO:1901799	biological_process	negative regulation of proteasomal protein catabolic process	2	1587	7	13431	0.196313
GO:0004000	molecular_function	adenosine deaminase activity	2	1587	7	13431	0.196313
GO:0006996	biological_process	organelle organization	2	1587	7	13431	0.196313
GO:0048679	biological_process	regulation of axon regeneration	2	1587	7	13431	0.196313
GO:0016578	biological_process	histone deubiquitination	2	1587	7	13431	0.196313
GO:0048260	biological_process	positive regulation of receptor-mediated endocytosis	2	1587	7	13431	0.196313
GO:0035094	biological_process	response to nicotine	2	1587	7	13431	0.196313
GO:0001916	biological_process	positive regulation of T cell mediated cytotoxicity	2	1587	7	13431	0.196313
GO:0034713	molecular_function	type I transforming growth factor beta receptor binding	2	1587	7	13431	0.196313
GO:0044539	biological_process	long-chain fatty acid import into cell	2	1587	7	13431	0.196313
GO:0016538	molecular_function	cyclin-dependent protein serine/threonine kinase regulator activity	2	1587	7	13431	0.196313
GO:0030553	molecular_function	cGMP binding	2	1587	7	13431	0.196313
GO:0140289	biological_process	protein mono-ADP-ribosylation	2	1587	7	13431	0.196313
GO:0051403	biological_process	stress-activated MAPK cascade	2	1587	7	13431	0.196313
GO:0031143	cellular_component	pseudopodium	2	1587	7	13431	0.196313
GO:0051482	biological_process	positive regulation of cytosolic calcium ion concentration involved in phospholipase C-activating G protein-coupled signaling pathway	2	1587	7	13431	0.196313
GO:1904798	biological_process	positive regulation of core promoter binding	2	1587	7	13431	0.196313
GO:0032940	biological_process	secretion by cell	2	1587	7	13431	0.196313
GO:0032402	biological_process	melanosome transport	2	1587	7	13431	0.196313
GO:0060487	biological_process	lung epithelial cell differentiation	2	1587	7	13431	0.196313
GO:0033180	cellular_component	proton-transporting V-type ATPase, V1 domain	2	1587	7	13431	0.196313
GO:0070050	biological_process	neuron cellular homeostasis	2	1587	7	13431	0.196313
GO:0035721	biological_process	intraciliary retrograde transport	2	1587	7	13431	0.196313
GO:0060997	biological_process	dendritic spine morphogenesis	2	1587	7	13431	0.196313
GO:0061549	biological_process	sympathetic ganglion development	2	1587	7	13431	0.196313
GO:0035249	biological_process	synaptic transmission, glutamatergic	2	1587	7	13431	0.196313
GO:0060044	biological_process	negative regulation of cardiac muscle cell proliferation	2	1587	7	13431	0.196313
GO:0009435	biological_process	NAD biosynthetic process	2	1587	7	13431	0.196313
GO:0045475	biological_process	locomotor rhythm	2	1587	7	13431	0.196313
GO:0036120	biological_process	cellular response to platelet-derived growth factor stimulus	2	1587	7	13431	0.196313
GO:0008474	molecular_function	palmitoyl-(protein) hydrolase activity	2	1587	7	13431	0.196313
GO:0060484	biological_process	lung-associated mesenchyme development	2	1587	7	13431	0.196313
GO:0005665	cellular_component	RNA polymerase II, core complex	2	1587	7	13431	0.196313
GO:0015238			2	1587	7	13431	0.196313
GO:0042753	biological_process	positive regulation of circadian rhythm	2	1587	7	13431	0.196313
GO:0003198	biological_process	epithelial to mesenchymal transition involved in endocardial cushion formation	2	1587	7	13431	0.196313
GO:0034983	biological_process	peptidyl-lysine deacetylation	2	1587	7	13431	0.196313
GO:0032797	cellular_component	SMN complex	2	1587	7	13431	0.196313
GO:0050868	biological_process	negative regulation of T cell activation	2	1587	7	13431	0.196313
GO:1902166	biological_process	negative regulation of intrinsic apoptotic signaling pathway in response to DNA damage by p53 class mediator	2	1587	7	13431	0.196313
GO:0007398	biological_process	ectoderm development	2	1587	7	13431	0.196313
GO:0044255	biological_process	cellular lipid metabolic process	2	1587	7	13431	0.196313
GO:0032727	biological_process	positive regulation of interferon-alpha production	2	1587	7	13431	0.196313
GO:0004571	molecular_function	mannosyl-oligosaccharide 1,2-alpha-mannosidase activity	2	1587	7	13431	0.196313
GO:0070324	molecular_function	thyroid hormone binding	2	1587	7	13431	0.196313
GO:0032228	biological_process	regulation of synaptic transmission, GABAergic	2	1587	7	13431	0.196313
GO:0050718	biological_process	positive regulation of interleukin-1 beta secretion	2	1587	7	13431	0.196313
GO:0044754	cellular_component	autolysosome	2	1587	7	13431	0.196313
GO:0048024	biological_process	regulation of mRNA splicing, via spliceosome	2	1587	7	13431	0.196313
GO:0035584	biological_process	calcium-mediated signaling using intracellular calcium source	2	1587	7	13431	0.196313
GO:2000010	biological_process	positive regulation of protein localization to cell surface	2	1587	7	13431	0.196313
GO:0051443	biological_process	positive regulation of ubiquitin-protein transferase activity	2	1587	7	13431	0.196313
GO:0060323	biological_process	head morphogenesis	2	1587	7	13431	0.196313
GO:0045779	biological_process	negative regulation of bone resorption	2	1587	7	13431	0.196313
GO:0006986	biological_process	response to unfolded protein	2	1587	7	13431	0.196313
GO:0005883	cellular_component	neurofilament	2	1587	7	13431	0.196313
GO:0031666	biological_process	positive regulation of lipopolysaccharide-mediated signaling pathway	2	1587	7	13431	0.196313
GO:0090160	biological_process	Golgi to lysosome transport	2	1587	7	13431	0.196313
GO:0033210	biological_process	leptin-mediated signaling pathway	2	1587	7	13431	0.196313
GO:0010762	biological_process	regulation of fibroblast migration	2	1587	7	13431	0.196313
GO:0060013	biological_process	righting reflex	2	1587	7	13431	0.196313
GO:0015464	molecular_function	acetylcholine receptor activity	2	1587	7	13431	0.196313
GO:0098684	cellular_component	photoreceptor ribbon synapse	2	1587	7	13431	0.196313
GO:0030897	cellular_component	HOPS complex	2	1587	7	13431	0.196313
GO:0000813	cellular_component	ESCRT I complex	2	1587	7	13431	0.196313
GO:0033146	biological_process	regulation of intracellular estrogen receptor signaling pathway	2	1587	7	13431	0.196313
GO:0031023	biological_process	microtubule organizing center organization	2	1587	7	13431	0.196313
GO:0045777	biological_process	positive regulation of blood pressure	2	1587	7	13431	0.196313
GO:0005092	molecular_function	GDP-dissociation inhibitor activity	2	1587	7	13431	0.196313
GO:0045741	biological_process	positive regulation of epidermal growth factor-activated receptor activity	2	1587	7	13431	0.196313
GO:0006750	biological_process	glutathione biosynthetic process	2	1587	7	13431	0.196313
GO:0030032	biological_process	lamellipodium assembly	4	1587	20	13431	0.204618
GO:1904315	molecular_function	transmitter-gated ion channel activity involved in regulation of postsynaptic membrane potential	4	1587	20	13431	0.204618
GO:0048813	biological_process	dendrite morphogenesis	4	1587	20	13431	0.204618
GO:0034504	biological_process	protein localization to nucleus	4	1587	20	13431	0.204618
GO:1903078	biological_process	positive regulation of protein localization to plasma membrane	4	1587	20	13431	0.204618
GO:0031901	cellular_component	early endosome membrane	4	1587	20	13431	0.204618
GO:0048873	biological_process	homeostasis of number of cells within a tissue	4	1587	20	13431	0.204618
GO:0050853	biological_process	B cell receptor signaling pathway	4	1587	20	13431	0.204618
GO:0019888	molecular_function	protein phosphatase regulator activity	4	1587	20	13431	0.204618
GO:0001837	biological_process	epithelial to mesenchymal transition	4	1587	20	13431	0.204618
GO:0004197	molecular_function	cysteine-type endopeptidase activity	6	1587	34	13431	0.207159
GO:0005681	cellular_component	spliceosomal complex	6	1587	34	13431	0.207159
GO:0032880	biological_process	regulation of protein localization	6	1587	34	13431	0.207159
GO:0006919	biological_process	activation of cysteine-type endopeptidase activity involved in apoptotic process	6	1587	34	13431	0.207159
GO:0001784	molecular_function	phosphotyrosine residue binding	5	1587	27	13431	0.207899
GO:0007519	biological_process	skeletal muscle tissue development	5	1587	27	13431	0.207899
GO:0004721	molecular_function	phosphoprotein phosphatase activity	5	1587	27	13431	0.207899
GO:0071949	molecular_function	FAD binding	5	1587	27	13431	0.207899
GO:0005576	cellular_component	extracellular region	47	1587	354	13431	0.215481
GO:0051092	biological_process	positive regulation of NF-kappaB transcription factor activity	10	1587	64	13431	0.219396
GO:0008284	biological_process	positive regulation of cell population proliferation	31	1587	227	13431	0.219601
GO:1905166	biological_process	negative regulation of lysosomal protein catabolic process	1	1587	2	13431	0.222365
GO:0009052	biological_process	pentose-phosphate shunt, non-oxidative branch	1	1587	2	13431	0.222365
GO:0042289	molecular_function	MHC class II protein binding	1	1587	2	13431	0.222365
GO:0035880	biological_process	embryonic nail plate morphogenesis	1	1587	2	13431	0.222365
GO:0008823	molecular_function	cupric reductase activity	1	1587	2	13431	0.222365
GO:0043535	biological_process	regulation of blood vessel endothelial cell migration	1	1587	2	13431	0.222365
GO:0006776	biological_process	vitamin A metabolic process	1	1587	2	13431	0.222365
GO:0050733	molecular_function	RS domain binding	1	1587	2	13431	0.222365
GO:1905706	biological_process	regulation of mitochondrial ATP synthesis coupled proton transport	1	1587	2	13431	0.222365
GO:0045309	molecular_function	protein phosphorylated amino acid binding	1	1587	2	13431	0.222365
GO:0002730	biological_process	regulation of dendritic cell cytokine production	1	1587	2	13431	0.222365
GO:0001097	molecular_function	TFIIH-class transcription factor complex binding	1	1587	2	13431	0.222365
GO:0061459	molecular_function	L-arginine transmembrane transporter activity	1	1587	2	13431	0.222365
GO:0043117	biological_process	positive regulation of vascular permeability	1	1587	2	13431	0.222365
GO:0033262	biological_process	regulation of nuclear cell cycle DNA replication	1	1587	2	13431	0.222365
GO:0045578	biological_process	negative regulation of B cell differentiation	1	1587	2	13431	0.222365
GO:0044262	biological_process	cellular carbohydrate metabolic process	1	1587	2	13431	0.222365
GO:2000017	biological_process	positive regulation of determination of dorsal identity	1	1587	2	13431	0.222365
GO:1905394	molecular_function	retromer complex binding	1	1587	2	13431	0.222365
GO:0099507	molecular_function	ligand-gated ion channel activity involved in regulation of presynaptic membrane potential	1	1587	2	13431	0.222365
GO:0003093	biological_process	regulation of glomerular filtration	1	1587	2	13431	0.222365
GO:0086010	biological_process	membrane depolarization during action potential	1	1587	2	13431	0.222365
GO:0004823	molecular_function	leucine-tRNA ligase activity	1	1587	2	13431	0.222365
GO:0050658	biological_process	RNA transport	1	1587	2	13431	0.222365
GO:0120001	cellular_component	apical plasma membrane urothelial plaque	1	1587	2	13431	0.222365
GO:0071133	cellular_component	alpha9-beta1 integrin-ADAM8 complex	1	1587	2	13431	0.222365
GO:1904154	biological_process	positive regulation of retrograde protein transport, ER to cytosol	1	1587	2	13431	0.222365
GO:2000744	biological_process	positive regulation of anterior head development	1	1587	2	13431	0.222365
GO:0042045	biological_process	epithelial fluid transport	1	1587	2	13431	0.222365
GO:2000758	biological_process	positive regulation of peptidyl-lysine acetylation	1	1587	2	13431	0.222365
GO:0033206	biological_process	meiotic cytokinesis	1	1587	2	13431	0.222365
GO:0060333	biological_process	interferon-gamma-mediated signaling pathway	1	1587	2	13431	0.222365
GO:0008670	molecular_function	2,4-dienoyl-CoA reductase (NADPH) activity	1	1587	2	13431	0.222365
GO:0071636	biological_process	positive regulation of transforming growth factor beta production	1	1587	2	13431	0.222365
GO:1990923	cellular_component	PET complex	1	1587	2	13431	0.222365
GO:0020018	cellular_component	ciliary pocket membrane	1	1587	2	13431	0.222365
GO:0071934	biological_process	thiamine transmembrane transport	1	1587	2	13431	0.222365
GO:0034508	biological_process	centromere complex assembly	1	1587	2	13431	0.222365
GO:0003976	molecular_function	UDP-N-acetylglucosamine-lysosomal-enzyme N-acetylglucosaminephosphotransferase activity	1	1587	2	13431	0.222365
GO:0031014	molecular_function	troponin T binding	1	1587	2	13431	0.222365
GO:0006651	biological_process	diacylglycerol biosynthetic process	1	1587	2	13431	0.222365
GO:0043514	cellular_component	interleukin-12 complex	1	1587	2	13431	0.222365
GO:0004768	molecular_function	stearoyl-CoA 9-desaturase activity	1	1587	2	13431	0.222365
GO:0042942	biological_process	D-serine transport	1	1587	2	13431	0.222365
GO:0047237	molecular_function	glucuronylgalactosylproteoglycan 4-beta-N-acetylgalactosaminyltransferase activity	1	1587	2	13431	0.222365
GO:0004067	molecular_function	asparaginase activity	1	1587	2	13431	0.222365
GO:1902595	biological_process	regulation of DNA replication origin binding	1	1587	2	13431	0.222365
GO:0048845	biological_process	venous blood vessel morphogenesis	1	1587	2	13431	0.222365
GO:0033625	biological_process	positive regulation of integrin activation	1	1587	2	13431	0.222365
GO:0060437	biological_process	lung growth	1	1587	2	13431	0.222365
GO:0099634	cellular_component	postsynaptic specialization membrane	1	1587	2	13431	0.222365
GO:0000253	molecular_function	3-keto sterol reductase activity	1	1587	2	13431	0.222365
GO:0055026	biological_process	negative regulation of cardiac muscle tissue development	1	1587	2	13431	0.222365
GO:0032252	biological_process	secretory granule localization	1	1587	2	13431	0.222365
GO:0017070	molecular_function	U6 snRNA binding	1	1587	2	13431	0.222365
GO:0035455	biological_process	response to interferon-alpha	1	1587	2	13431	0.222365
GO:0030641	biological_process	regulation of cellular pH	1	1587	2	13431	0.222365
GO:0032946	biological_process	positive regulation of mononuclear cell proliferation	1	1587	2	13431	0.222365
GO:0046324	biological_process	regulation of glucose import	1	1587	2	13431	0.222365
GO:0097355	biological_process	protein localization to heterochromatin	1	1587	2	13431	0.222365
GO:0072545	molecular_function	tyrosine binding	1	1587	2	13431	0.222365
GO:2000327	biological_process	positive regulation of nuclear receptor transcription coactivator activity	1	1587	2	13431	0.222365
GO:0032648	biological_process	regulation of interferon-beta production	1	1587	2	13431	0.222365
GO:0008476	molecular_function	protein-tyrosine sulfotransferase activity	1	1587	2	13431	0.222365
GO:0045653	biological_process	negative regulation of megakaryocyte differentiation	1	1587	2	13431	0.222365
GO:0021649	biological_process	vestibulocochlear nerve structural organization	1	1587	2	13431	0.222365
GO:0048550	biological_process	negative regulation of pinocytosis	1	1587	2	13431	0.222365
GO:0002677	biological_process	negative regulation of chronic inflammatory response	1	1587	2	13431	0.222365
GO:0031858	molecular_function	pituitary adenylate cyclase-activating polypeptide receptor binding	1	1587	2	13431	0.222365
GO:2000401	biological_process	regulation of lymphocyte migration	1	1587	2	13431	0.222365
GO:0016316	molecular_function	phosphatidylinositol-3,4-bisphosphate 4-phosphatase activity	1	1587	2	13431	0.222365
GO:0097124	cellular_component	cyclin A2-CDK2 complex	1	1587	2	13431	0.222365
GO:0050904	biological_process	diapedesis	1	1587	2	13431	0.222365
GO:0035553	biological_process	oxidative single-stranded RNA demethylation	1	1587	2	13431	0.222365
GO:0006555	biological_process	methionine metabolic process	1	1587	2	13431	0.222365
GO:0008396	molecular_function	oxysterol 7-alpha-hydroxylase activity	1	1587	2	13431	0.222365
GO:0019886	biological_process	antigen processing and presentation of exogenous peptide antigen via MHC class II	1	1587	2	13431	0.222365
GO:0021551	biological_process	central nervous system morphogenesis	1	1587	2	13431	0.222365
GO:0061198	biological_process	fungiform papilla formation	1	1587	2	13431	0.222365
GO:0051135	biological_process	positive regulation of NK T cell activation	1	1587	2	13431	0.222365
GO:0033129	biological_process	positive regulation of histone phosphorylation	1	1587	2	13431	0.222365
GO:1901856	biological_process	negative regulation of cellular respiration	1	1587	2	13431	0.222365
GO:0098560	cellular_component	cytoplasmic side of late endosome membrane	1	1587	2	13431	0.222365
GO:1990264	biological_process	peptidyl-tyrosine dephosphorylation involved in inactivation of protein kinase activity	1	1587	2	13431	0.222365
GO:0098921	biological_process	retrograde trans-synaptic signaling by endocannabinoid	1	1587	2	13431	0.222365
GO:0016262	molecular_function	protein N-acetylglucosaminyltransferase activity	1	1587	2	13431	0.222365
GO:0016509	molecular_function	long-chain-3-hydroxyacyl-CoA dehydrogenase activity	1	1587	2	13431	0.222365
GO:0044530	cellular_component	supraspliceosomal complex	1	1587	2	13431	0.222365
GO:0071642	biological_process	positive regulation of macrophage inflammatory protein 1 alpha production	1	1587	2	13431	0.222365
GO:0060166	biological_process	olfactory pit development	1	1587	2	13431	0.222365
GO:0032279	cellular_component	asymmetric synapse	1	1587	2	13431	0.222365
GO:1903039	biological_process	positive regulation of leukocyte cell-cell adhesion	1	1587	2	13431	0.222365
GO:0046069	biological_process	cGMP catabolic process	1	1587	2	13431	0.222365
GO:0004167	molecular_function	dopachrome isomerase activity	1	1587	2	13431	0.222365
GO:0051668	biological_process	localization within membrane	1	1587	2	13431	0.222365
GO:0010698	molecular_function	acetyltransferase activator activity	1	1587	2	13431	0.222365
GO:0035552	biological_process	oxidative single-stranded DNA demethylation	1	1587	2	13431	0.222365
GO:1903348	biological_process	positive regulation of bicellular tight junction assembly	1	1587	2	13431	0.222365
GO:1904835	biological_process	dorsal root ganglion morphogenesis	1	1587	2	13431	0.222365
GO:1905146	biological_process	lysosomal protein catabolic process	1	1587	2	13431	0.222365
GO:0061628	molecular_function	H3K27me3 modified histone binding	1	1587	2	13431	0.222365
GO:0045976	biological_process	negative regulation of mitotic cell cycle, embryonic	1	1587	2	13431	0.222365
GO:0090400	biological_process	stress-induced premature senescence	1	1587	2	13431	0.222365
GO:0045876	biological_process	positive regulation of sister chromatid cohesion	1	1587	2	13431	0.222365
GO:0042978	molecular_function	ornithine decarboxylase activator activity	1	1587	2	13431	0.222365
GO:0060742	biological_process	epithelial cell differentiation involved in prostate gland development	1	1587	2	13431	0.222365
GO:0098884	biological_process	postsynaptic neurotransmitter receptor internalization	1	1587	2	13431	0.222365
GO:0002643	biological_process	regulation of tolerance induction	1	1587	2	13431	0.222365
GO:0000150	molecular_function	recombinase activity	1	1587	2	13431	0.222365
GO:0060067	biological_process	cervix development	1	1587	2	13431	0.222365
GO:0032425	biological_process	positive regulation of mismatch repair	1	1587	2	13431	0.222365
GO:0061026	biological_process	cardiac muscle tissue regeneration	1	1587	2	13431	0.222365
GO:0090238	biological_process	positive regulation of arachidonic acid secretion	1	1587	2	13431	0.222365
GO:0006924	biological_process	activation-induced cell death of T cells	1	1587	2	13431	0.222365
GO:0098835	cellular_component	presynaptic endocytic zone membrane	1	1587	2	13431	0.222365
GO:0019673	biological_process	GDP-mannose metabolic process	1	1587	2	13431	0.222365
GO:0006730	biological_process	one-carbon metabolic process	1	1587	2	13431	0.222365
GO:0046166	biological_process	glyceraldehyde-3-phosphate biosynthetic process	1	1587	2	13431	0.222365
GO:0000308	cellular_component	cytoplasmic cyclin-dependent protein kinase holoenzyme complex	1	1587	2	13431	0.222365
GO:0004066	molecular_function	asparagine synthase (glutamine-hydrolyzing) activity	1	1587	2	13431	0.222365
GO:0004174	molecular_function	electron-transferring-flavoprotein dehydrogenase activity	1	1587	2	13431	0.222365
GO:0010453	biological_process	regulation of cell fate commitment	1	1587	2	13431	0.222365
GO:1902751	biological_process	positive regulation of cell cycle G2/M phase transition	1	1587	2	13431	0.222365
GO:0044334	biological_process	canonical Wnt signaling pathway involved in positive regulation of epithelial to mesenchymal transition	1	1587	2	13431	0.222365
GO:1902231	biological_process	positive regulation of intrinsic apoptotic signaling pathway in response to DNA damage	1	1587	2	13431	0.222365
GO:0000733	biological_process	DNA strand renaturation	1	1587	2	13431	0.222365
GO:0051386	biological_process	regulation of neurotrophin TRK receptor signaling pathway	1	1587	2	13431	0.222365
GO:0090241	biological_process	negative regulation of histone H4 acetylation	1	1587	2	13431	0.222365
GO:0071035	biological_process	nuclear polyadenylation-dependent rRNA catabolic process	1	1587	2	13431	0.222365
GO:0098908	biological_process	regulation of neuronal action potential	1	1587	2	13431	0.222365
GO:0015825	biological_process	L-serine transport	1	1587	2	13431	0.222365
GO:0043185	molecular_function	vascular endothelial growth factor receptor 3 binding	1	1587	2	13431	0.222365
GO:0005784	cellular_component	Sec61 translocon complex	1	1587	2	13431	0.222365
GO:0042118	biological_process	endothelial cell activation	1	1587	2	13431	0.222365
GO:0034774	cellular_component	secretory granule lumen	1	1587	2	13431	0.222365
GO:0010867	biological_process	positive regulation of triglyceride biosynthetic process	1	1587	2	13431	0.222365
GO:0004909	molecular_function	interleukin-1, type I, activating receptor activity	1	1587	2	13431	0.222365
GO:0032349	biological_process	positive regulation of aldosterone biosynthetic process	1	1587	2	13431	0.222365
GO:0035063	biological_process	nuclear speck organization	1	1587	2	13431	0.222365
GO:0042489	biological_process	negative regulation of odontogenesis of dentin-containing tooth	1	1587	2	13431	0.222365
GO:0004329	molecular_function	formate-tetrahydrofolate ligase activity	1	1587	2	13431	0.222365
GO:1904031	biological_process	positive regulation of cyclin-dependent protein kinase activity	1	1587	2	13431	0.222365
GO:1990120	biological_process	messenger ribonucleoprotein complex assembly	1	1587	2	13431	0.222365
GO:1904172	biological_process	positive regulation of bleb assembly	1	1587	2	13431	0.222365
GO:0090045	biological_process	positive regulation of deacetylase activity	1	1587	2	13431	0.222365
GO:0003274	biological_process	endocardial cushion fusion	1	1587	2	13431	0.222365
GO:0006535	biological_process	cysteine biosynthetic process from serine	1	1587	2	13431	0.222365
GO:0050501	molecular_function	hyaluronan synthase activity	1	1587	2	13431	0.222365
GO:0032310	biological_process	prostaglandin secretion	1	1587	2	13431	0.222365
GO:0007296	biological_process	vitellogenesis	1	1587	2	13431	0.222365
GO:0032133	cellular_component	chromosome passenger complex	1	1587	2	13431	0.222365
GO:0045329	biological_process	carnitine biosynthetic process	1	1587	2	13431	0.222365
GO:0002902	biological_process	regulation of B cell apoptotic process	1	1587	2	13431	0.222365
GO:0008242	molecular_function	omega peptidase activity	1	1587	2	13431	0.222365
GO:0010159	biological_process	specification of animal organ position	1	1587	2	13431	0.222365
GO:0015190	molecular_function	L-leucine transmembrane transporter activity	1	1587	2	13431	0.222365
GO:0070849	biological_process	response to epidermal growth factor	1	1587	2	13431	0.222365
GO:0071307	biological_process	cellular response to vitamin K	1	1587	2	13431	0.222365
GO:0007258	biological_process	JUN phosphorylation	1	1587	2	13431	0.222365
GO:0034618	molecular_function	arginine binding	1	1587	2	13431	0.222365
GO:0070668	biological_process	positive regulation of mast cell proliferation	1	1587	2	13431	0.222365
GO:0030578	biological_process	PML body organization	1	1587	2	13431	0.222365
GO:0008440	molecular_function	inositol-1,4,5-trisphosphate 3-kinase activity	1	1587	2	13431	0.222365
GO:0048525	biological_process	negative regulation of viral process	1	1587	2	13431	0.222365
GO:0060397	biological_process	growth hormone receptor signaling pathway via JAK-STAT	1	1587	2	13431	0.222365
GO:0000294	biological_process	nuclear-transcribed mRNA catabolic process, endonucleolytic cleavage-dependent decay	1	1587	2	13431	0.222365
GO:1902268	biological_process	negative regulation of polyamine transmembrane transport	1	1587	2	13431	0.222365
GO:0051621	biological_process	regulation of norepinephrine uptake	1	1587	2	13431	0.222365
GO:1905098	biological_process	negative regulation of guanyl-nucleotide exchange factor activity	1	1587	2	13431	0.222365
GO:0034379	biological_process	very-low-density lipoprotein particle assembly	1	1587	2	13431	0.222365
GO:0045416	biological_process	positive regulation of interleukin-8 biosynthetic process	1	1587	2	13431	0.222365
GO:0045836	biological_process	positive regulation of meiotic nuclear division	1	1587	2	13431	0.222365
GO:1904211	biological_process	membrane protein proteolysis involved in retrograde protein transport, ER to cytosol	1	1587	2	13431	0.222365
GO:0012507	cellular_component	ER to Golgi transport vesicle membrane	1	1587	2	13431	0.222365
GO:0035710	biological_process	CD4-positive, alpha-beta T cell activation	1	1587	2	13431	0.222365
GO:0099576	biological_process	regulation of protein catabolic process at postsynapse, modulating synaptic transmission	1	1587	2	13431	0.222365
GO:0044830	biological_process	modulation by host of viral RNA genome replication	1	1587	2	13431	0.222365
GO:0060266	biological_process	negative regulation of respiratory burst involved in inflammatory response	1	1587	2	13431	0.222365
GO:0003989	molecular_function	acetyl-CoA carboxylase activity	1	1587	2	13431	0.222365
GO:0030151	molecular_function	molybdenum ion binding	1	1587	2	13431	0.222365
GO:0046466	biological_process	membrane lipid catabolic process	1	1587	2	13431	0.222365
GO:0004505	molecular_function	phenylalanine 4-monooxygenase activity	1	1587	2	13431	0.222365
GO:0080019	molecular_function	fatty-acyl-CoA reductase (alcohol-forming) activity	1	1587	2	13431	0.222365
GO:0042769	biological_process	DNA damage response, detection of DNA damage	1	1587	2	13431	0.222365
GO:0003958	molecular_function	NADPH-hemoprotein reductase activity	1	1587	2	13431	0.222365
GO:0004140	molecular_function	dephospho-CoA kinase activity	1	1587	2	13431	0.222365
GO:0019781	molecular_function	NEDD8 activating enzyme activity	1	1587	2	13431	0.222365
GO:0018125	biological_process	peptidyl-cysteine methylation	1	1587	2	13431	0.222365
GO:0010536	biological_process	positive regulation of activation of Janus kinase activity	1	1587	2	13431	0.222365
GO:0090541	molecular_function	MIT domain binding	1	1587	2	13431	0.222365
GO:0003278	biological_process	apoptotic process involved in heart morphogenesis	1	1587	2	13431	0.222365
GO:0006429	biological_process	leucyl-tRNA aminoacylation	1	1587	2	13431	0.222365
GO:0140285	biological_process	endosome fission	1	1587	2	13431	0.222365
GO:0032736	biological_process	positive regulation of interleukin-13 production	1	1587	2	13431	0.222365
GO:0006478	biological_process	peptidyl-tyrosine sulfation	1	1587	2	13431	0.222365
GO:1905602	biological_process	positive regulation of receptor-mediated endocytosis involved in cholesterol transport	1	1587	2	13431	0.222365
GO:1903215	biological_process	negative regulation of protein targeting to mitochondrion	1	1587	2	13431	0.222365
GO:0015189	molecular_function	L-lysine transmembrane transporter activity	1	1587	2	13431	0.222365
GO:0032792	biological_process	negative regulation of CREB transcription factor activity	1	1587	2	13431	0.222365
GO:1902269	biological_process	positive regulation of polyamine transmembrane transport	1	1587	2	13431	0.222365
GO:0032693	biological_process	negative regulation of interleukin-10 production	1	1587	2	13431	0.222365
GO:0046912	molecular_function	transferase activity, transferring acyl groups, acyl groups converted into alkyl on transfer	1	1587	2	13431	0.222365
GO:0004630	molecular_function	phospholipase D activity	1	1587	2	13431	0.222365
GO:0048368	biological_process	lateral mesoderm development	1	1587	2	13431	0.222365
GO:0051791	biological_process	medium-chain fatty acid metabolic process	1	1587	2	13431	0.222365
GO:0010822	biological_process	positive regulation of mitochondrion organization	1	1587	2	13431	0.222365
GO:0061047	biological_process	positive regulation of branching involved in lung morphogenesis	1	1587	2	13431	0.222365
GO:0098871	cellular_component	postsynaptic actin cytoskeleton	1	1587	2	13431	0.222365
GO:0008330	molecular_function	protein tyrosine/threonine phosphatase activity	1	1587	2	13431	0.222365
GO:0097165	cellular_component	nuclear stress granule	1	1587	2	13431	0.222365
GO:1900227	biological_process	positive regulation of NLRP3 inflammasome complex assembly	1	1587	2	13431	0.222365
GO:1903506	biological_process	regulation of nucleic acid-templated transcription	1	1587	2	13431	0.222365
GO:0052851	molecular_function	ferric-chelate reductase (NADPH) activity	1	1587	2	13431	0.222365
GO:0007412	biological_process	axon target recognition	1	1587	2	13431	0.222365
GO:0070814	biological_process	hydrogen sulfide biosynthetic process	1	1587	2	13431	0.222365
GO:0014041	biological_process	regulation of neuron maturation	1	1587	2	13431	0.222365
GO:0042178	biological_process	xenobiotic catabolic process	1	1587	2	13431	0.222365
GO:0060435	biological_process	bronchiole development	1	1587	2	13431	0.222365
GO:0034711	molecular_function	inhibin binding	1	1587	2	13431	0.222365
GO:2000653	biological_process	regulation of genetic imprinting	1	1587	2	13431	0.222365
GO:1903828	biological_process	negative regulation of cellular protein localization	1	1587	2	13431	0.222365
GO:0032286	biological_process	central nervous system myelin maintenance	1	1587	2	13431	0.222365
GO:2001046	biological_process	positive regulation of integrin-mediated signaling pathway	1	1587	2	13431	0.222365
GO:1903923	biological_process	positive regulation of protein processing in phagocytic vesicle	1	1587	2	13431	0.222365
GO:1903181	biological_process	positive regulation of dopamine biosynthetic process	1	1587	2	13431	0.222365
GO:0015114	molecular_function	phosphate ion transmembrane transporter activity	1	1587	2	13431	0.222365
GO:0006481	biological_process	C-terminal protein methylation	1	1587	2	13431	0.222365
GO:0000125	cellular_component	PCAF complex	1	1587	2	13431	0.222365
GO:0042720	cellular_component	mitochondrial inner membrane peptidase complex	1	1587	2	13431	0.222365
GO:0090312	biological_process	positive regulation of protein deacetylation	1	1587	2	13431	0.222365
GO:0072573	biological_process	tolerance induction to lipopolysaccharide	1	1587	2	13431	0.222365
GO:0016445	biological_process	somatic diversification of immunoglobulins	1	1587	2	13431	0.222365
GO:2000331	biological_process	regulation of terminal button organization	1	1587	2	13431	0.222365
GO:0015174	molecular_function	basic amino acid transmembrane transporter activity	1	1587	2	13431	0.222365
GO:0051598	biological_process	meiotic recombination checkpoint	1	1587	2	13431	0.222365
GO:1901537	biological_process	positive regulation of DNA demethylation	1	1587	2	13431	0.222365
GO:0044322	cellular_component	endoplasmic reticulum quality control compartment	1	1587	2	13431	0.222365
GO:0048755	biological_process	branching morphogenesis of a nerve	1	1587	2	13431	0.222365
GO:0031092	cellular_component	platelet alpha granule membrane	1	1587	2	13431	0.222365
GO:1900034	biological_process	regulation of cellular response to heat	1	1587	2	13431	0.222365
GO:1902950	biological_process	regulation of dendritic spine maintenance	1	1587	2	13431	0.222365
GO:0015929	molecular_function	hexosaminidase activity	1	1587	2	13431	0.222365
GO:0006089	biological_process	lactate metabolic process	1	1587	2	13431	0.222365
GO:0004122	molecular_function	cystathionine beta-synthase activity	1	1587	2	13431	0.222365
GO:0061051	biological_process	positive regulation of cell growth involved in cardiac muscle cell development	1	1587	2	13431	0.222365
GO:1900063	biological_process	regulation of peroxisome organization	1	1587	2	13431	0.222365
GO:0071702	biological_process	organic substance transport	1	1587	2	13431	0.222365
GO:0019805	biological_process	quinolinate biosynthetic process	1	1587	2	13431	0.222365
GO:0035515	molecular_function	oxidative RNA demethylase activity	1	1587	2	13431	0.222365
GO:1903393	biological_process	positive regulation of adherens junction organization	1	1587	2	13431	0.222365
GO:0036003	biological_process	positive regulation of transcription from RNA polymerase II promoter in response to stress	1	1587	2	13431	0.222365
GO:0070097	molecular_function	delta-catenin binding	1	1587	2	13431	0.222365
GO:2000117	biological_process	negative regulation of cysteine-type endopeptidase activity	1	1587	2	13431	0.222365
GO:0018023	biological_process	peptidyl-lysine trimethylation	1	1587	2	13431	0.222365
GO:0004663	molecular_function	Rab geranylgeranyltransferase activity	1	1587	2	13431	0.222365
GO:0042699	biological_process	follicle-stimulating hormone signaling pathway	1	1587	2	13431	0.222365
GO:0070418	cellular_component	DNA-dependent protein kinase complex	1	1587	2	13431	0.222365
GO:0072049	biological_process	comma-shaped body morphogenesis	1	1587	2	13431	0.222365
GO:0070369	cellular_component	beta-catenin-TCF7L2 complex	1	1587	2	13431	0.222365
GO:0098519	molecular_function	nucleotide phosphatase activity, acting on free nucleotides	1	1587	2	13431	0.222365
GO:2000051	biological_process	negative regulation of non-canonical Wnt signaling pathway	1	1587	2	13431	0.222365
GO:0097016	molecular_function	L27 domain binding	1	1587	2	13431	0.222365
GO:0033092	biological_process	positive regulation of immature T cell proliferation in thymus	1	1587	2	13431	0.222365
GO:0051084	biological_process	'de novo' posttranslational protein folding	1	1587	2	13431	0.222365
GO:0048021	biological_process	regulation of melanin biosynthetic process	1	1587	2	13431	0.222365
GO:0002768	biological_process	immune response-regulating cell surface receptor signaling pathway	1	1587	2	13431	0.222365
GO:0060574	biological_process	intestinal epithelial cell maturation	1	1587	2	13431	0.222365
GO:0030997	biological_process	regulation of centriole-centriole cohesion	1	1587	2	13431	0.222365
GO:0042773	biological_process	ATP synthesis coupled electron transport	1	1587	2	13431	0.222365
[truncated: 3,113 more rows]
