# Supplementary material for: Characterization of microRNAs during Embryonic Skeletal Muscle Development in the Shan Ma Duck
Source: Animals (Basel). 2020 Aug 14;10(8):1417. doi: 10.3390/ani10081417 (PMC7460075; doi:10.3390/ani10081417)
Supplement: Supplementary file 1 [file animals-10-01417-s001.zip › Supplementary Table S6.xlsx]

## Sheet: Sheet1
S gene numbers represent the significantly differentially expressed genes enriched on the exact GO term; TS gene numbers represent all significantly differentially expressed genes in this comparison; B gene numbers represent the number of genes enriched on the exact GO term. TB gene numbers represent the total number of genes in the GO database.
Pathway Id	pathway description	S gene number	TS gene number	B gene number	TB gene number	Pvalue of Fisher's Exact Test	Pathway Link
ko04142	Lysosome	33	779	121	5312	0.000197837	NA
ko05100	Bacterial invasion of epithelial cells	7	779	12	5312	0.000573195	NA
ko04010	MAPK signaling pathway	56	779	260	5312	0.00141925	NA
ko05205	Proteoglycans in cancer	7	779	15	5312	0.00311387	NA
ko04658	Th1 and Th2 cell differentiation	3	779	3	5312	0.00314347	NA
ko04659	Th17 cell differentiation	3	779	3	5312	0.00314347	NA
ko04670	Leukocyte transendothelial migration	6	779	12	5312	0.00408632	NA
ko05416	Viral myocarditis	6	779	12	5312	0.00408632	NA
ko05412	Arrhythmogenic right ventricular cardiomyopathy (ARVC)	6	779	13	5312	0.00665839	NA
ko05410	Hypertrophic cardiomyopathy (HCM)	6	779	13	5312	0.00665839	NA
ko04926	Relaxin signaling pathway	5	779	10	5312	0.00889181	NA
ko05414	Dilated cardiomyopathy (DCM)	6	779	14	5312	0.0102283	NA
ko04620	Toll-like receptor signaling pathway	20	779	81	5312	0.0113316	NA
ko00270	Cysteine and methionine metabolism	12	779	42	5312	0.0146773	NA
ko04062	Chemokine signaling pathway	6	779	15	5312	0.0149712	NA
ko04068	FoxO signaling pathway	27	779	123	5312	0.0181347	NA
ko00980	Metabolism of xenobiotics by cytochrome P450	9	779	29	5312	0.0191927	NA
ko05142	Chagas disease (American trypanosomiasis)	4	779	8	5312	0.0196546	NA
ko04657	IL-17 signaling pathway	4	779	8	5312	0.0196546	NA
ko05014	Amyotrophic lateral sclerosis (ALS)	2	779	2	5312	0.0214824	NA
ko05164	Influenza A	25	779	114	5312	0.0226824	NA
ko04520	Adherens junction	19	779	81	5312	0.0227497	NA
ko00512	Mucin type O-glycan biosynthesis	8	779	26	5312	0.0280703	NA
ko00983	Drug metabolism - other enzymes	13	779	51	5312	0.0290505	NA
ko04216	Ferroptosis	10	779	36	5312	0.0301098	NA
ko05167	Kaposi sarcoma-associated herpesvirus infection	5	779	13	5312	0.0310988	NA
ko04380	Osteoclast differentiation	5	779	13	5312	0.0310988	NA
ko04370	VEGF signaling pathway	14	779	57	5312	0.0325095	NA
ko04146	Peroxisome	17	779	75	5312	0.0408154	NA
ko00604	Glycosphingolipid biosynthesis - ganglio series	5	779	14	5312	0.0426936	NA
ko04390	Hippo signaling pathway	8	779	28	5312	0.0428439	NA
ko05211	Renal cell carcinoma	3	779	6	5312	0.0445104	NA
ko05231	Choline metabolism in cancer	3	779	6	5312	0.0445104	NA
ko05212	Pancreatic cancer	3	779	6	5312	0.0445104	NA
ko04710	Circadian rhythm	3	779	6	5312	0.0445104	NA
ko05163	Human cytomegalovirus infection	4	779	10	5312	0.0463026	NA
ko04724	Glutamatergic synapse	4	779	10	5312	0.0463026	NA
ko05418	Fluid shear stress and atherosclerosis	4	779	10	5312	0.0463026	NA
ko04014	Ras signaling pathway	8	779	29	5312	0.0518539	NA
ko00982	Drug metabolism - cytochrome P450	8	779	29	5312	0.0518539	NA
ko05144	Malaria	2	779	3	5312	0.0581602	NA
ko04726	Serotonergic synapse	2	779	3	5312	0.0581602	NA
ko04622	RIG-I-like receptor signaling pathway	13	779	57	5312	0.0653506	NA
ko04140	Autophagy - animal	24	779	120	5312	0.0658877	NA
ko04340	Hedgehog signaling pathway	10	779	41	5312	0.0676851	NA
ko04932	Non-alcoholic fatty liver disease (NAFLD)	3	779	7	5312	0.0695662	NA
ko04660	T cell receptor signaling pathway	3	779	7	5312	0.0695662	NA
ko00910	Nitrogen metabolism	5	779	16	5312	0.0726944	NA
ko04933	AGE-RAGE signaling pathway in diabetic complications	18	779	87	5312	0.0780562	NA
ko00250	Alanine, aspartate and glutamate metabolism	9	779	37	5312	0.0818563	NA
ko04218	Cellular senescence	27	779	141	5312	0.0833412	NA
ko04727	GABAergic synapse	4	779	12	5312	0.0859837	NA
ko00480	Glutathione metabolism	10	779	43	5312	0.0886095	NA
ko00051	Fructose and mannose metabolism	7	779	27	5312	0.0890961	NA
ko05202	Transcriptional misregulation in cancers	6	779	22	5312	0.091258	NA
ko05162	Measles	3	779	8	5312	0.0995132	NA
ko04064	NF-kappa B signaling pathway	3	779	8	5312	0.0995132	NA
ko00440	Phosphonate and phosphinate metabolism	3	779	8	5312	0.0995132	NA
ko00410	beta-Alanine metabolism	7	779	28	5312	0.104513	NA
ko03030	DNA replication	7	779	28	5312	0.104513	NA
ko04931	Insulin resistance	2	779	4	5312	0.105125	NA
ko00524	Neomycin, kanamycin and gentamicin biosynthesis	2	779	4	5312	0.105125	NA
ko04924	Renin secretion	2	779	4	5312	0.105125	NA
ko00380	Tryptophan metabolism	9	779	39	5312	0.107138	NA
ko04012	ErbB signaling pathway	16	779	79	5312	0.107784	NA
ko03060	Protein export	6	779	23	5312	0.108904	NA
ko00564	Glycerophospholipid metabolism	19	779	97	5312	0.110338	NA
ko04728	Dopaminergic synapse	4	779	13	5312	0.110377	NA
ko00340	Histidine metabolism	5	779	19	5312	0.134106	NA
ko05166	HTLV-I infection	4	779	14	5312	0.13745	NA
ko04668	TNF signaling pathway	1	779	1	5312	0.146649	NA
ko05330	Allograft rejection	1	779	1	5312	0.146649	NA
ko05131	Shigellosis	1	779	1	5312	0.146649	NA
ko05332	Graft-versus-host disease	1	779	1	5312	0.146649	NA
ko04614	Renin-angiotensin system	1	779	1	5312	0.146649	NA
ko05310	Asthma	1	779	1	5312	0.146649	NA
ko05120	Epithelial cell signaling in Helicobacter pylori infection	1	779	1	5312	0.146649	NA
ko01051	Biosynthesis of ansamycins	1	779	1	5312	0.146649	NA
ko04210	Apoptosis	22	779	120	5312	0.154146	NA
ko00900	Terpenoid backbone biosynthesis	5	779	20	5312	0.158461	NA
ko04961	Endocrine and other factor-regulated calcium reabsorption	2	779	5	5312	0.158578	NA
ko00471	D-Glutamine and D-glutamate metabolism	2	779	5	5312	0.158578	NA
ko04550	Signaling pathways regulating pluripotency of stem cells	2	779	5	5312	0.158578	NA
ko05210	Colorectal cancer	2	779	5	5312	0.158578	NA
ko04914	Progesterone-mediated oocyte maturation	14	779	72	5312	0.161176	NA
ko04810	Regulation of actin cytoskeleton	34	779	196	5312	0.163465	NA
ko04510	Focal adhesion	35	779	203	5312	0.168681	NA
ko04666	Fc gamma R-mediated phagocytosis	3	779	10	5312	0.171014	NA
ko05132	Salmonella infection	14	779	73	5312	0.174217	NA
ko04392	Hippo signaling pathway - multiple species	5	779	21	5312	0.184452	NA
ko04115	p53 signaling pathway	14	779	74	5312	0.187767	NA
ko04130	SNARE interactions in vesicular transport	6	779	27	5312	0.194505	NA
ko00670	One carbon pool by folate	4	779	16	5312	0.198258	NA
ko04310	Wnt signaling pathway	24	779	138	5312	0.210202	NA
ko05152	Tuberculosis	3	779	11	5312	0.210936	NA
ko00030	Pentose phosphate pathway	5	779	22	5312	0.211863	NA
ko00511	Other glycan degradation	5	779	22	5312	0.211863	NA
ko04725	Cholinergic synapse	2	779	6	5312	0.215612	NA
ko05150	Staphylococcus aureus infection	2	779	6	5312	0.215612	NA
ko05200	Pathways in cancer	8	779	40	5312	0.22427	NA
ko04722	Neurotrophin signaling pathway	4	779	17	5312	0.231239	NA
ko04350	TGF-beta signaling pathway	14	779	77	5312	0.231239	NA
ko04150	mTOR signaling pathway	24	779	140	5312	0.232081	NA
ko04672	Intestinal immune network for IgA production	6	779	29	5312	0.244555	NA
ko00120	Primary bile acid biosynthesis	3	779	12	5312	0.252587	NA
ko05206	MicroRNAs in cancer	3	779	12	5312	0.252587	NA
ko04921	Oxytocin signaling pathway	3	779	12	5312	0.252587	NA
ko04360	Axon guidance	7	779	36	5312	0.269761	NA
ko00515	Mannose type O-glycan biosyntheis	5	779	24	5312	0.270016	NA
ko05160	Hepatitis C	1	779	2	5312	0.271816	NA
ko00981	Insect hormone biosynthesis	1	779	2	5312	0.271816	NA
ko04923	Regulation of lipolysis in adipocyte	1	779	2	5312	0.271816	NA
ko05145	Toxoplasmosis	1	779	2	5312	0.271816	NA
ko00525	Acarbose and validamycin biosynthesis	1	779	2	5312	0.271816	NA
ko00254	Aflatoxin biosynthesis	1	779	2	5312	0.271816	NA
ko00073	Cutin, suberine and wax biosynthesis	1	779	2	5312	0.271816	NA
ko00660	C5-Branched dibasic acid metabolism	1	779	2	5312	0.271816	NA
ko04930	Type II diabetes mellitus	1	779	2	5312	0.271816	NA
ko05323	Rheumatoid arthritis	1	779	2	5312	0.271816	NA
ko04940	Type I diabetes mellitus	1	779	2	5312	0.271816	NA
ko00290	Valine, leucine and isoleucine biosynthesis	1	779	2	5312	0.271816	NA
ko04013	MAPK signaling pathway - fly	1	779	2	5312	0.271816	NA
ko01055	Biosynthesis of vancomycin group antibiotics	1	779	2	5312	0.271816	NA
ko00523	Polyketide sugar unit biosynthesis	1	779	2	5312	0.271816	NA
ko04917	Prolactin signaling pathway	1	779	2	5312	0.271816	NA
ko05143	African trypanosomiasis	1	779	2	5312	0.271816	NA
ko04215	Apoptosis - multiple species	1	779	2	5312	0.271816	NA
ko04950	Maturity onset diabetes of the young	1	779	2	5312	0.271816	NA
ko05321	Inflammatiory bowel disease (IBD)	1	779	2	5312	0.271816	NA
ko05133	Pertussis	2	779	7	5312	0.274031	NA
ko04664	Fc epsilon RI signaling pathway	2	779	7	5312	0.274031	NA
ko00400	Phenylalanine, tyrosine and tryptophan biosynthesis	2	779	7	5312	0.274031	NA
ko04022	cGMP - PKG signaling pathway	2	779	7	5312	0.274031	NA
ko00240	Pyrimidine metabolism	17	779	99	5312	0.277538	NA
ko04144	Endocytosis	45	779	282	5312	0.28885	NA
ko04920	Adipocytokine signaling pathway	11	779	62	5312	0.294988	NA
ko04024	cAMP signaling pathway	3	779	13	5312	0.29525	NA
ko00360	Phenylalanine metabolism	4	779	19	5312	0.300444	NA
ko04723	Retrograde endocannabinoid signaling	4	779	19	5312	0.300444	NA
ko04621	NOD-like receptor signaling pathway	20	779	122	5312	0.329838	NA
ko00563	Glycosylphosphatidylinositol(GPI)-anchor biosynthesis	5	779	26	5312	0.331055	NA
ko04713	Circadian entrainment	2	779	8	5312	0.332203	NA
ko05031	Amphetamine addiction	2	779	8	5312	0.332203	NA
ko04071	Sphingolipid signaling pathway	2	779	8	5312	0.332203	NA
ko04152	AMPK signaling pathway	2	779	8	5312	0.332203	NA
ko04662	B cell receptor signaling pathway	2	779	8	5312	0.332203	NA
ko04750	Inflammatory mediator regulation of TRP channels	2	779	8	5312	0.332203	NA
ko04720	Long-term potentiation	2	779	8	5312	0.332203	NA
ko00970	Aminoacyl-tRNA biosynthesis	8	779	45	5312	0.336234	NA
ko05169	Epstein-Barr virus infection	3	779	14	5312	0.338287	NA
ko00061	Fatty acid biosynthesis	3	779	14	5312	0.338287	NA
ko04137	Mitophagy - animal	9	779	52	5312	0.350408	NA
ko00562	Inositol phosphate metabolism	15	779	91	5312	0.353862	NA
ko04120	Ubiquitin mediated proteolysis	22	779	137	5312	0.356188	NA
ko00052	Galactose metabolism	5	779	27	5312	0.362089	NA
ko00561	Glycerolipid metabolism	14	779	85	5312	0.362695	NA
ko04625	C-type lectin receptor signaling pathway	13	779	79	5312	0.372069	NA
ko04977	Vitamin digestion and absorption	1	779	3	5312	0.378644	NA
ko05320	Autoimmune thyroid disease	1	779	3	5312	0.378644	NA
ko05213	Endometrial cancer	1	779	3	5312	0.378644	NA
ko05215	Prostate cancer	1	779	3	5312	0.378644	NA
ko04612	Antigen processing and presentation	1	779	3	5312	0.378644	NA
ko00450	Selenocompound metabolism	3	779	15	5312	0.381142	NA
ko05203	Viral carcinogenesis	3	779	15	5312	0.381142	NA
ko04650	Natural killer cell mediated cytotoxicity	2	779	9	5312	0.388947	NA
ko00062	Fatty acid elongation	5	779	28	5312	0.393184	NA
ko04145	Phagosome	18	779	114	5312	0.405917	NA
ko00010	Glycolysis / Gluconeogenesis	8	779	48	5312	0.407212	NA
ko00630	Glyoxylate and dicarboxylate metabolism	6	779	35	5312	0.408865	NA
ko04371	Apelin signaling pathway	18	779	115	5312	0.421343	NA
ko00770	Pantothenate and CoA biosynthesis	3	779	16	5312	0.423345	NA
ko05034	Alcoholism	3	779	16	5312	0.423345	NA
ko00790	Folate biosynthesis	5	779	29	5312	0.424149	NA
ko01040	Biosynthesis of unsaturated fatty acids	5	779	29	5312	0.424149	NA
ko00350	Tyrosine metabolism	6	779	36	5312	0.436686	NA
ko04540	Gap junction	12	779	76	5312	0.439258	NA
ko04611	Platelet activation	2	779	10	5312	0.44343	NA
ko05225	Hepatocellular carcinoma	2	779	10	5312	0.44343	NA
ko04714	Thermogenesis	2	779	10	5312	0.44343	NA
ko05146	Amoebiasis	2	779	10	5312	0.44343	NA
ko05032	Morphine addiction	2	779	10	5312	0.44343	NA
ko00520	Amino sugar and nucleotide sugar metabolism	7	779	43	5312	0.446523	NA
ko04015	Rap1 signaling pathway	5	779	30	5312	0.454805	NA
ko04910	Insulin signaling pathway	18	779	118	5312	0.467676	NA
ko01522	Endocrine resistance	1	779	4	5312	0.469816	NA
ko05161	Hepatitis B	1	779	4	5312	0.469816	NA
ko04979	Cholesterol metabolism	1	779	4	5312	0.469816	NA
ko04630	Jak-STAT signaling pathway	1	779	4	5312	0.469816	NA
ko04975	Fat digestion and absorption	1	779	4	5312	0.469816	NA
ko04744	Phototransduction	4	779	24	5312	0.476582	NA
ko00514	Other types of O-glycan biosynthesis	4	779	24	5312	0.476582	NA
ko00310	Lysine degradation	10	779	65	5312	0.488122	NA
ko00330	Arginine and proline metabolism	6	779	38	5312	0.491471	NA
ko00130	Ubiquinone and other terpenoid-quinone biosynthesis	2	779	11	5312	0.495095	NA
ko04911	Insulin secretion	2	779	11	5312	0.495095	NA
ko00730	Thiamine metabolism	2	779	11	5312	0.495095	NA
ko00220	Arginine biosynthesis	3	779	18	5312	0.504328	NA
ko03410	Base excision repair	4	779	25	5312	0.510162	NA
ko00500	Starch and sucrose metabolism	4	779	25	5312	0.510162	NA
ko00640	Propanoate metabolism	5	779	32	5312	0.514576	NA
ko00100	Steroid biosynthesis	3	779	19	5312	0.542557	NA
ko00020	Citrate cycle (TCA cycle)	4	779	26	5312	0.542727	NA
ko00650	Butanoate metabolism	5	779	33	5312	0.543428	NA
ko00430	Taurine and hypotaurine metabolism	2	779	12	5312	0.543596	NA
ko05012	Parkinson disease	1	779	5	5312	0.547626	NA
ko04214	Apoptosis - fly	1	779	5	5312	0.547626	NA
ko05140	Leishmaniasis	1	779	5	5312	0.547626	NA
ko05010	Alzheimer disease	1	779	5	5312	0.547626	NA
ko03440	Homologous recombination	6	779	41	5312	0.56992	NA
ko05168	Herpes simplex infection	16	779	111	5312	0.571863	NA
ko04151	PI3K-Akt signaling pathway	3	779	20	5312	0.579018	NA
ko00533	Glycosaminoglycan biosynthesis - keratan sulfate	2	779	13	5312	0.58875	NA
ko03450	Non-homologous end-joining	2	779	13	5312	0.58875	NA
ko00565	Ether lipid metabolism	7	779	49	5312	0.592118	NA
ko00140	Steroid hormone biosynthesis	5	779	35	5312	0.598543	NA
ko00071	Fatty acid degradation	5	779	35	5312	0.598543	NA
ko00230	Purine metabolism	23	779	162	5312	0.602637	NA
ko05134	Legionellosis	1	779	6	5312	0.614029	NA
ko00232	Caffeine metabolism	1	779	6	5312	0.614029	NA
ko00750	Vitamin B6 metabolism	1	779	6	5312	0.614029	NA
ko04530	Tight junction	23	779	163	5312	0.615183	NA
ko04217	Necroptosis	15	779	107	5312	0.61803	NA
ko04261	Adrenergic signaling in cardiomyocytes	17	779	122	5312	0.630883	NA
ko04514	Cell adhesion molecules (CAMs)	15	779	108	5312	0.6331	NA
ko00830	Retinol metabolism	4	779	29	5312	0.633126	NA
ko00040	Pentose and glucuronate interconversions	3	779	22	5312	0.646198	NA
ko00740	Riboflavin metabolism	1	779	7	5312	0.670695	NA
ko04066	HIF-1 signaling pathway	1	779	7	5312	0.670695	NA
ko04213	Longevity regulating pathway - multiple species	1	779	7	5312	0.670695	NA
ko04972	Pancreatic secretion	1	779	7	5312	0.670695	NA
ko00920	Sulfur metabolism	1	779	7	5312	0.670695	NA
ko04114	Oocyte meiosis	13	779	97	5312	0.68228	NA
ko00603	Glycosphingolipid biosynthesis - globo and isoglobo series	2	779	16	5312	0.703929	NA
ko00053	Ascorbate and aldarate metabolism	2	779	16	5312	0.703929	NA
ko04060	Cytokine-cytokine receptor interaction	24	779	178	5312	0.706944	NA
ko04070	Phosphatidylinositol signaling system	16	779	121	5312	0.713483	NA
ko04922	Glucagon signaling pathway	1	779	8	5312	0.719051	NA
ko00260	Glycine, serine and threonine metabolism	4	779	33	5312	0.734274	NA
ko05322	Systemic lupus erythematosus	2	779	17	5312	0.735852	NA
ko00531	Glycosaminoglycan degradation	2	779	17	5312	0.735852	NA
ko04623	Cytosolic DNA-sensing pathway	5	779	41	5312	0.738892	NA
ko00510	N-Glycan biosynthesis	6	779	49	5312	0.744545	NA
ko05016	Huntington disease	1	779	9	5312	0.760314	NA
ko04122	Sulfur relay system	1	779	9	5312	0.760314	NA
ko05226	Gastric cancer	1	779	9	5312	0.760314	NA
ko05020	Prion diseases	1	779	9	5312	0.760314	NA
ko03430	Mismatch repair	2	779	18	5312	0.764792	NA
ko04141	Protein processing in endoplasmic reticulum	19	779	148	5312	0.771465	NA
ko00190	Oxidative phosphorylation	11	779	89	5312	0.775444	NA
ko03050	Proteasome	4	779	35	5312	0.776299	NA
ko00534	Glycosaminoglycan biosynthesis - heparan sulfate / heparin	3	779	27	5312	0.779547	NA
ko03020	RNA polymerase	3	779	27	5312	0.779547	NA
ko03015	mRNA surveillance pathway	10	779	82	5312	0.782612	NA
ko00600	Sphingolipid metabolism	6	779	52	5312	0.794984	NA
ko04974	Protein digestion and absorption	1	779	10	5312	0.795523	NA
ko04919	Thyroid hormone signaling pathway	1	779	10	5312	0.795523	NA
ko03018	RNA degradation	8	779	68	5312	0.800219	NA
ko04330	Notch signaling pathway	6	779	53	5312	0.809988	NA
ko04136	Autophagy - other eukaryotes	3	779	29	5312	0.819897	NA
ko00280	Valine, leucine and isoleucine degradation	6	779	54	5312	0.82412	NA
ko04925	Aldosterone synthesis and secretion	1	779	11	5312	0.825566	NA
ko05165	Human papillomavirus infection	1	779	11	5312	0.825566	NA
ko00620	Pyruvate metabolism	4	779	38	5312	0.829275	NA
ko03320	PPAR signaling pathway	10	779	86	5312	0.830095	NA
ko04916	Melanogenesis	10	779	86	5312	0.830095	NA
ko04912	GnRH signaling pathway	10	779	87	5312	0.840631	NA
ko04610	Complement and coagulation cascades	2	779	22	5312	0.854574	NA
ko04260	Cardiac muscle contraction	6	779	57	5312	0.861541	NA
ko00590	Arachidonic acid metabolism	5	779	50	5312	0.87655	NA
ko00072	Synthesis and degradation of ketone bodies	1	779	14	5312	0.89173	NA
ko00760	Nicotinate and nicotinamide metabolism	3	779	34	5312	0.894157	NA
ko03460	Fanconi anemia pathway	5	779	53	5312	0.906007	NA
ko03008	Ribosome biogenesis in eukaryotes	6	779	63	5312	0.916772	NA
ko00592	alpha-Linolenic acid metabolism	2	779	28	5312	0.931969	NA
ko00591	Linoleic acid metabolism	2	779	29	5312	0.940271	NA
ko04110	Cell cycle	13	779	126	5312	0.941816	NA
ko04270	Vascular smooth muscle contraction	12	779	118	5312	0.94257	NA
ko02010	ABC transporters	3	779	40	5312	0.946281	NA
ko04020	Calcium signaling pathway	19	779	177	5312	0.951224	NA
ko03040	Spliceosome	11	779	115	5312	0.961428	NA
ko03022	Basal transcription factors	3	779	45	5312	0.970278	NA
ko04512	ECM-receptor interaction	9	779	101	5312	0.970296	NA
ko00860	Porphyrin and chlorophyll metabolism	1	779	25	5312	0.981208	NA
ko03013	RNA transport	12	779	141	5312	0.990636	NA
ko03010	Ribosome	7	779	99	5312	0.993714	NA
ko03420	Nucleotide excision repair	2	779	54	5312	0.998107	NA
ko04080	Neuroactive ligand-receptor interaction	24	779	297	5312	0.999856	NA
