# Supplementary material for: Characterization of microRNAs during Embryonic Skeletal Muscle Development in the Shan Ma Duck
Source: Animals (Basel). 2020 Aug 14;10(8):1417. doi: 10.3390/ani10081417 (PMC7460075; doi:10.3390/ani10081417)
Supplement: Supplementary file 1 [file animals-10-01417-s001.zip › Supplementary Table S7.xlsx]

## Sheet: Sheet1
Transcript ID	Species ID	Gene ID	Symbol	Gene Annoation	miRNA ID	TargetScan_score	miranda_Energy
ENSAPLT00000012579	apla	ENSAPLG00000012085	ENSAPLG00000012085	-	xtr-miR-181b_L+2R+2	99	-65.01
ENSAPLT00000021619	apla	ENSAPLG00000008388	BTRC	beta-transducin repeat containing E3 ubiquitin protein ligase [Source:HGNC Symbol;Acc:HGNC:1144]	hsa-miR-221-5p_R+4	99	-53.59
ENSAPLT00000033938	apla	ENSAPLG00000025497	ENSAPLG00000025497	-	gga-miR-26a-5p_R+2	99	-50.02
ENSAPLT00000014710	apla	ENSAPLG00000014115	GASK1B	golgi associated ki-se 1B [Source:HGNC Symbol;Acc:HGNC:25312]	gga-let-7l-3p_R+1	99	-47.43
ENSAPLT00000001908	apla	ENSAPLG00000001331	ERBB4	erb-b2 receptor tyrosine ki-se 4 [Source:HGNC Symbol;Acc:HGNC:3432]	hsa-miR-214-3p	99	-42.16
ENSAPLT00000014718	apla	ENSAPLG00000014110	CAPN9	calpain 9 [Source:HGNC Symbol;Acc:HGNC:1486]	gga-miR-1397-3p_L-1R+1	99	-41.96
ENSAPLT00000012123	apla	ENSAPLG00000011642	APIP	APAF1 interacting protein [Source:HGNC Symbol;Acc:HGNC:17581]	gga-miR-456-3p_1ss22AC	99	-41.09
ENSAPLT00000026194	apla	ENSAPLG00000010390	SLC1A6	solute carrier family 1 member 6 [Source:HGNC Symbol;Acc:HGNC:10944]	dre-miR-204-5p_R+2	99	-39.32
ENSAPLT00000017240	apla	ENSAPLG00000022575	D-JB9	D-J heat shock protein family (Hsp40) member B9 [Source:HGNC Symbol;Acc:HGNC:6968]	mmu-miR-143-5p_R+2	99	-38.65
ENSAPLT00000007320	apla	ENSAPLG00000007020	GAD2	glutamate decarboxylase 2 [Source:HGNC Symbol;Acc:HGNC:4093]	ssc-miR-30a-3p_L-1R+1_1ss10GT	99	-38.57
ENSAPLT00000022223	apla	ENSAPLG00000018995	ENSAPLG00000018995	-	dre-miR-15b-5p_R+1	99	-37.93
ENSAPLT00000033107	apla	ENSAPLG00000008973	ST6GAL-C3	ST6 N-acetylgalactosaminide alpha-2,6-sialyltransferase 3 [Source:HGNC Symbol;Acc:HGNC:19343]	dre-miR-17a-5p_R+4	99	-37.91
ENSAPLT00000010473	apla	ENSAPLG00000010053	VGLL4	vestigial like family member 4 [Source:HGNC Symbol;Acc:HGNC:28966]	gga-miR-1677-5p_1ss10GA	99	-37.52
ENSAPLT00000030197	apla	ENSAPLG00000013275	CYP39A1	cytochrome P450 family 39 subfamily A member 1 [Source:HGNC Symbol;Acc:HGNC:17449]	xla-miR-146b-5p_R+1_1ss9GT	99	-35.99
ENSAPLT00000012612	apla	ENSAPLG00000012100	TGFBR2	transforming growth factor beta receptor 2 [Source:HGNC Symbol;Acc:HGNC:11773]	oni-miR-20_R+2	99	-32.34
ENSAPLT00000028158	apla	ENSAPLG00000030561	ENSAPLG00000030561	-	gmo-miR-101a-3p_1ss21AC	99	-31.33
ENSAPLT00000042045	apla	ENSAPLG00000002485	NPHP4	nephrocystin 4 [Source:HGNC Symbol;Acc:HGNC:19104]	mmu-miR-23b-3p_R+2_1ss9GT	99	-30.56
ENSAPLT00000039444	apla	ENSAPLG00000016703	CD86	CD86 molecule [Source:HGNC Symbol;Acc:HGNC:1705]	PC-3p-13429_133	99	-29.14
ENSAPLT00000005527	apla	ENSAPLG00000005305	POLR3B	R- polymerase III subunit B [Source:HGNC Symbol;Acc:HGNC:30348]	mmu-miR-145a-5p	99	-28.32
ENSAPLT00000031223	apla	ENSAPLG00000010064	CELF2	CUGBP Elav-like family member 2 [Source:HGNC Symbol;Acc:HGNC:2550]	ssc-miR-30a-3p_L-1R+1_1ss10GT	99	-26.27
ENSAPLT00000028330	apla	ENSAPLG00000012587	SLC35C2	solute carrier family 35 member C2 [Source:HGNC Symbol;Acc:HGNC:17117]	gga-miR-133c-3p_1ss22CT	99	-25.8
ENSAPLT00000015483	apla	ENSAPLG00000014823	ENTPD4	ectonucleoside triphosphate diphosphohydrolase 4 [Source:HGNC Symbol;Acc:HGNC:14573]	PC-3p-35699_41	99	-25.66
ENSAPLT00000024714	apla	ENSAPLG00000003861	ATP6V1H	ATPase H+ transporting V1 subunit H [Source:HGNC Symbol;Acc:HGNC:18303]	cpi-miR-1662-3p_R+1_1ss9GT	98	-62.47
ENSAPLT00000005600	apla	ENSAPLG00000005405	GID8	GID complex subunit 8 homolog [Source:HGNC Symbol;Acc:HGNC:15857]	mmu-miR-143-5p_R+2	98	-59.69
ENSAPLT00000010681	apla	ENSAPLG00000010177	KPNB1	karyopherin subunit beta 1 [Source:HGNC Symbol;Acc:HGNC:6400]	mmu-miR-2137_L-2R-1_1ss16AG	98	-51.56
ENSAPLT00000011990	apla	ENSAPLG00000011477	AKT3	AKT serine/threonine ki-se 3 [Source:HGNC Symbol;Acc:HGNC:393]	oni-miR-20_R+2	98	-44.68
ENSAPLT00000013255	apla	ENSAPLG00000012729	ADARB2	adenosine deami-se, R- specific B2 (i-ctive) [Source:HGNC Symbol;Acc:HGNC:227]	gga-miR-16-5p	98	-40.31
ENSAPLT00000029404	apla	ENSAPLG00000012395	ACOT9	acyl-CoA thioesterase 9 [Source:HGNC Symbol;Acc:HGNC:17152]	gga-miR-1677-5p_1ss10GA	98	-40.26
ENSAPLT00000004407	apla	ENSAPLG00000004295	CFAP410	cilia and flagella associated protein 410 [Source:HGNC Symbol;Acc:HGNC:1260]	ssc-miR-30a-3p_L-1R+1_1ss10GT	98	-38.52
ENSAPLT00000024141	apla	ENSAPLG00000020595	ENSAPLG00000020595	-	gga-miR-1329-5p_1ss12CG	98	-36.37
ENSAPLT00000002297	apla	ENSAPLG00000002131	C1orf159	chromosome 1 open reading frame 159 [Source:HGNC Symbol;Acc:HGNC:26062]	gga-miR-96-5p_L+1	98	-35.74
ENSAPLT00000044495	apla	ENSAPLG00000019742	CLIC4	chloride intracellular channel 4 [Source:HGNC Symbol;Acc:HGNC:13518]	hsa-miR-454-3p_R+1	98	-35.33
ENSAPLT00000029570	apla	ENSAPLG00000009413	SLC16A6	solute carrier family 16 member 6 [Source:HGNC Symbol;Acc:HGNC:10927]	PC-3p-13429_133	98	-33.36
ENSAPLT00000042992	apla	ENSAPLG00000012322	ZNF827	zinc finger protein 827 [Source:HGNC Symbol;Acc:HGNC:27193]	gga-miR-146c-5p	98	-33.19
ENSAPLT00000010273	apla	ENSAPLG00000030602	CTDSPL	CTD small phosphatase like [Source:HGNC Symbol;Acc:HGNC:16890]	dre-miR-15b-5p_R+1	98	-32.67
ENSAPLT00000013750	apla	ENSAPLG00000013177	WDR37	WD repeat domain 37 [Source:HGNC Symbol;Acc:HGNC:31406]	dre-miR-17a-5p_R+4	98	-32.59
ENSAPLT00000013246	apla	ENSAPLG00000012674	COG7	component of oligomeric golgi complex 7 [Source:HGNC Symbol;Acc:HGNC:18622]	xtr-miR-145_L+2R-1	98	-31.98
ENSAPLT00000012929	apla	ENSAPLG00000012412	MEAK7	MTOR associated protein, eak-7 homolog [Source:HGNC Symbol;Acc:HGNC:29325]	xla-miR-146b-5p_R+1_1ss9GT	98	-31.3
ENSAPLT00000009662	apla	ENSAPLG00000009259	PKNOX1	PBX/knotted 1 homeobox 1 [Source:HGNC Symbol;Acc:HGNC:9022]	xtr-miR-181b_L+2R+2	98	-29.73
ENSAPLT00000023866	apla	ENSAPLG00000006350	STRBP	spermatid perinuclear R- binding protein [Source:HGNC Symbol;Acc:HGNC:16462]	cli-miR-2970-5p	98	-29.57
ENSAPLT00000014562	apla	ENSAPLG00000013927	DPP9	dipeptidyl peptidase 9 [Source:HGNC Symbol;Acc:HGNC:18648]	gga-miR-16-5p	98	-29.06
ENSAPLT00000001361	apla	ENSAPLG00000001225	SLC2A9	solute carrier family 2 member 9 [Source:HGNC Symbol;Acc:HGNC:13446]	xtr-miR-221_R+2	98	-28.88
ENSAPLT00000017475	apla	ENSAPLG00000010902	ENSAPLG00000010902	-	gga-miR-22-3p	98	-28.6
ENSAPLT00000017269	apla	ENSAPLG00000002411	TXNRD2	thioredoxin reductase 2 [Source:HGNC Symbol;Acc:HGNC:18155]	gga-miR-218-5p_R+1	98	-27.94
ENSAPLT00000004162	apla	ENSAPLG00000004045	SLC39A9	solute carrier family 39 member 9 [Source:HGNC Symbol;Acc:HGNC:20182]	PC-3p-35699_41	98	-26.61
ENSAPLT00000011488	apla	ENSAPLG00000011029	VANGL1	VANGL pla-r cell polarity protein 1 [Source:HGNC Symbol;Acc:HGNC:15512]	PC-5p-21169_83	98	-26.26
ENSAPLT00000018105	apla	ENSAPLG00000014302	PLCH1	phospholipase C eta 1 [Source:HGNC Symbol;Acc:HGNC:29185]	gmo-miR-30e-5p_R+1	98	-25.99
ENSAPLT00000047777	apla	ENSAPLG00000009622	PSKH1	protein serine ki-se H1 [Source:HGNC Symbol;Acc:HGNC:9529]	gga-miR-460a-5p	97	-61.67
ENSAPLT00000019391	apla	ENSAPLG00000014166	ENSAPLG00000014166	-	PC-5p-14541_124	97	-57.46
ENSAPLT00000038136	apla	ENSAPLG00000012320	GPATCH2L	G-patch domain containing 2 like [Source:HGNC Symbol;Acc:HGNC:20210]	hsa-miR-3120-3p	97	-54.73
ENSAPLT00000028021	apla	ENSAPLG00000006427	DUSP10	dual specificity phosphatase 10 [Source:HGNC Symbol;Acc:HGNC:3065]	hsa-miR-30d-3p	97	-52.56
ENSAPLT00000025127	apla	ENSAPLG00000011160	CRHR2	corticotropin releasing hormone receptor 2 [Source:HGNC Symbol;Acc:HGNC:2358]	ola-miR-103_R+4	97	-51.41
ENSAPLT00000014691	apla	ENSAPLG00000014089	SLC7A11	solute carrier family 7 member 11 [Source:HGNC Symbol;Acc:HGNC:11059]	mmu-miR-183-5p_R+1	97	-50.99
ENSAPLT00000019802	apla	ENSAPLG00000002621	TMEM131L	transmembrane 131 like [Source:HGNC Symbol;Acc:HGNC:29146]	PC-5p-14541_124	97	-42.86
ENSAPLT00000036914	apla	ENSAPLG00000015834	RUFY2	RUN and FYVE domain containing 2 [Source:HGNC Symbol;Acc:HGNC:19761]	cli-miR-2970-5p	97	-39.29
ENSAPLT00000022439	apla	ENSAPLG00000008381	GPCPD1	glycerophosphocholine phosphodiesterase 1 [Source:HGNC Symbol;Acc:HGNC:26957]	gmo-miR-139-5p_R+1_1ss9GT	97	-37.8
ENSAPLT00000033690	apla	ENSAPLG00000010739	ALDH5A1	aldehyde dehydroge-se 5 family member A1 [Source:HGNC Symbol;Acc:HGNC:408]	ola-miR-103_R+4	97	-37.15
ENSAPLT00000045358	apla	ENSAPLG00000010155	SCN3B	sodium voltage-gated channel beta subunit 3 [Source:HGNC Symbol;Acc:HGNC:20665]	gga-miR-1454_R-1_1ss6AG	97	-36.21
ENSAPLT00000003517	apla	ENSAPLG00000003446	TMEM185A	transmembrane protein 185A [Source:HGNC Symbol;Acc:HGNC:17125]	mmu-miR-145a-5p	97	-35.82
ENSAPLT00000033965	apla	ENSAPLG00000003669	ELOVL5	ELOVL fatty acid elongase 5 [Source:HGNC Symbol;Acc:HGNC:21308]	mdo-miR-139-5p_R+5_1ss9GT	97	-35.46
ENSAPLT00000027520	apla	ENSAPLG00000004530	ANXA5	annexin A5 [Source:HGNC Symbol;Acc:HGNC:543]	ssc-miR-30a-3p_L-1R+1_1ss10GT	97	-34.15
ENSAPLT00000029398	apla	ENSAPLG00000007134	SPOP	speckle type BTB/POZ protein [Source:HGNC Symbol;Acc:HGNC:11254]	PC-5p-534_9459	97	-31.72
ENSAPLT00000021939	apla	ENSAPLG00000023287	GRPEL1	GrpE like 1, mitochondrial [Source:HGNC Symbol;Acc:HGNC:19696]	gga-miR-148b-5p	97	-31.34
ENSAPLT00000003455	apla	ENSAPLG00000003309	ULK2	unc-51 like autophagy activating ki-se 2 [Source:HGNC Symbol;Acc:HGNC:13480]	hsa-miR-1260a_R+1_1	97	-30.25
ENSAPLT00000018440	apla	ENSAPLG00000003913	PIP4K2B	phosphatidylinositol-5-phosphate 4-ki-se type 2 beta [Source:HGNC Symbol;Acc:HGNC:8998]	gga-miR-1677-5p_1ss10GA	97	-30.19
ENSAPLT00000022532	apla	ENSAPLG00000012003	PMM2	phosphomannomutase 2 [Source:HGNC Symbol;Acc:HGNC:9115]	dre-miR-204-5p_R+2	97	-29.9
ENSAPLT00000014163	apla	ENSAPLG00000013582	CHP1	calcineurin like EF-hand protein 1 [Source:HGNC Symbol;Acc:HGNC:17433]	PC-5p-42770_29	97	-29.76
ENSAPLT00000047125	apla	ENSAPLG00000016913	STX2	syntaxin 2 [Source:HGNC Symbol;Acc:HGNC:3403]	gga-miR-10585-5p_1ss11CA	97	-29.64
ENSAPLT00000018727	apla	ENSAPLG00000025057	HENMT1	HEN methyltransferase 1 [Source:HGNC Symbol;Acc:HGNC:26400]	mmu-miR-27b-5p_1ss9GT	97	-29.46
ENSAPLT00000001954	apla	ENSAPLG00000001653	ATAD1	ATPase family, AAA domain containing 1 [Source:HGNC Symbol;Acc:HGNC:25903]	rno-mir-3549-p5	97	-29.26
ENSAPLT00000005247	apla	ENSAPLG00000005016	PAX7	paired box 7 [Source:HGNC Symbol;Acc:HGNC:8621]	gga-miR-133c-3p_1ss22CT	97	-29.15
ENSAPLT00000014379	apla	ENSAPLG00000013754	PLEKHA1	pleckstrin homology domain containing A1 [Source:HGNC Symbol;Acc:HGNC:14335]	mmu-miR-143-5p_R+2	97	-28.37
ENSAPLT00000044346	apla	ENSAPLG00000009878	SPSB4	splA/ryanodine receptor domain and SOCS box containing 4 [Source:HGNC Symbol;Acc:HGNC:30630]	pma-miR-30a-5p_R+2	97	-28.06
ENSAPLT00000002567	apla	ENSAPLG00000002556	NMBR	neuromedin B receptor [Source:HGNC Symbol;Acc:HGNC:7843]	aca-miR-137b-3p_1ss23GC	97	-28
ENSAPLT00000022298	apla	ENSAPLG00000011856	ENSAPLG00000011856	-	gga-miR-212-5p	97	-27.78
ENSAPLT00000002537	apla	ENSAPLG00000002504	SLC39A13	solute carrier family 39 member 13 [Source:HGNC Symbol;Acc:HGNC:20859]	PC-5p-14541_124	97	-26.11
ENSAPLT00000029042	apla	ENSAPLG00000028167	FOXI1	forkhead box I1 [Source:HGNC Symbol;Acc:HGNC:3815]	bta-miR-199a-3p_L+1R+1	97	-26.07
ENSAPLT00000033128	apla	ENSAPLG00000026067	OPRL1	opioid related nociceptin receptor 1 [Source:HGNC Symbol;Acc:HGNC:8155]	gga-miR-16-5p	96	-98.82
ENSAPLT00000007379	apla	ENSAPLG00000007119	ENSAPLG00000007119	-	mmu-miR-145a-5p	96	-50.16
ENSAPLT00000031221	apla	ENSAPLG00000023661	ATP6V1A	ATPase H+ transporting V1 subunit A [Source:HGNC Symbol;Acc:HGNC:851]	hsa-miR-30c-2-3p	96	-50.16
ENSAPLT00000009746	apla	ENSAPLG00000009344	DARS2	aspartyl-tR- synthetase 2, mitochondrial [Source:HGNC Symbol;Acc:HGNC:25538]	cli-miR-1467-5p	96	-44.68
ENSAPLT00000014722	apla	ENSAPLG00000014133	NSG2	neuro-l vesicle trafficking associated 2 [Source:HGNC Symbol;Acc:HGNC:24955]	hsa-miR-1260a_R+1_1	96	-43.99
ENSAPLT00000003095	apla	ENSAPLG00000003063	ENSAPLG00000003063	-	PC-3p-13429_133	96	-41.42
ENSAPLT00000013794	apla	ENSAPLG00000013222	PNPLA2	patatin like phospholipase domain containing 2 [Source:HGNC Symbol;Acc:HGNC:30802]	pma-miR-204-5p_L+1	96	-39.54
ENSAPLT00000021792	apla	ENSAPLG00000007116	POF1B	POF1B, actin binding protein [Source:HGNC Symbol;Acc:HGNC:13711]	PC-5p-21169_83	96	-39.36
ENSAPLT00000020838	apla	ENSAPLG00000007435	SLC37A1	solute carrier family 37 member 1 [Source:HGNC Symbol;Acc:HGNC:11024]	hsa-miR-19a-3p	96	-38.39
ENSAPLT00000044921	apla	ENSAPLG00000005684	PTGFR	prostaglandin F receptor [Source:HGNC Symbol;Acc:HGNC:9600]	gga-miR-456-3p_1ss22AC	96	-37.91
ENSAPLT00000033761	apla	ENSAPLG00000011238	FUBP3	far upstream element binding protein 3 [Source:HGNC Symbol;Acc:HGNC:4005]	cpi-miR-1662-3p_R+1_1ss9GT	96	-37.49
ENSAPLT00000010394	apla	ENSAPLG00000009953	TIA1	TIA1 cytotoxic granule associated R- binding protein [Source:HGNC Symbol;Acc:HGNC:11802]	gga-miR-3538_R+3_1ss13AG	96	-35.72
ENSAPLT00000002250	apla	ENSAPLG00000002247	ENSAPLG00000002247	-	hsa-miR-214-3p	96	-35.03
ENSAPLT00000016799	apla	ENSAPLG00000016106	INSIG2	insulin induced gene 2 [Source:HGNC Symbol;Acc:HGNC:20452]	hsa-miR-454-3p_R+1	96	-34.61
ENSAPLT00000025041	apla	ENSAPLG00000020023	ENSAPLG00000020023	-	hsa-miR-30a-3p	96	-34.43
ENSAPLT00000013404	apla	ENSAPLG00000012876	IFNG	interferon gamma [Source:HGNC Symbol;Acc:HGNC:5438]	xtr-miR-148a_R+2	96	-34.3
ENSAPLT00000021835	apla	ENSAPLG00000003585	ADGRL4	adhesion G protein-coupled receptor L4 [Source:HGNC Symbol;Acc:HGNC:20822]	aca-miR-182-5p_R+2	96	-31.12
ENSAPLT00000019406	apla	ENSAPLG00000010872	RPS6KA1	ribosomal protein S6 ki-se A1 [Source:HGNC Symbol;Acc:HGNC:10430]	gga-miR-1329-5p_1ss12CG	96	-31.06
ENSAPLT00000006142	apla	ENSAPLG00000005935	D-JB4	D-J heat shock protein family (Hsp40) member B4 [Source:HGNC Symbol;Acc:HGNC:14886]	ola-miR-103_R+4	96	-29.88
ENSAPLT00000024886	apla	ENSAPLG00000003005	USP46	ubiquitin specific peptidase 46 [Source:HGNC Symbol;Acc:HGNC:20075]	dre-miR-17a-5p_R+4	96	-29.83
ENSAPLT00000018645	apla	ENSAPLG00000019481	ENSAPLG00000019481	-	hsa-miR-1260a_R+1_2	96	-28.87
ENSAPLT00000005078	apla	ENSAPLG00000004886	ENSAPLG00000004886	-	mmu-miR-125b-2-3p_2ss9GT11TC	96	-28.73
ENSAPLT00000019158	apla	ENSAPLG00000016642	ENSAPLG00000016642	-	hsa-miR-133a-5p	96	-28.69
ENSAPLT00000037860	apla	ENSAPLG00000029536	CHMP4C	charged multivesicular body protein 4C [Source:HGNC Symbol;Acc:HGNC:30599]	mmu-miR-145a-5p	96	-28.63
ENSAPLT00000030654	apla	ENSAPLG00000023365	WRB	tryptophan rich basic protein [Source:HGNC Symbol;Acc:HGNC:12790]	hsa-miR-3120-3p	96	-28.29
ENSAPLT00000008983	apla	ENSAPLG00000008634	TMPRSS3	transmembrane serine protease 3 [Source:HGNC Symbol;Acc:HGNC:11877]	PC-3p-35699_41	96	-28.16
ENSAPLT00000034449	apla	ENSAPLG00000012251	ENSAPLG00000012251	-	PC-3p-13429_133	96	-27.55
ENSAPLT00000014148	apla	ENSAPLG00000013589	SGCZ	sarcoglycan zeta [Source:HGNC Symbol;Acc:HGNC:14075]	gga-miR-218-5p_R+1	96	-27.36
ENSAPLT00000042884	apla	ENSAPLG00000010080	QKI	QKI, KH domain containing R- binding [Source:HGNC Symbol;Acc:HGNC:21100]	gga-miR-460a-5p	96	-27.13
ENSAPLT00000019684	apla	ENSAPLG00000006923	NET1	neuroepithelial cell transforming 1 [Source:HGNC Symbol;Acc:HGNC:14592]	PC-3p-35699_41	96	-27.03
ENSAPLT00000020118	apla	ENSAPLG00000012275	PHTF2	putative homeodomain transcription factor 2 [Source:HGNC Symbol;Acc:HGNC:13411]	hsa-miR-126-5p	96	-26.32
ENSAPLT00000017810	apla	ENSAPLG00000008316	KIAA0930	KIAA0930 [Source:HGNC Symbol;Acc:HGNC:1314]	hsa-miR-30a-3p	96	-26.24
ENSAPLT00000038326	apla	ENSAPLG00000022174	GUCA1C	guanylate cyclase activator 1C [Source:HGNC Symbol;Acc:HGNC:4680]	gga-miR-222a	96	-25.92
ENSAPLT00000005435	apla	ENSAPLG00000005266	MVK	mevalo-te ki-se [Source:HGNC Symbol;Acc:HGNC:7530]	PC-3p-35699_41	96	-25.63
ENSAPLT00000005757	apla	ENSAPLG00000005501	C1S	complement C1s [Source:HGNC Symbol;Acc:HGNC:1247]	gga-miR-212-5p	96	-25.62
ENSAPLT00000042871	apla	ENSAPLG00000014210	D-JA3	D-J heat shock protein family (Hsp40) member A3 [Source:HGNC Symbol;Acc:HGNC:11808]	hsa-miR-15a-5p	95	-66.4
ENSAPLT00000008362	apla	ENSAPLG00000008040	MYLIP	myosin regulatory light chain interacting protein [Source:HGNC Symbol;Acc:HGNC:21155]	xtr-miR-221_R+2	95	-63.34
ENSAPLT00000026230	apla	ENSAPLG00000008141	ENSAPLG00000008141	-	gga-miR-22-3p	95	-63.13
ENSAPLT00000042115	apla	ENSAPLG00000008177	WDR78	WD repeat domain 78 [Source:HGNC Symbol;Acc:HGNC:26252]	cpo-miR-92a-2-5p_L-2R+1	95	-48.46
ENSAPLT00000003563	apla	ENSAPLG00000003454	TPCN2	two pore segment channel 2 [Source:HGNC Symbol;Acc:HGNC:20820]	oni-miR-20_R+2	95	-47.44
ENSAPLT00000005765	apla	ENSAPLG00000005548	STAMBP	STAM binding protein [Source:HGNC Symbol;Acc:HGNC:16950]	hsa-miR-3120-3p	95	-44.88
ENSAPLT00000008159	apla	ENSAPLG00000007739	STAT3	sig-l transducer and activator of transcription 3 [Source:HGNC Symbol;Acc:HGNC:11364]	PC-3p-3066_549	95	-43.96
ENSAPLT00000013432	apla	ENSAPLG00000012803	KIF15	kinesin family member 15 [Source:HGNC Symbol;Acc:HGNC:17273]	hsa-miR-214-3p	95	-43.49
ENSAPLT00000010636	apla	ENSAPLG00000010146	WDR82	WD repeat domain 82 [Source:HGNC Symbol;Acc:HGNC:28826]	bta-miR-199a-3p_L+1R+1	95	-41.86
ENSAPLT00000041904	apla	ENSAPLG00000004693	IMMP1L	inner mitochondrial membrane peptidase subunit 1 [Source:HGNC Symbol;Acc:HGNC:26317]	PC-3p-13429_133	95	-40.86
ENSAPLT00000009439	apla	ENSAPLG00000009070	VAT1L	vesicle amine transport 1 like [Source:HGNC Symbol;Acc:HGNC:29315]	PC-3p-13429_133	95	-37.72
ENSAPLT00000024566	apla	ENSAPLG00000008995	PLCH2	phospholipase C eta 2 [Source:HGNC Symbol;Acc:HGNC:29037]	hsa-miR-30b-5p_R+1	95	-37.56
ENSAPLT00000047632	apla	ENSAPLG00000015398	VSTM5	V-set and transmembrane domain containing 5 [Source:HGNC Symbol;Acc:HGNC:34443]	pma-let-7c_R+1_1ss19GA	95	-36.99
ENSAPLT00000015182	apla	ENSAPLG00000014501	COQ8A	coenzyme Q8A [Source:HGNC Symbol;Acc:HGNC:16812]	hsa-miR-221-5p_R+4	95	-35.95
ENSAPLT00000009978	apla	ENSAPLG00000009571	ENSAPLG00000009571	-	dre-miR-148_R+2_1ss9TC	95	-35.81
ENSAPLT00000023145	apla	ENSAPLG00000007781	CASC4	cancer susceptibility 4 [Source:HGNC Symbol;Acc:HGNC:24892]	gga-miR-2131-5p_1ss9GT	95	-35.8
ENSAPLT00000012201	apla	ENSAPLG00000011706	UPP1	uridine phosphorylase 1 [Source:HGNC Symbol;Acc:HGNC:12576]	hsa-miR-214-3p	95	-35.78
ENSAPLT00000018880	apla	ENSAPLG00000006750	PALLD	palladin, cytoskeletal associated protein [Source:HGNC Symbol;Acc:HGNC:17068]	gga-miR-7_R+2	95	-35.41
ENSAPLT00000018171	apla	ENSAPLG00000018309	ENSAPLG00000018309	-	dre-miR-148_R+2_1ss9TC	95	-34.9
ENSAPLT00000029133	apla	ENSAPLG00000003899	PIGT	phosphatidylinositol glycan anchor biosynthesis class T [Source:HGNC Symbol;Acc:HGNC:14938]	ola-miR-103_R+4	95	-34.53
ENSAPLT00000043097	apla	ENSAPLG00000022988	ENSAPLG00000022988	-	aca-miR-182-5p_R+2	95	-34.43
ENSAPLT00000012797	apla	ENSAPLG00000012299	MDFIC	MyoD family inhibitor domain containing [Source:HGNC Symbol;Acc:HGNC:28870]	gga-miR-206	95	-34.04
ENSAPLT00000023000	apla	ENSAPLG00000007994	RIPOR3	RIPOR family member 3 [Source:HGNC Symbol;Acc:HGNC:16168]	gga-miR-130b-3p	95	-34
ENSAPLT00000019644	apla	ENSAPLG00000020905	SAP30L	SAP30 like [Source:HGNC Symbol;Acc:HGNC:25663]	gga-let-7l-3p_R+1	95	-33.93
ENSAPLT00000045956	apla	ENSAPLG00000005272	IL18RAP	interleukin 18 receptor accessory protein [Source:HGNC Symbol;Acc:HGNC:5989]	dre-miR-204-5p_R+2	95	-33.84
ENSAPLT00000012375	apla	ENSAPLG00000011811	BMPER	BMP binding endothelial regulator [Source:HGNC Symbol;Acc:HGNC:24154]	gga-miR-2131-5p_1ss9GT	95	-33.43
ENSAPLT00000014015	apla	ENSAPLG00000013435	MRAS	muscle RAS oncogene homolog [Source:HGNC Symbol;Acc:HGNC:7227]	PC-5p-42770_29	95	-32.95
ENSAPLT00000023090	apla	ENSAPLG00000019880	PARD6B	par-6 family cell polarity regulator beta [Source:HGNC Symbol;Acc:HGNC:16245]	gga-miR-2131-5p_1ss9GT	95	-32.95
ENSAPLT00000028473	apla	ENSAPLG00000002987	EGFR	epidermal growth factor receptor [Source:HGNC Symbol;Acc:HGNC:3236]	cli-miR-1467-5p	95	-31.64
ENSAPLT00000021142	apla	ENSAPLG00000004662	BACH1	BTB domain and CNC homolog 1 [Source:HGNC Symbol;Acc:HGNC:935]	xtr-miR-181b_L+2R+2	95	-30.74
ENSAPLT00000037347	apla	ENSAPLG00000013041	GABRB2	gamma-aminobutyric acid type A receptor beta2 subunit [Source:HGNC Symbol;Acc:HGNC:4082]	dre-miR-204-5p_R+2	95	-29.9
ENSAPLT00000029025	apla	ENSAPLG00000006498	SALL4	spalt like transcription factor 4 [Source:HGNC Symbol;Acc:HGNC:15924]	gga-miR-1454_R-1_1ss6AG	95	-29.35
ENSAPLT00000037498	apla	ENSAPLG00000016861	NHLRC3	NHL repeat containing 3 [Source:HGNC Symbol;Acc:HGNC:33751]	mmu-miR-183-3p_L-1_2ss11GA12AT	95	-27.6
ENSAPLT00000008290	apla	ENSAPLG00000007974	AHCY	adenosylhomocystei-se [Source:HGNC Symbol;Acc:HGNC:343]	gga-let-7l-3p_R+1	95	-26.88
ENSAPLT00000045711	apla	ENSAPLG00000004367	ZUP1	zinc finger containing ubiquitin peptidase 1 [Source:HGNC Symbol;Acc:HGNC:21224]	hsa-miR-214-3p	95	-26.62
ENSAPLT00000004123	apla	ENSAPLG00000004003	GNPDA1	glucosamine-6-phosphate deami-se 1 [Source:HGNC Symbol;Acc:HGNC:4417]	dre-miR-24_R+2	95	-26.26
ENSAPLT00000002011	apla	ENSAPLG00000001885	CAPN7	calpain 7 [Source:HGNC Symbol;Acc:HGNC:1484]	xtr-miR-181b_L+2R+2	94	-53.88
ENSAPLT00000004447	apla	ENSAPLG00000004323	RAB7A	RAB7A, member RAS oncogene family [Source:HGNC Symbol;Acc:HGNC:9788]	mdo-miR-139-3p_1ss8AG	94	-53.49
ENSAPLT00000017112	apla	ENSAPLG00000016384	ENSAPLG00000016384	-	hsa-miR-30d-5p_R+2	94	-52.95
ENSAPLT00000035993	apla	ENSAPLG00000015035	NCKIPSD	NCK interacting protein with SH3 domain [Source:HGNC Symbol;Acc:HGNC:15486]	PC-3p-40360_33	94	-52.37
ENSAPLT00000013502	apla	ENSAPLG00000012924	PIK3CA	phosphatidylinositol-4,5-bisphosphate 3-ki-se catalytic subunit alpha [Source:HGNC Symbol;Acc:HGNC:8975]	hsa-miR-32-5p_R-1	94	-51.84
ENSAPLT00000020698	apla	ENSAPLG00000005817	CNOT9	CCR4-NOT transcription complex subunit 9 [Source:HGNC Symbol;Acc:HGNC:10445]	bta-miR-193a-5p_R+2	94	-44.82
ENSAPLT00000009554	apla	ENSAPLG00000009147	CAPN5	calpain 5 [Source:HGNC Symbol;Acc:HGNC:1482]	gga-miR-212-5p	94	-42.71
ENSAPLT00000014741	apla	ENSAPLG00000014077	ARHGAP10	Rho GTPase activating protein 10 [Source:HGNC Symbol;Acc:HGNC:26099]	hsa-miR-1260a_R+1_1	94	-41.66
ENSAPLT00000019212	apla	ENSAPLG00000023553	ENSAPLG00000023553	-	PC-5p-14541_124	94	-41.25
ENSAPLT00000036751	apla	ENSAPLG00000004103	ENSAPLG00000004103	-	gga-miR-133c-3p_1ss22CT	94	-39.73
ENSAPLT00000017229	apla	ENSAPLG00000020494	SIAH3	siah E3 ubiquitin protein ligase family member 3 [Source:HGNC Symbol;Acc:HGNC:30553]	PC-3p-13429_133	94	-39.7
ENSAPLT00000017138	apla	ENSAPLG00000016422	ENSAPLG00000016422	-	mmu-let-7j_1ss8TG	94	-39.36
ENSAPLT00000012135	apla	ENSAPLG00000020344	SKAP2	src ki-se associated phosphoprotein 2 [Source:HGNC Symbol;Acc:HGNC:15687]	gga-miR-1329-5p_1ss12CG	94	-39.13
ENSAPLT00000028273	apla	ENSAPLG00000029939	ENSAPLG00000029939	-	rno-mir-3549-p5	94	-38.58
ENSAPLT00000003145	apla	ENSAPLG00000003100	OXTR	oxytocin receptor [Source:HGNC Symbol;Acc:HGNC:8529]	hsa-miR-139-5p_R+1_1ss12CT	94	-37.29
ENSAPLT00000011767	apla	ENSAPLG00000011245	SEC23A	Sec23 homolog A, coat complex II component [Source:HGNC Symbol;Acc:HGNC:10701]	hsa-miR-23a-3p_R+1	94	-37.05
ENSAPLT00000000864	apla	ENSAPLG00000000584	CPED1	cadherin like and PC-esterase domain containing 1 [Source:HGNC Symbol;Acc:HGNC:26159]	gga-miR-1454_R-1_1ss6AG	94	-36.32
ENSAPLT00000036158	apla	ENSAPLG00000015534	MIEF1	mitochondrial elongation factor 1 [Source:HGNC Symbol;Acc:HGNC:25979]	ssc-miR-30a-3p_L-1R+1_1ss10GT	94	-36.11
ENSAPLT00000002215	apla	ENSAPLG00000002170	CNP	2',3'-cyclic nucleotide 3' phosphodiesterase [Source:HGNC Symbol;Acc:HGNC:2158]	mmu-miR-143-5p_R+2	94	-36.02
ENSAPLT00000037291	apla	ENSAPLG00000013124	SMS	spermine synthase [Source:HGNC Symbol;Acc:HGNC:11123]	xtr-miR-148a_R+2	94	-34
ENSAPLT00000014940	apla	ENSAPLG00000014281	CROT	carnitine O-octanoyltransferase [Source:HGNC Symbol;Acc:HGNC:2366]	hsa-miR-138-2-3p_R-1_1ss11GT	94	-33.34
ENSAPLT00000010007	apla	ENSAPLG00000009608	ASB10	ankyrin repeat and SOCS box containing 10 [Source:HGNC Symbol;Acc:HGNC:17185]	gga-miR-456-3p_1ss22AC	94	-33.15
ENSAPLT00000034048	apla	ENSAPLG00000022853	ENSAPLG00000022853	-	dre-miR-15b-5p_R+1	94	-31.76
ENSAPLT00000021445	apla	ENSAPLG00000022676	HOXA3	homeobox A3 [Source:HGNC Symbol;Acc:HGNC:5104]	hsa-miR-23a-3p_R+1	94	-31.71
ENSAPLT00000007633	apla	ENSAPLG00000007300	GRIK3	glutamate ionotropic receptor kai-te type subunit 3 [Source:HGNC Symbol;Acc:HGNC:4581]	aca-miR-191-5p_R+3	94	-31.39
ENSAPLT00000011170	apla	ENSAPLG00000010726	MGST1	microsomal glutathione S-transferase 1 [Source:HGNC Symbol;Acc:HGNC:7061]	aca-miR-182-5p_R+2	94	-30.81
ENSAPLT00000019743	apla	ENSAPLG00000017298	ARHGDIA	Rho GDP dissociation inhibitor alpha [Source:HGNC Symbol;Acc:HGNC:678]	gga-miR-22-3p	94	-30.79
ENSAPLT00000005035	apla	ENSAPLG00000004839	CASP2	caspase 2 [Source:HGNC Symbol;Acc:HGNC:1503]	mmu-miR-23b-3p_R+2_1ss9GT	94	-30.71
ENSAPLT00000045859	apla	ENSAPLG00000027867	ENSAPLG00000027867	-	gga-miR-1677-5p_1ss10GA	94	-29.83
ENSAPLT00000029816	apla	ENSAPLG00000022812	NEK7	NIMA related ki-se 7 [Source:HGNC Symbol;Acc:HGNC:13386]	gga-miR-1329-5p_1ss12CG	94	-29.78
ENSAPLT00000007542	apla	ENSAPLG00000007270	TMCC1	transmembrane and coiled-coil domain family 1 [Source:HGNC Symbol;Acc:HGNC:29116]	gga-miR-460a-5p	94	-29.68
ENSAPLT00000014556	apla	ENSAPLG00000013962	PRMT9	protein arginine methyltransferase 9 [Source:HGNC Symbol;Acc:HGNC:25099]	hsa-miR-214-5p	94	-28.04
ENSAPLT00000040287	apla	ENSAPLG00000001146	FAM118B	family with sequence similarity 118 member B [Source:HGNC Symbol;Acc:HGNC:26110]	hsa-miR-26a-5p_R+1	94	-26.79
ENSAPLT00000008542	apla	ENSAPLG00000008202	TCAIM	T cell activation inhibitor, mitochondrial [Source:HGNC Symbol;Acc:HGNC:25241]	gga-miR-460a-5p	94	-25.86
ENSAPLT00000032753	apla	ENSAPLG00000019275	ENO2	enolase 2 [Source:HGNC Symbol;Acc:HGNC:3353]	PC-3p-40360_33	93	-82.2
ENSAPLT00000047744	apla	ENSAPLG00000014464	CLVS2	clavesin 2 [Source:HGNC Symbol;Acc:HGNC:23046]	bta-miR-199a-3p_L+1R+1	93	-53.06
ENSAPLT00000045548	apla	ENSAPLG00000024542	ZC3H12A	zinc finger CCCH-type containing 12A [Source:HGNC Symbol;Acc:HGNC:26259]	hsa-miR-3120-3p	93	-52.34
ENSAPLT00000031077	apla	ENSAPLG00000023206	CHCHD7	coiled-coil-helix-coiled-coil-helix domain containing 7 [Source:HGNC Symbol;Acc:HGNC:28314]	hsa-miR-3120-3p	93	-47.07
ENSAPLT00000038949	apla	ENSAPLG00000021727	EMP1	epithelial membrane protein 1 [Source:HGNC Symbol;Acc:HGNC:3333]	PC-5p-14541_124	93	-43.7
ENSAPLT00000029308	apla	ENSAPLG00000010216	ATG7	autophagy related 7 [Source:HGNC Symbol;Acc:HGNC:16935]	ola-miR-103_R+4	93	-41.9
ENSAPLT00000022921	apla	ENSAPLG00000009339	GABPA	GA binding protein transcription factor subunit alpha [Source:HGNC Symbol;Acc:HGNC:4071]	gga-miR-148b-5p	93	-39.08
ENSAPLT00000017192	apla	ENSAPLG00000007977	RFTN1	raftlin, lipid raft linker 1 [Source:HGNC Symbol;Acc:HGNC:30278]	PC-3p-35699_41	93	-38.09
ENSAPLT00000040790	apla	ENSAPLG00000011903	ABHD17A	abhydrolase domain containing 17A [Source:HGNC Symbol;Acc:HGNC:28756]	PC-3p-3066_549	93	-37.18
ENSAPLT00000035615	apla	ENSAPLG00000026913	UBE2G2	ubiquitin conjugating enzyme E2 G2 [Source:HGNC Symbol;Acc:HGNC:12483]	PC-5p-14541_124	93	-36.18
ENSAPLT00000003411	apla	ENSAPLG00000003342	SLC25A47	solute carrier family 25 member 47 [Source:HGNC Symbol;Acc:HGNC:20115]	gga-miR-22-3p	93	-35.84
ENSAPLT00000012934	apla	ENSAPLG00000012365	KP-6	karyopherin subunit alpha 6 [Source:HGNC Symbol;Acc:HGNC:6399]	hsa-miR-30c-2-3p	93	-35.3
ENSAPLT00000024279	apla	ENSAPLG00000006738	NSUN7	NOP2/Sun R- methyltransferase family member 7 [Source:HGNC Symbol;Acc:HGNC:25857]	cpo-miR-92a-2-5p_L-2R+1	93	-35.16
ENSAPLT00000014238	apla	ENSAPLG00000013668	ENPP4	ectonucleotide pyrophosphatase/phosphodiesterase 4 [Source:HGNC Symbol;Acc:HGNC:3359]	ssc-miR-30a-3p_L-1R+1_1ss10GT	93	-34.97
ENSAPLT00000011360	apla	ENSAPLG00000010895	CRTAM	cytotoxic and regulatory T cell molecule [Source:HGNC Symbol;Acc:HGNC:24313]	xtr-miR-146b_R+2	93	-34.76
ENSAPLT00000013128	apla	ENSAPLG00000012570	PHEX	phosphate regulating endopeptidase homolog X-linked [Source:HGNC Symbol;Acc:HGNC:8918]	cli-miR-1467-5p	93	-34.04
ENSAPLT00000019801	apla	ENSAPLG00000007542	CA5B	carbonic anhydrase 5B [Source:HGNC Symbol;Acc:HGNC:1378]	hsa-miR-221-5p_R+4	93	-32.5
ENSAPLT00000026018	apla	ENSAPLG00000012564	BBS2	Bardet-Biedl syndrome 2 [Source:HGNC Symbol;Acc:HGNC:967]	aca-miR-182-5p_R+2	93	-32.15
ENSAPLT00000014039	apla	ENSAPLG00000013480	NDUFAF1	-DH:ubiquinone oxidoreductase complex assembly factor 1 [Source:HGNC Symbol;Acc:HGNC:18828]	cli-miR-2970-5p	93	-31.92
ENSAPLT00000041213	apla	ENSAPLG00000002421	IFT27	intraflagellar transport 27 [Source:HGNC Symbol;Acc:HGNC:18626]	hsa-miR-454-3p_R+1	93	-31.07
ENSAPLT00000008994	apla	ENSAPLG00000008615	AGR2	anterior gradient 2, protein disulphide isomerase family member [Source:HGNC Symbol;Acc:HGNC:328]	gmo-miR-30e-5p_R+1	93	-30.87
ENSAPLT00000035348	apla	ENSAPLG00000020929	ENSAPLG00000020929	-	hsa-miR-138-2-3p_R-1_1ss11GT	93	-30.74
ENSAPLT00000031894	apla	ENSAPLG00000005095	SNX16	sorting nexin 16 [Source:HGNC Symbol;Acc:HGNC:14980]	dre-miR-15b-5p_R+1	93	-30.61
ENSAPLT00000040803	apla	ENSAPLG00000009881	PDGFRL	platelet derived growth factor receptor like [Source:HGNC Symbol;Acc:HGNC:8805]	xtr-miR-181b_L+2R+2	93	-30.3
ENSAPLT00000017463	apla	ENSAPLG00000029207	C1GALT1	core 1 synthase, glycoprotein-N-acetylgalactosamine 3-beta-galactosyltransferase 1 [Source:HGNC Symbol;Acc:HGNC:24337]	PC-3p-35699_41	93	-30.25
ENSAPLT00000016686	apla	ENSAPLG00000015981	RCC2	regulator of chromosome condensation 2 [Source:HGNC Symbol;Acc:HGNC:30297]	hsa-miR-30c-2-3p	93	-29.99
ENSAPLT00000011471	apla	ENSAPLG00000011007	CCNG2	cyclin G2 [Source:HGNC Symbol;Acc:HGNC:1593]	gga-miR-1552-3p_R+1_2ss17GA21GC	93	-29.81
ENSAPLT00000038790	apla	ENSAPLG00000013621	SLC20A2	solute carrier family 20 member 2 [Source:HGNC Symbol;Acc:HGNC:10947]	mmu-miR-27b-5p_1ss9GT	93	-29.39
ENSAPLT00000014464	apla	ENSAPLG00000013863	HACD3	3-hydroxyacyl-CoA dehydratase 3 [Source:HGNC Symbol;Acc:HGNC:24175]	gga-miR-1454_R-1_1ss6AG	93	-29.1
ENSAPLT00000008008	apla	ENSAPLG00000007711	GFRA1	GDNF family receptor alpha 1 [Source:HGNC Symbol;Acc:HGNC:4243]	xtr-miR-181b_L+2R+2	93	-28.8
ENSAPLT00000031100	apla	ENSAPLG00000008933	GART	phosphoribosylglyci-mide formyltransferase, phosphoribosylglyci-mide synthetase, phosphoribosylaminoimidazole synthetase [Source:HGNC Symbol;Acc:HGNC:4163]	dre-miR-148_R+2_1ss9TC	93	-27.21
ENSAPLT00000009250	apla	ENSAPLG00000008871	DHDDS	dehydrodolichyl diphosphate synthase subunit [Source:HGNC Symbol;Acc:HGNC:20603]	PC-5p-14541_124	93	-27.09
ENSAPLT00000006964	apla	ENSAPLG00000006693	ENSAPLG00000006693	-	hsa-let-7c-3p	93	-26.77
ENSAPLT00000015789	apla	ENSAPLG00000015056	SGK3	serum/glucocorticoid regulated ki-se family member 3 [Source:HGNC Symbol;Acc:HGNC:10812]	dre-miR-206-3p_R+1_1ss22GC	93	-25.75
ENSAPLT00000043056	apla	ENSAPLG00000013107	RHBDD1	rhomboid domain containing 1 [Source:HGNC Symbol;Acc:HGNC:23081]	PC-5p-4381_371	93	-25.01
ENSAPLT00000016851	apla	ENSAPLG00000016133	ENSAPLG00000016133	-	hsa-miR-214-3p	92	-116.11
ENSAPLT00000019484	apla	ENSAPLG00000017474	UIMC1	ubiquitin interaction motif containing 1 [Source:HGNC Symbol;Acc:HGNC:30298]	PC-3p-3066_549	92	-79.09
ENSAPLT00000021224	apla	ENSAPLG00000019115	ALKBH3	alkB homolog 3, alpha-ketoglutaratedependent dioxyge-se [Source:HGNC Symbol;Acc:HGNC:30141]	ola-miR-103_R+4	92	-62.55
ENSAPLT00000016783	apla	ENSAPLG00000016091	ENSAPLG00000016091	-	PC-3p-40360_33	92	-54.36
ENSAPLT00000043140	apla	ENSAPLG00000015473	PRKG2	protein ki-se cGMP-dependent 2 [Source:HGNC Symbol;Acc:HGNC:9416]	gga-miR-146c-5p	92	-53.74
ENSAPLT00000025907	apla	ENSAPLG00000015111	RASGEF1B	RasGEF domain family member 1B [Source:HGNC Symbol;Acc:HGNC:24881]	PC-5p-14541_124	92	-50.39
ENSAPLT00000039688	apla	ENSAPLG00000028061	TRADD	TNFRSF1A associated via death domain [Source:HGNC Symbol;Acc:HGNC:12030]	hsa-miR-214-3p	92	-50.07
ENSAPLT00000024710	apla	ENSAPLG00000014292	ITIH5	inter-alpha-trypsin inhibitor heavy chain family member 5 [Source:HGNC Symbol;Acc:HGNC:21449]	gga-miR-22-3p	92	-49.17
ENSAPLT00000044897	apla	ENSAPLG00000006869	ATRNL1	attractin like 1 [Source:HGNC Symbol;Acc:HGNC:29063]	gga-miR-2131-5p_1ss9GT	92	-47.62
ENSAPLT00000047138	apla	ENSAPLG00000014211	TRIM37	tripartite motif containing 37 [Source:HGNC Symbol;Acc:HGNC:7523]	dre-miR-17a-5p_R+4	92	-47.33
ENSAPLT00000024583	apla	ENSAPLG00000007212	RSPH3	radial spoke head 3 homolog [Source:HGNC Symbol;Acc:HGNC:21054]	hsa-miR-3120-3p	92	-43.7
ENSAPLT00000024386	apla	ENSAPLG00000006510	EXTL3	exostosin like glycosyltransferase 3 [Source:HGNC Symbol;Acc:HGNC:3518]	PC-5p-14541_124	92	-42.69
ENSAPLT00000037489	apla	ENSAPLG00000006415	DAGLA	diacylglycerol lipase alpha [Source:HGNC Symbol;Acc:HGNC:1165]	hsa-miR-214-3p	92	-41.12
ENSAPLT00000011088	apla	ENSAPLG00000010609	ENSAPLG00000010609	-	hsa-miR-26a-5p_R+1	92	-40.81
ENSAPLT00000025075	apla	ENSAPLG00000017408	ENSAPLG00000017408	-	oni-miR-20_R+2	92	-40.81
ENSAPLT00000022409	apla	ENSAPLG00000008127	ENSAPLG00000008127	-	gmo-miR-101a-3p_1ss21AC	92	-38.79
ENSAPLT00000014433	apla	ENSAPLG00000013854	AP1S2	adaptor related protein complex 1 subunit sigma 2 [Source:HGNC Symbol;Acc:HGNC:560]	xtr-miR-181b_L+2R+2	92	-38
ENSAPLT00000004819	apla	ENSAPLG00000004647	TMEM209	transmembrane protein 209 [Source:HGNC Symbol;Acc:HGNC:21898]	gga-miR-425-3p_R+1	92	-36.34
ENSAPLT00000002931	apla	ENSAPLG00000002847	ENSAPLG00000002847	-	gga-miR-1329-5p_1ss12CG	92	-34.83
ENSAPLT00000004483	apla	ENSAPLG00000004330	ENSAPLG00000004330	-	gga-miR-22-3p	92	-34.3
ENSAPLT00000042999	apla	ENSAPLG00000002420	SLC25A25	solute carrier family 25 member 25 [Source:HGNC Symbol;Acc:HGNC:20663]	gmo-miR-30e-5p_R+1	92	-33.9
ENSAPLT00000037906	apla	ENSAPLG00000009823	HSPA12A	heat shock protein family A (Hsp70) member 12A [Source:HGNC Symbol;Acc:HGNC:19022]	gga-miR-1329-5p_1ss12CG	92	-33.84
ENSAPLT00000013758	apla	ENSAPLG00000013213	GYPC	glycophorin C (Gerbich blood group) [Source:HGNC Symbol;Acc:HGNC:4704]	gga-miR-22-3p	92	-31.26
ENSAPLT00000046363	apla	ENSAPLG00000018879	CRCP	CGRP receptor component [Source:HGNC Symbol;Acc:HGNC:17888]	hsa-miR-133a-5p	92	-31.01
ENSAPLT00000039030	apla	ENSAPLG00000016400	FBXW5	F-box and WD repeat domain containing 5 [Source:HGNC Symbol;Acc:HGNC:13613]	PC-3p-40360_33	92	-30.82
ENSAPLT00000025157	apla	ENSAPLG00000016415	CTBS	chitobiase [Source:HGNC Symbol;Acc:HGNC:2496]	PC-5p-534_9459	92	-30.13
ENSAPLT00000029148	apla	ENSAPLG00000016175	CHST10	carbohydrate sulfotransferase 10 [Source:HGNC Symbol;Acc:HGNC:19650]	cli-miR-1467-5p	92	-28.77
ENSAPLT00000037217	apla	ENSAPLG00000022389	EDN2	endothelin 2 [Source:HGNC Symbol;Acc:HGNC:3177]	gga-miR-19b-3p	92	-27.5
ENSAPLT00000009203	apla	ENSAPLG00000008828	MATN1	matrilin 1 [Source:HGNC Symbol;Acc:HGNC:6907]	hsa-miR-214-3p	92	-27.12
ENSAPLT00000006692	apla	ENSAPLG00000006451	GPA33	glycoprotein A33 [Source:HGNC Symbol;Acc:HGNC:4445]	hsa-miR-139-5p_R+1_1ss12CT	92	-27.1
ENSAPLT00000042433	apla	ENSAPLG00000002416	ENSAPLG00000002416	-	PC-3p-13429_133	92	-26.97
ENSAPLT00000012395	apla	ENSAPLG00000011867	EGF	epidermal growth factor [Source:HGNC Symbol;Acc:HGNC:3229]	aca-miR-181a_L+2	92	-26.34
ENSAPLT00000018468	apla	ENSAPLG00000014279	ENSAPLG00000014279	-	aca-miR-191-5p_R+3	92	-26.1
ENSAPLT00000008698	apla	ENSAPLG00000008345	GPR137B	G protein-coupled receptor 137B [Source:HGNC Symbol;Acc:HGNC:11862]	cli-miR-1451-3p_R-2_1ss9GT	92	-25.91
ENSAPLT00000026553	apla	ENSAPLG00000018333	SMPX	small muscle protein X-linked [Source:HGNC Symbol;Acc:HGNC:11122]	gga-miR-456-3p_1ss22AC	92	-25.25
ENSAPLT00000045161	apla	ENSAPLG00000022850	ENSAPLG00000022850	-	hsa-miR-214-5p	91	-67.26
ENSAPLT00000009501	apla	ENSAPLG00000009118	ENSAPLG00000009118	-	hsa-miR-3120-3p	91	-51.53
ENSAPLT00000027341	apla	ENSAPLG00000020816	STX6	syntaxin 6 [Source:HGNC Symbol;Acc:HGNC:11441]	hsa-miR-214-3p	91	-48.93
ENSAPLT00000047457	apla	ENSAPLG00000010836	LPGAT1	lysophosphatidylglycerol acyltransferase 1 [Source:HGNC Symbol;Acc:HGNC:28985]	PC-3p-35699_41	91	-44.82
ENSAPLT00000011377	apla	ENSAPLG00000010930	BTBD2	BTB domain containing 2 [Source:HGNC Symbol;Acc:HGNC:15504]	hsa-miR-30c-2-3p	91	-42.61
ENSAPLT00000038523	apla	ENSAPLG00000028757	ENSAPLG00000028757	-	ami-miR-132-5p_R+1	91	-41.08
ENSAPLT00000044267	apla	ENSAPLG00000009916	DCLK1	doublecortin like ki-se 1 [Source:HGNC Symbol;Acc:HGNC:2700]	xtr-miR-181b_L+2R+2	91	-40.52
ENSAPLT00000018180	apla	ENSAPLG00000023228	ENSAPLG00000023228	-	gga-miR-1677-5p_1ss10GA	91	-39.67
ENSAPLT00000036704	apla	ENSAPLG00000008337	IGSF11	immunoglobulin superfamily member 11 [Source:HGNC Symbol;Acc:HGNC:16669]	cli-miR-1467-5p	91	-39.66
ENSAPLT00000004730	apla	ENSAPLG00000004572	ICK	intesti-l cell ki-se [Source:HGNC Symbol;Acc:HGNC:21219]	xtr-miR-181b_L+2R+2	91	-39.58
ENSAPLT00000021261	apla	ENSAPLG00000017837	ENSAPLG00000017837	-	dre-miR-204-5p_R+2	91	-38.65
ENSAPLT00000048086	apla	ENSAPLG00000005312	SLC17A9	solute carrier family 17 member 9 [Source:HGNC Symbol;Acc:HGNC:16192]	gga-let-7l-3p_R+1	91	-38.55
ENSAPLT00000045178	apla	ENSAPLG00000017133	KIAA1143	KIAA1143 [Source:HGNC Symbol;Acc:HGNC:29198]	gga-miR-1454_R-1_1ss6AG	91	-38.31
ENSAPLT00000040872	apla	ENSAPLG00000007154	PPP4R1	protein phosphatase 4 regulatory subunit 1 [Source:HGNC Symbol;Acc:HGNC:9320]	hsa-miR-139-5p_R+1_1ss12CT	91	-37.59
ENSAPLT00000047635	apla	ENSAPLG00000024769	SLC25A19	solute carrier family 25 member 19 [Source:HGNC Symbol;Acc:HGNC:14409]	dre-miR-148_R+2_1ss9TC	91	-37.2
ENSAPLT00000013626	apla	ENSAPLG00000013086	SUPT7L	SPT7 like, STAGA complex gamma subunit [Source:HGNC Symbol;Acc:HGNC:30632]	gmo-miR-101a-3p_1ss21AC	91	-36.99
ENSAPLT00000029134	apla	ENSAPLG00000007535	PIGF	phosphatidylinositol glycan anchor biosynthesis class F [Source:HGNC Symbol;Acc:HGNC:8962]	gga-miR-31-5p	91	-36.87
ENSAPLT00000006319	apla	ENSAPLG00000006085	STOM	stomatin [Source:HGNC Symbol;Acc:HGNC:3383]	xtr-miR-181b_L+2R+2	91	-35.8
ENSAPLT00000023640	apla	ENSAPLG00000028513	GUCA1B	guanylate cyclase activator 1B [Source:HGNC Symbol;Acc:HGNC:4679]	mmu-miR-199b-5p_R+1_1ss10TC	91	-35.3
ENSAPLT00000022734	apla	ENSAPLG00000027215	CLDN19	claudin 19 [Source:HGNC Symbol;Acc:HGNC:2040]	PC-5p-49314_22	91	-34.89
ENSAPLT00000047280	apla	ENSAPLG00000022949	SERPINB5	serpin family B member 5 [Source:HGNC Symbol;Acc:HGNC:8949]	hsa-miR-214-3p	91	-34.15
ENSAPLT00000042753	apla	ENSAPLG00000016172	KAT14	lysine acetyltransferase 14 [Source:HGNC Symbol;Acc:HGNC:15904]	hsa-miR-30c-2-3p	91	-33.91
ENSAPLT00000010058	apla	ENSAPLG00000009665	FAM83F	family with sequence similarity 83 member F [Source:HGNC Symbol;Acc:HGNC:25148]	dre-miR-15b-5p_R+1	91	-33.88
ENSAPLT00000007691	apla	ENSAPLG00000007414	ENSAPLG00000007414	-	gga-miR-7_R+2	91	-33.79
ENSAPLT00000032252	apla	ENSAPLG00000025244	TTPA	alpha tocopherol transfer protein [Source:HGNC Symbol;Acc:HGNC:12404]	dre-miR-15b-5p_R+1	91	-33.74
ENSAPLT00000037354	apla	ENSAPLG00000014106	CCDC92	coiled-coil domain containing 92 [Source:HGNC Symbol;Acc:HGNC:29563]	gga-miR-146b-5p_R+2	91	-31.06
ENSAPLT00000033825	apla	ENSAPLG00000016900	ENSAPLG00000016900	-	gga-miR-460a-5p	91	-30.12
ENSAPLT00000006763	apla	ENSAPLG00000006507	DHRS11	dehydroge-se/reductase 11 [Source:HGNC Symbol;Acc:HGNC:28639]	dre-miR-24_R+2	91	-29.62
ENSAPLT00000034684	apla	ENSAPLG00000018561	ENSAPLG00000018561	-	PC-5p-4381_371	91	-27.34
ENSAPLT00000008203	apla	ENSAPLG00000007890	ABHD5	abhydrolase domain containing 5 [Source:HGNC Symbol;Acc:HGNC:21396]	gga-miR-19b-3p	91	-27.05
ENSAPLT00000041802	apla	ENSAPLG00000019768	PEMT	phosphatidylethanolamine N-methyltransferase [Source:HGNC Symbol;Acc:HGNC:8830]	dre-miR-24_R+2	91	-26.93
ENSAPLT00000006872	apla	ENSAPLG00000006597	FABP5	fatty acid binding protein 5 [Source:HGNC Symbol;Acc:HGNC:3560]	hsa-miR-30d-3p	91	-26.73
ENSAPLT00000027740	apla	ENSAPLG00000005108	MANEA	mannosidase endo-alpha [Source:HGNC Symbol;Acc:HGNC:21072]	hsa-miR-19a-3p	91	-26.24
ENSAPLT00000008332	apla	ENSAPLG00000008027	SLC35F3	solute carrier family 35 member F3 [Source:HGNC Symbol;Acc:HGNC:23616]	hsa-miR-30a-3p	91	-25.3
