# Supplementary material for: Characterization of microRNAs during Embryonic Skeletal Muscle Development in the Shan Ma Duck
Source: Animals (Basel). 2020 Aug 14;10(8):1417. doi: 10.3390/ani10081417 (PMC7460075; doi:10.3390/ani10081417)
Supplement: Supplementary file 1 [file animals-10-01417-s001.zip › Supplementary Table S1.xlsx]

## Sheet: Sheet1
Summary of known and predicted miRNA in this study.
SS represents Secondary Structure. In SS column, ( and ) represent complementary pairing bases.
Pre-miRNA Index	miRNA_Index	miR_name	miR_seq	len	genomeID	strand	start	end	group	SS	hairpinLen
1	1	apl-miR-11588-3p	TCCTGGATTCGCTGCTGCTGTTT	23	chr24	+	3586395	3586455	gp1a	((((((((.(((((((((..((((.....)))).......)))))))))..))))))))..	59
2	2	apl-miR-11589-5p_1ss9GT	GAGGGTCTTCAGATTTCAGCC	21	chr3	-	15645076	15645135	gp1a	..((((((((((.((((((((.((........))))))))))..)))))).)))).....	53
2	3	apl-miR-11589-3p_1ss24AT	CTGAAAAACTGCAGCACTCCCGGT	24	chr3	-	15645076	15645135	gp1a	..((((((((((.((((((((.((........))))))))))..)))))).)))).....	53
3	4	apl-miR-11590-5p	TTCCAGTCCATGTACCATCAGT	22	chr2	-	151450968	151451030	gp1a	.((((((((.(((((((.((((................)))).))).)))).))))))))...	59
4	5	apl-miR-11591-5p	GGCTGTGCTGTAAGTGTTCCCT	22	chr29	+	1000103	1000159	gp1a	((((...(((((((.((((((((..........)))))))).)))))))...)))).	56
1	1	gga-miR-1b-5p_L+1R-1	TACATACTTCTTCATATGCCCAT	23	chr24	+	5437805	5437896	gp1b	.((((.(((((...((((((((((((.((((..(((((....(((....)))..))))).)))).))))))))))))...)))))..)))).	90
1	2	gga-miR-1b-3p_R+1	TGGAATGTTAAGAAGTATGTAT	22	chr24	+	5437805	5437896	gp1b	.((((.(((((...((((((((((((.((((..(((((....(((....)))..))))).)))).))))))))))))...)))))..)))).	90
2	3	mmu-miR-1a-1-5p	ACATACTTCTTTATATGCCCATA	23	chr21	-	9694887	9694978	gp1b	.......((..(((((((.((((((((((((((((..(((((.((.........))))))).)))))))))))))))).)))))))..))..	83
2	4	mmu-miR-1a-3p	TGGAATGTAAAGAAGTATGTAT	22	chr21	-	9694887	9694978	gp1b	.......((..(((((((.((((((((((((((((..(((((.((.........))))))).)))))))))))))))).)))))))..))..	83
3	5	mmu-miR-1a-2-5p_2ss15GA17AG	ACATACTTCTTTATATGCCCATA	23	chr2	+	103576749	103576837	gp1b	((.((((((..((..(((((((((((((..(..(((((..............))))).)..)))))))))))))..))..)))))).))	89
3	6	hsa-miR-1-3p	TGGAATGTAAAGAAGTATGTAT	22	chr2	+	103576749	103576837	gp1b	((.((((((..((..(((((((((((((..(..(((((..............))))).)..)))))))))))))..))..)))))).))	89
4	7	hsa-let-7a-5p	TGAGGTAGTAGGTTGTATAGTT	22	chr25	-	4920472	4920570	gp1b	..((((...(((((((..(((.(((.(((((((((((((.....................))))))))))))).))).)))..)))))))..))))...	94
4	8	hsa-let-7a-2-3p_1ss8GA	CTGTACAACCTCCTAGCTTTCC	22	chr25	-	4920472	4920570	gp1b	..((((...(((((((..(((.(((.(((((((((((((.....................))))))))))))).))).)))..)))))))..))))...	94
5	9	hsa-miR-7-5p	TGGAAGACTAGTGATTTTGTTGTT	24	Z	-	42370646	42370789	gp1b	....((((((((.......(((...)))...((....((((((.((.(..(((((.(((((.((((.((((((((((((((....)))))..)))))))))))))))))).)))))..).))))))))..))))))))))....	101
5	10	hsa-miR-7-1-3p	CAACAAATCACAGTCTGCCATA	22	Z	-	42370646	42370789	gp1b	....((((((((.......(((...)))...((....((((((.((.(..(((((.(((((.((((.((((((((((((((....)))))..)))))))))))))))))).)))))..).))))))))..))))))))))....	101
6	11	hsa-let-7d-5p	AGAGGTAGTAGGTTGCATAGTT	22	chr13	+	3060259	3060363	gp1b	....(((.((((((.(((((((((((((((.((((((...((((((.....))))))..........)))))).)))))))))))))))))))))))).......	94
6	12	hsa-let-7d-3p_1ss7GA	CTATACAACCTGCTGCCTTTCT	22	chr13	+	3060259	3060363	gp1b	....(((.((((((.(((((((((((((((.((((((...((((((.....))))))..........)))))).)))))))))))))))))))))))).......	94
7	13	hsa-let-7a-5p	TGAGGTAGTAGGTTGTATAGTT	22	chr13	+	3058758	3058858	gp1b	.((((.((.(((((.(((..((((((((((((((((.....(((...((((....)))).)))))))))))))))))))..)))))))).))..))))...	97
7	14	hsa-let-7a-3p_R+1_2	CTATACAATCTACTGTCTTTCT	22	chr13	+	3058758	3058858	gp1b	.((((.((.(((((.(((..((((((((((((((((.....(((...((((....)))).)))))))))))))))))))..)))))))).))..))))...	97
8	15	hsa-let-7g-5p	TGAGGTAGTAGTTTGTACAGTT	22	chr13	+	8933842	8933948	gp1b	...(((((.((((((((.((((((((.(..(((((((((.....((((.((.((((....))))))..)))))))))))))..).))))))))))))))))))).))	104
8	16	hsa-let-7g-3p_R+1_1ss9GT	CTGTACAGTCCACTGCCTTGCC	22	chr13	+	8933842	8933948	gp1b	...(((((.((((((((.((((((((.(..(((((((((.....((((.((.((((....))))))..)))))))))))))..).))))))))))))))))))).))	104
9	17	hsa-let-7c-5p	TGAGGTAGTAGGTTGTATGGTT	22	chr1	+	102063970	102064077	gp1b	...(((((((((.(((..(..(((.(((.((((((((..(((..((.(..(.....)..).)))))..)))))))).))).)))..)..)))))))))...)))....	101
9	18	hsa-let-7c-3p	CTGTACAACCTTCTAGCTTTCC	22	chr1	+	102063970	102064077	gp1b	...(((((((((.(((..(..(((.(((.((((((((..(((..((.(..(.....)..).)))))..)))))))).))).)))..)..)))))))))...)))....	101
10	19	hsa-let-7a-5p	TGAGGTAGTAGGTTGTATAGTT	22	chr1	-	70024378	70024482	gp1b	.((.((((((..(((...(..((((((((((((((((.(((((.....)))))..........))))))))))))))))..)..)))..))).))).))......	98
10	20	hsa-let-7a-3p_R+1_1	CTATACAATCTACTGTCTTTCC	22	chr1	-	70024378	70024482	gp1b	.((.((((((..(((...(..((((((((((((((((.(((((.....)))))..........))))))))))))))))..)..)))..))).))).))......	98
11	21	hsa-let-7i-5p	TGAGGTAGTAGTTTGTGCTGTT	22	chr1	+	34210134	34210243	gp1b	.((((..(((.(((((.(((((((((((((((((.(((((.(((((.........)))))))........))).)))))))))))))))))))))).)))))))......	103
11	22	hsa-let-7i-3p_1ss9GT	CTGCGCAATCTACTGCCTTGCT	22	chr1	+	34210134	34210243	gp1b	.((((..(((.(((((.(((((((((((((((((.(((((.(((((.........)))))))........))).)))))))))))))))))))))).)))))))......	103
12	23	hsa-let-7b-5p	TGAGGTAGTAGGTTGTGTGGTT	22	chr1	-	70023464	70023570	gp1b	(((((..((((..(((((((((((((((((((((...((((((.....))))))..(((....)))))))))))))))))))))))).))))...)).)))......	101
12	24	hsa-let-7b-3p_1ss22CT	CTATACAACCTACTGCCTTCCT	22	chr1	-	70023464	70023570	gp1b	(((((..((((..(((((((((((((((((((((...((((((.....))))))..(((....)))))))))))))))))))))))).))))...)).)))......	101
13	25	gga-let-7k-5p	TGAGGTAGTAGATTGAATAGTT	22	chr27	-	793846	793943	gp1b	(((((((((.(((..(((..(((((((((.((((((((((((.......))))......)).)))))).)))))))))..))).))).))).))))))	98
13	26	gga-let-7a-3p	CTATACAATCTACTGTCTTTCC	22	chr27	-	793846	793943	gp1b	(((((((((.(((..(((..(((((((((.((((((((((((.......))))......)).)))))).)))))))))..))).))).))).))))))	98
14	27	gga-miR-7_R+2	TGGAAGACTAGTGATTTTGTTGTT	24	chr29	+	2488211	2488303	gp1b	..(((((.((.((((((((.((.((.((((.(((((((((...((((....))))))))))))))))))).)).)))))))).)))))))...	88
14	28	cpi-miR-7a-3-3p	CAACAAATCATAGCCTGCCATA	22	chr29	+	2488211	2488303	gp1b	..(((((.((.((((((((.((.((.((((.(((((((((...((((....))))))))))))))))))).)).)))))))).)))))))...	88
15	29	gga-let-7a-5p	TGAGGTAGTAGGTTGTATAGTT	22	chr27	-	793630	793725	gp1b	(((...((((.((((((((((..(((((((((...((..((((((...))))).)..))......)))))))))..))))))))))))))..))).	95
15	30	gga-let-7j-3p_1ss8GA	CTATACAATCTATTGCCTTCCT	22	chr27	-	793630	793725	gp1b	(((...((((.((((((((((..(((((((((...((..((((((...))))).)..))......)))))))))..))))))))))))))..))).	95
16	31	hsa-let-7f-5p	TGAGGTAGTAGATTGTATAGTT	22	chr13	+	3059205	3059306	gp1b	..((((.((((...((((((((((((((((((((((((((((((.....))))))).........)))))))))))))))))))))))..))))))))....	96
16	32	hsa-let-7f-1-3p_1ss22CT	CTATACAATCTATTGCCTTCCT	22	chr13	+	3059205	3059306	gp1b	..((((.((((...((((((((((((((((((((((((((((((.....))))))).........)))))))))))))))))))))))..))))))))....	96
17	33	gga-miR-9-5p	TCTTTGGTTATCTAGCTGTATGA	23	PEDO01018078.1	-	2677	2767	gp1b	....(((..(((((((...(((((((.(((((((.(((((.(((.....)))))))).))))))).)))))))...)))))))..)))...	84
17	34	gga-miR-9-3p_R+1_1ss9GT	TAAAGCTATAGAACCGAATGTA	22	PEDO01018078.1	-	2677	2767	gp1b	....(((..(((((((...(((((((.(((((((.(((((.(((.....)))))))).))))))).)))))))...)))))))..)))...	84
18	35	hsa-miR-9-5p	TCTTTGGTTATCTAGCTGTATGA	23	chr26	-	63623	63722	gp1b	......(((((((....(((..(((((((((((((((.((((((..((....))..)))))).)))))))))))))))..)))...))))))).......	87
18	36	hsa-miR-9-3p	ATAAAGCTAGATAACCGAAAGT	22	chr26	-	63623	63722	gp1b	......(((((((....(((..(((((((((((((((.((((((..((....))..)))))).)))))))))))))))..)))...))))))).......	87
19	37	hsa-miR-9-5p	TCTTTGGTTATCTAGCTGTATGA	23	Z	+	81602212	81602310	gp1b	...((((.(((((.(((..(((((((((((((((.((((((..(....)..)))))).)))))))))))))))..))).)))))))))...........	85
19	38	hsa-miR-9-3p	ATAAAGCTAGATAACCGAAAGT	22	Z	+	81602212	81602310	gp1b	...((((.(((((.(((..(((((((((((((((.((((((..(....)..)))))).)))))))))))))))..))).)))))))))...........	85
20	39	gga-miR-9-5p	TCTTTGGTTATCTAGCTGTATGA	23	PEDO01003901.1	-	601	691	gp1b	(((((...(((((((..(((((((((((((((.(((((..(((....)))..))))).)))))))))))))))..)))))))..)))))..	89
20	40	gga-miR-9-4-3p_R-1	ATAAAGCTAGATAACCGAAAGT	22	PEDO01003901.1	-	601	691	gp1b	(((((...(((((((..(((((((((((((((.(((((..(((....)))..))))).)))))))))))))))..)))))))..)))))..	89
21	41	hsa-miR-10b-5p_R-1	TACCCTGTAGAACCGAATTTGT	22	chr7	+	26564768	26564880	gp1b	...(((.((.(((((.((((((((.((((.(((((.((((((((((...(((....)))..)))))))))).))))))))).)))))))).))))).)).)))..........	100
21	42	hsa-miR-10b-3p	ACAGATTCGATTCTAGGGGAAT	22	chr7	+	26564768	26564880	gp1b	...(((.((.(((((.((((((((.((((.(((((.((((((((((...(((....)))..)))))))))).))))))))).)))))))).))))).)).)))..........	100
22	43	hsa-miR-10a-5p_R-1	TACCCTGTAGATCCGAATTTGT	22	chr28	+	4824896	4824998	gp1b	.......((((..((((((((.((((.(((((.((((((((((...............)))))))))).))))))))).))))))))..))))..........	86
22	44	hsa-miR-10a-3p_R-1	CAAATTCGTATCTAGGGGAAT	21	chr28	+	4824896	4824998	gp1b	.......((((..((((((((.((((.(((((.((((((((((...............)))))))))).))))))))).))))))))..))))..........	86
23	45	cli-miR-10c-5p_R+1_1ss11AG	TACCCTGTAGGCTCGAATTTGT	22	PEDO01000238.1	-	43152	43242	gp1b	..((((.(((((((((.((((.((((..((((((((((...((........))))))))))))..)))))))).))))))))).))))...	86
23	46	cli-miR-10c-3p_R-1	CAAATTCGTCTCTAGGGGAAT	21	PEDO01000238.1	-	43152	43242	gp1b	..((((.(((((((((.((((.((((..((((((((((...((........))))))))))))..)))))))).))))))))).))))...	86
24	47	hsa-miR-15a-5p	TAGCAGCACATAATGGTTTGTG	22	chr1	+	192768366	192768451	gp1b	.(((((..........((((((((..((((..(((...............)))..))))..))))))))..........)))))..	53
24	48	hsa-miR-15a-3p_1ss22AT	CAGGCCATATTGTGCTGCCTCT	22	chr1	+	192768366	192768451	gp1b	.(((((..........((((((((..((((..(((...............)))..))))..))))))))..........)))))..	53
25	49	gga-miR-15b-5p_R-1	TAGCAGCACATCATGGTTTGC	21	chr9	-	24006626	24006716	gp1b	....(((((((...((..(((((((.((.(((((((((((.((.......))))))))))))).)).)))))))..))...)))))))...	84
25	50	gga-miR-15b-3p_L+1	CGAATCATTATTTGCTGCTTTA	22	chr9	-	24006626	24006716	gp1b	....(((((((...((..(((((((.((.(((((((((((.((.......))))))))))))).)).)))))))..))...)))))))...	84
26	51	gga-miR-15c-5p	TAGCAGCACATCATGGTTTGTA	22	chr10	+	7582437	7582524	gp1b	...((((((((..(((..(((((.((..((((((((((............))))))))))..)).)))))..)))..))))))))...	82
26	52	gga-miR-15c-3p	CAGACCATTCTGGGCTGCCTCA	22	chr10	+	7582437	7582524	gp1b	...((((((((..(((..(((((.((..((((((((((............))))))))))..)).)))))..)))..))))))))...	82
27	53	gga-miR-16-5p	TAGCAGCACGTAAATATTGGTG	22	chr9	-	24006451	24006544	gp1b	....((((..(((...(((((((((..((((((((.((..(((........))).)).))))))))..)))))))))...)))..)))).....	85
27	54	gga-miR-16-2-3p_L+1R-2	CCCAATATTATTGTGCTGCTT	21	chr9	-	24006451	24006544	gp1b	....((((..(((...(((((((((..((((((((.((..(((........))).)).))))))))..)))))))))...)))..)))).....	85
28	55	gga-miR-16c-5p	TAGCAGCACGTAAATACTGGAG	22	chr10	+	7582947	7583039	gp1b	...(((((...(((..(((((((....((((((((((...(((....)))......))))))))))....)))))))..)))...)))))...	87
28	56	tgu-mir-16c-p3	TTTGGGATTGCCTGTTGCTCT	21	chr10	+	7582947	7583039	gp1b	...(((((...(((..(((((((....((((((((((...(((....)))......))))))))))....)))))))..)))...)))))...	87
29	57	gga-miR-16-5p	TAGCAGCACGTAAATATTGGTG	22	chr1	+	192768508	192768602	gp1b	((..(((.((((..((((((((((.((((((((....................)))))))).)).))))))))..)))).)))..))........	87
29	58	gga-miR-16-1-3p	CCAGTATTAACTGTGCTGCTGAA	23	chr1	+	192768508	192768602	gp1b	((..(((.((((..((((((((((.((((((((....................)))))))).)).))))))))..)))).)))..))........	87
30	59	hsa-miR-17-5p	CAAAGTGCTTACAGTGCAGGTAG	23	PEDO01009845.1	+	2337	2426	gp1b	...(((((..((((((..((((((((.((.(((((...((..........))...))))).)).))))))))...))))))..)))))..	85
30	60	hsa-miR-17-3p_L-1R+1	CTGCAGTGAAGGCACTTGTAGC	22	PEDO01009845.1	+	2337	2426	gp1b	...(((((..((((((..((((((((.((.(((((...((..........))...))))).)).))))))))...))))))..)))))..	85
31	61	hsa-miR-18a-5p	TAAGGTGCATCTAGTGCAGATAG	23	PEDO01009845.1	+	2486	2579	gp1b	...(((((((((.((((((.(((..(((.((((.(((....((......))..))))))).)))..))).)))..))).)))))))))......	85
31	62	hsa-miR-18a-3p	ACTGCCCTAAGTGCTCCTTCTGG	23	PEDO01009845.1	+	2486	2579	gp1b	...(((((((((.((((((.(((..(((.((((.(((....((......))..))))))).)))..))).)))..))).)))))))))......	85
32	63	hsa-miR-18b-5p_R-2	TAAGGTGCATCTAGTGCAGTT	21	PEDO01014788.1	+	1453	1538	gp1b	.....(((((((.((((.((((.(((.(((((..((.............))..))))).))).)))).))))...)))))))....	77
32	64	hsa-miR-18b-3p_L+3R-3_1ss16CT	TACTGCCCTAAATGCTCCTTCT	22	PEDO01014788.1	+	1453	1538	gp1b	.....(((((((.((((.((((.(((.(((((..((.............))..))))).))).)))).))))...)))))))....	77
33	65	hsa-miR-19b-1-5p	AGTTTTGCAGGTTTGCATCCAGC	23	chr1	-	165167454	165167552	gp1b	(((...(((((.((...(((((((((((((((((((((..((((.............)))))))))).)).)))))))))))))..)))))))...)))	99
33	66	hsa-miR-19b-3p	TGTGCAAATCCATGCAAAACTGA	23	chr1	-	165167454	165167552	gp1b	(((...(((((.((...(((((((((((((((((((((..((((.............)))))))))).)).)))))))))))))..)))))))...)))	99
34	67	cli-miR-19b-2-5p	AGTTTTGCAGGTTTGCATCCCAGC	24	PEDO01014788.1	+	1771	1853	gp1b	(..(((((((((((((((((((((((...((((...........)))))))))).)).)))))))))))))))..).......	76
34	68	gga-miR-19b-3p	TGTGCAAATCCATGCAAAACTGA	23	PEDO01014788.1	+	1771	1853	gp1b	(..(((((((((((((((((((((((...((((...........)))))))))).)).)))))))))))))))..).......	76
35	69	hsa-miR-19a-5p_L+3R-3	GTTAGTTTTGCATAGTTGCACT	22	PEDO01009845.1	+	2626	2717	gp1b	.......((((.(..(..((((((((((((((((((((((((.......))))...))))))..))))))))))))))..)..).))))...	82
35	70	hsa-miR-19a-3p	TGTGCAAATCTATGCAAAACTGA	23	PEDO01009845.1	+	2626	2717	gp1b	.......((((.(..(..((((((((((((((((((((((((.......))))...))))))..))))))))))))))..)..).))))...	82
36	71	hsa-miR-20a-5p	TAAAGTGCTTATAGTGCAGGTAG	23	PEDO01009845.1	+	2804	2899	gp1b	((((((...((((.(((.(((((((((((((((((.(((...........))))))))))))))))))))..))).)))).)))))).........	87
37	72	gga-miR-20b-5p	CAAAGTGCTCATAGTGCAGGTAG	23	PEDO01014788.1	+	1635	1731	gp1b	...((((((.((((((((((..(((((((((((.(((((.(((.(..(...)..).)))))))).)))))))))))...))))))))))))))))..	92
37	73	gga-miR-20b-3p_L+1R-1	TACTGTAATGTGGGCACTTACA	22	PEDO01014788.1	+	1635	1731	gp1b	...((((((.((((((((((..(((((((((((.(((((.(((.(..(...)..).)))))))).)))))))))))...))))))))))))))))..	92
38	74	hsa-miR-21-5p_R+1	TAGCTTATCAGACTGATGTTGAC	23	chr20	+	8619695	8619790	gp1b	..((((((...((((((((((((((((.(((((.(((((.(..(........)..)))))).)))))))))))))))))))))...))))))....	90
38	75	gga-miR-21-3p_L-1R+1	AACAACAGTCGGTAGGCTGTCT	22	chr20	+	8619695	8619790	gp1b	..((((((...((((((((((((((((.(((((.(((((.(..(........)..)))))).)))))))))))))))))))))...))))))....	90
39	76	gga-miR-22-5p	AGTTCTTCAGTGGCAAGCTTTA	22	chr20	-	6260168	6260266	gp1b	......((((((....((.((((((((((((((((.((((((.((...(.....)..))))))))))))).))))))))))).))...)))))).....	88
39	77	gga-miR-22-3p	AAGCTGCCAGTTGAAGAACTGT	22	chr20	-	6260168	6260266	gp1b	......((((((....((.((((((((((((((((.((((((.((...(.....)..))))))))))))).))))))))))).))...)))))).....	88
40	78	mmu-miR-23b-5p_L+1_1ss16CA	TGGGTTCCTGGCATGATGATTT	22	Z	+	43972843	43972930	gp1b	...((..(((((((.(((((((((((((((.((((((.(((.......))))))))))).))))))))))..))).)))))))..)).	84
40	79	mmu-miR-23b-3p_R+2_1ss9GT	ATCACATTTCCAGGGATTACCAC	23	Z	+	43972843	43972930	gp1b	...((..(((((((.(((((((((((((((.((((((.(((.......))))))))))).))))))))))..))).)))))))..)).	84
41	80	cpi-mir-24-1-p5	GTTGATGGACCCGTCCTCCG	20	Z	+	43973600	43973720	gp1b	......((((...(((..((((((.((((..(..(((....)))..)..))))..(((((((((..(((((..((......)).))))).)))))))))..))))))..)))..))))...	28
41	81	hsa-miR-24-3p_R+1	TGGCTCAGTTCAGCAGGAACAGT	23	Z	+	43973600	43973720	gp1b	......((((...(((..((((((.((((..(..(((....)))..)..))))..(((((((((..(((((..((......)).))))).)))))))))..))))))..)))..))))...	28
42	82	gga-miR-26a-5p_R+1	TTCAAGTAATCCAGGATAGGCT	22	chr2	+	4604244	4604324	gp1b	....(((.((..((.(((((((((.(((((((((((((........))).)))))))))).))))))))).))..)).)))	77
42	83	gga-miR-26a-3p_R-1	CCTATTCTTGGTTACTTGCACT	22	chr2	+	4604244	4604324	gp1b	....(((.((..((.(((((((((.(((((((((((((........))).)))))))))).))))))))).))..)).)))	77
43	84	mmu-miR-27b-5p_1ss9GT	AGAGCTTATCTGATTGGTGAAC	22	Z	-	43973098	43973170	gp1b	(((((((((((((((((.((((.(((((((...............))))))))))))))))))))))))))))	73
43	85	mmu-miR-27b-3p_1ss9GT	TTCACAGTTGCTAAGTTCTGC	21	Z	-	43973098	43973170	gp1b	(((((((((((((((((.((((.(((((((...............))))))))))))))))))))))))))))	73
44	86	hsa-miR-29a-3p_1ss10CT	TAGCACCATTTGAAATCGGTTA	22	chr1	+	2947406	2947499	gp1b	.((((........((((((((((((...(((((((.((((...........)))))))))))...)))))))))))).......))))......	64
45	87	hsa-miR-29c-3p	TAGCACCATTTGAAATCGGTTA	22	chr27	+	5459441	5459538	gp1b	...(((((((((((...(((((((((((...((((((((((((.......)))))...)))))))...))))))))))))).))))))))).......	88
46	88	gga-miR-30b-5p	TGTAAACATCCTACACTCAGCT	22	chr2	-	149862210	149862300	gp1b	((((...((((((...((((((((((.((.(((((((...((.....))..)))))))..))))))))))))...)))))).)))).....	86
47	89	mmu-miR-30c-5p_R+1	TGTAAACATCCTACACTCTCAGCT	24	chr24	+	6181569	6181664	gp1b	((.(((((..((((...(((((((((((((...((((((((..(.........)..)))))))))))).)))))))))...)))))))))))....	92
47	90	gga-miR-30c-1-3p_R+1_1ss9GT	TGGGAGAGTATTGTTTACGCCT	22	chr24	+	6181569	6181664	gp1b	((.(((((..((((...(((((((((((((...((((((((..(.........)..)))))))))))).)))))))))...)))))))))))....	92
48	91	hsa-miR-30a-5p_R+2	TGTAAACATCCTCGACTGGAAGCT	24	chr3	-	92295223	92295322	gp1b	.(((.((.((((..((..((((((((((((..(((((((((((................)))))))))))))))))))))))..))..)))).)))))..	97
48	92	hsa-miR-30a-3p	CTTTCAGTCGGATGTTTGCAGC	22	chr3	-	92295223	92295322	gp1b	.(((.((.((((..((..((((((((((((..(((((((((((................)))))))))))))))))))))))..))..)))).)))))..	97
49	93	hsa-miR-30d-5p_R+2	TGTAAACATCCCCGACTGGAAGCT	24	chr2	-	149865814	149865893	gp1b	.(((((...(((.(((((((((...((((((((((((.........)))))))))))).))))))))).)))...)))))	79
49	94	hsa-miR-30d-3p	CTTTCAGTCAGATGTTTGCTGC	22	chr2	-	149865814	149865893	gp1b	.(((((...(((.(((((((((...((((((((((((.........)))))))))))).))))))))).)))...)))))	79
50	95	hsa-miR-30c-5p_R+1	TGTAAACATCCTACACTCTCAGCT	24	chr3	-	92269635	92269726	gp1b	((((((...((((....(((((((.(((...(((((((((((....))......))))))))).))).)))))))....)))).))))))..	90
50	96	hsa-miR-30c-2-3p	CTGGGAGAAGGCTGTTTACTCT	22	chr3	-	92269635	92269726	gp1b	((((((...((((....(((((((.(((...(((((((((((....))......))))))))).))).)))))))....)))).))))))..	90
51	97	hsa-miR-30e-5p_R+2	TGTAAACATCCTTGACTGGAAGCT	24	chr24	+	6178949	6179051	gp1b	....(((((((..(((..((((((((((((..(((((((((((................)))))))))))))))))))))))..)))))))))).........	90
51	98	hsa-miR-30e-3p_1ss18AG	CTTTCAGTCGGATGTTTGCAGC	22	chr24	+	6178949	6179051	gp1b	....(((((((..(((..((((((((((((..(((((((((((................)))))))))))))))))))))))..)))))))))).........	90
52	99	gga-miR-31-5p	AGGCAAGATGTTGGCATAGCTG	22	Z	-	67528121	67528227	gp1b	..(((((.((((((((..(((((..(((((.(((((((((((((.(((........)))..))))))))))))).)))))..)))))..))...))))))..)))))	105
52	100	gga-miR-31-3p	TGCTATGCCAACATATTGTCATC	23	Z	-	67528121	67528227	gp1b	..(((((.((((((((..(((((..(((((.(((((((((((((.(((........)))..))))))))))))).)))))..)))))..))...))))))..)))))	105
53	101	hsa-miR-32-5p_R-1	TATTGCACATTACTAAGTTGC	21	chr2	-	89235425	89235523	gp1b	(((.(((.((.(((((..(((((((((.((((((((((((((..((....))..)).)))))))))))))))))))))..)))))...)).))).))).	98
53	102	hsa-miR-32-3p_R-1_2ss15TC20TC	CAATTTAGTGTGTGCGATACT	21	chr2	-	89235425	89235523	gp1b	(((.(((.((.(((((..(((((((((.((((((((((((((..((....))..)).)))))))))))))))))))))..)))))...)).))).))).	98
54	103	gga-miR-33-2-5p_R-2	GTGCATTGTAGTTGCATTGC	20	PEDO01012200.1	+	935	1024	gp1b	...(((((((((.(((.(((((.((((..(((((((((...((.....))..)))))))))..)))).))))).))).)))))))))...	84
54	104	cli-miR-33-2-3p	CAATGCCCCTGCCATGCAGCC	21	PEDO01012200.1	+	935	1024	gp1b	...(((((((((.(((.(((((.((((..(((((((((...((.....))..)))))))))..)))).))))).))).)))))))))...	84
55	105	gga-miR-33-2-5p_R-2	GTGCATTGTAGTTGCATTGC	20	chr1	+	42060780	42060869	gp1b	..((((.((..(((((.((((((((((..(((((((((((.((....)).)).)))))))))..)))))))))).)))))..))))))..	86
55	106	gga-miR-33-3p_L+1R-1_1ss8CT	CAATGTTTCTGCAGTGCAGT	20	chr1	+	42060780	42060869	gp1b	..((((.((..(((((.((((((((((..(((((((((((.((....)).)).)))))))))..)))))))))).)))))..))))))..	86
56	107	hsa-miR-34c-5p	AGGCAGTGTAGTTAGCTGATTGC	23	chr25	-	3602734	3602816	gp1b	...(((((..((((..(((.((((.(((((.((((((..........))))))))))).)))).)))..))))..)))))...	77
56	108	hsa-miR-34c-3p_1ss16GA	AATCACTAACCACACAGCCAGG	22	chr25	-	3602734	3602816	gp1b	...(((((..((((..(((.((((.(((((.((((((..........))))))))))).)))).)))..))))..)))))...	77
57	109	hsa-miR-34a-5p	TGGCAGTGTCTTAGCTGGTTGT	22	chr22	-	3943615	3943724	gp1b	.(((((((((((..(((((..(((((((((((.((((((((((...(((....))).....))))))))))))).))))))))..)))))..)).))))..)))))....	105
58	110	gga-miR-34b-5p_L-1R+1	AGGCAGTGTAGTTAGCTGATTGT	23	chr25	-	3603437	3603520	gp1b	(((((((.((((..(((((((...((((.(((((((............)))))))))))...)))))))..)))).))).))))	84
58	111	gga-miR-34b-3p	AATCACTAAATTCACTGCCATC	22	chr25	-	3603437	3603520	gp1b	(((((((.((((..(((((((...((((.(((((((............)))))))))))...)))))))..)))).))).))))	84
59	112	cpo-miR-92a-2-5p_L-2R+1	GTGGGGATTTGTTGCATTACTT	22	PEDO01014788.1	+	1914	2008	gp1b	(((....((..((((((((..((..(((((..((.(((.(((((...((...))...))))).)))))..)))))..))..)))))))).)))))	95
59	113	bta-miR-92a	TATTGCACTTGTCCCGGCCTGT	22	PEDO01014788.1	+	1914	2008	gp1b	(((....((..((((((((..((..(((((..((.(((.(((((...((...))...))))).)))))..)))))..))..)))))))).)))))	95
60	114	hsa-miR-92a-1-5p_1ss12GA	AGGTTGGGATCAGTTGCAATGCT	23	chr1	-	165167339	165167431	gp1b	....((((..(((..(((((..((((..((.((((((((..(........)..))))))))))..))))..)))))..))).....))))...	86
60	115	hsa-miR-92a-3p	TATTGCACTTGTCCCGGCCTGT	22	chr1	-	165167339	165167431	gp1b	....((((..(((..(((((..((((..((.((((((((..(........)..))))))))))..))))..)))))..))).....))))...	86
61	116	gga-miR-96-5p_L+1	TTTGGCACTAGCACATTTTTGCT	23	PEDO01014659.1	+	1798	1883	gp1b	..((((..(((((((((.(((((..((((((...............))))))..))))))))))))))..))))............	72
62	117	hsa-miR-99a-5p_R-1_1ss9GT	AACCCGTATATCCGATCTTGT	21	chr1	+	102063244	102063334	gp1b	..(((((((((((((.(((((((((..(((.(((((((...........))))))).)))..))))))))).))))))))).)))).....	84
62	118	hsa-miR-99a-3p_R+1	CAAGCTCGCTTCTATGGGTCTGT	23	chr1	+	102063244	102063334	gp1b	..(((((((((((((.(((((((((..(((.(((((((...........))))))).)))..))))))))).))))))))).)))).....	84
63	119	hsa-miR-100-5p_1ss9GT	AACCCGTATATCCGAACTTGTG	22	chr25	-	4927599	4927687	gp1b	((((......((((.(((..(((((.(((.((((((...........)))))).))).)))))..))).)))).......)))).....	63
64	120	hsa-miR-101-2-5p_R+1_1ss19AG	TCGGTTATCATGGTACCGGTGCT	23	Z	+	29477004	29477102	gp1b	...(((.((..((.((((((((((((((..((((..(((((............))))).))))..)))))))))))))).))..))..)))........	88
64	121	hsa-miR-101-3p_L+1R-1	GTACAGTACTGTGATAACTGA	21	Z	+	29477004	29477102	gp1b	...(((.((..((.((((((((((((((..((((..(((((............))))).))))..)))))))))))))).))..))..)))........	88
65	122	hsa-miR-101-5p_L+1	TCAGTTATCACAGTGCTGATGCT	23	chr8	-	30106697	30106794	gp1b	.......(((((((.....((((((((((((((((((.((((............)))))))))))))))))))))).....)))))))..........	81
65	123	hsa-miR-101-3p_L+1R-1	GTACAGTACTGTGATAACTGA	21	chr8	-	30106697	30106794	gp1b	.......(((((((.....((((((((((((((((((.((((............)))))))))))))))))))))).....)))))))..........	81
66	124	hsa-miR-103a-2-5p	AGCTTCTTTACAGTGCTGCCTTG	23	PEDO01017029.1	-	2322	2406	gp1b	...(((((..((((((((.(((.(((((((((((.(((..(((....))))))))))))))))).))))))..)))))..)))))	82
66	125	hsa-miR-103a-3p	AGCAGCATTGTACAGGGCTATGA	23	PEDO01017029.1	-	2322	2406	gp1b	...(((((..((((((((.(((.(((((((((((.(((..(((....))))))))))))))))).))))))..)))))..)))))	82
67	126	hsa-miR-103a-1-5p	GGCTTCTTTACAGTGCTGCCTTG	23	chr14	-	4378919	4379007	gp1b	...((((.((((((((((.(((.(((((((((((.(((............)))))))))))))).))))))..))))))).))))....	82
67	127	hsa-miR-103a-3p	AGCAGCATTGTACAGGGCTATGA	23	chr14	-	4378919	4379007	gp1b	...((((.((((((((((.(((.(((((((((((.(((............)))))))))))))).))))))..))))))).))))....	82
68	128	gga-miR-106-5p_R+1	AAAAGTGCTTACAGTGCAGGTAG	23	PEDO01014788.1	+	1310	1385	gp1b	.........((((..(((((((((...(((((.((((........)))))))))...)))))))))...))))...	64
68	129	gga-miR-106-3p_R+1	ACTGCAGTATAAGCACTTCTGGC	23	PEDO01014788.1	+	1310	1385	gp1b	.........((((..(((((((((...(((((.((((........)))))))))...)))))))))...))))...	64
69	130	mmu-miR-107-5p	AGCTTCTTTACAGTGTTGCCTTG	23	chr6	-	19447461	19447551	gp1b	...(((((..((((((.(((.(((.(((((((((((.(((............)))))))))))))).))))))...))))))..)))))..	86
69	131	hsa-miR-107_R-1	AGCAGCATTGTACAGGGCTATC	22	chr6	-	19447461	19447551	gp1b	...(((((..((((((.(((.(((.(((((((((((.(((............)))))))))))))).))))))...))))))..)))))..	86
70	132	mmu-miR-122-3p_L-1	AACGCCATTATCACACTAAAT	21	Z	-	4293805	4293868	gp1b	.((((.(((((((((((............))))))))))).))))...................	44
71	133	mmu-miR-122b-5p	TTTAGTGTGATAATGGCGTTTG	22	Z	+	4293818	4293868	gp1b	......((((((((((.(((((............))))).)))))))))).	44
72	134	hsa-miR-124-5p	CGTGTTCACAGCGGACCTTGAT	22	PEDO01010764.1	+	845	932	gp1b	...((((....(((..(..(((((.(((..((((((((.............))))))))..))).)))))..)..)))....))))..	83
72	135	hsa-miR-124-3p_R-3_1ss9GT	TAAGGCACTCGGTGAATGC	19	PEDO01010764.1	+	845	932	gp1b	...((((....(((..(..(((((.(((..((((((((.............))))))))..))).)))))..)..)))....))))..	83
73	136	oni-miR-124b	TCAAGGTCCGCTGTGAACACG	21	PEDO01010764.1	-	860	916	gp1b	..(((((.(((..((((.(((..((....))...))).))))..))).)))))....	51
74	137	mmu-miR-124-5p	CGTGTTCACAGCGGACCTTGAT	22	chr2	+	120853753	120853851	gp1b	((.(((.((((.((((..(..(((((.(((..((((((((...........))))))))..))).)))))..)..)))))))).)))...)).......	92
74	138	mmu-miR-124-3p_R-1_1ss9GT	TAAGGCACTCGGTGAATGC	19	chr2	+	120853753	120853851	gp1b	((.(((.((((.((((..(..(((((.(((..((((((((...........))))))))..))).)))))..)..)))))))).)))...)).......	92
75	139	mmu-miR-124b-3p_1ss22GC	TCAAGGTCCGCTGTGAACACGC	22	chr2	-	120853749	120853849	gp1b	...((((..(.((.((.((((((....(((((.(((..((((.(((...........))).))))..))).)))))....))))))..)).)))..).)))	98
76	140	hsa-miR-125b-5p	TCCCTGAGACCCTAACTTGTGA	22	chr1	+	102101127	102101222	gp1b	.((...(((..(((((..((..(((.(((.((((((((.(((.......)))..)))))))).))).)))..))..)))))..)))..))......	89
76	141	mmu-miR-125b-2-3p_2ss9GT11TC	ACAAGTCATGCTCTTGGGACCT	22	chr1	+	102101127	102101222	gp1b	.((...(((..(((((..((..(((.(((.((((((((.(((.......)))..)))))))).))).)))..))..)))))..)))..))......	89
77	142	hsa-miR-125b-5p	TCCCTGAGACCCTAACTTGTGA	22	PEDO01016475.1	+	1273	1372	gp1b	..((((((((..(((.((.((((.((((.((((((..(((..((((((...)))))).)))..)))))).))))))))..)).)))..))))...)))).	97
77	143	hsa-miR-125b-1-3p_1ss9GT	ACGGGTTATGCTCTTGGGAGCT	22	PEDO01016475.1	+	1273	1372	gp1b	..((((((((..(((.((.((((.((((.((((((..(((..((((((...)))))).)))..)))))).))))))))..)).)))..))))...)))).	97
78	144	hsa-miR-126-5p	CATTATTACTTTTGGTACGCG	21	chr18	-	8515751	8515877	gp1b	.(((....((((((..((........))..))))))..(((((..(((((.((((((((((..(((((((.....(((....)))....)))))))..)))))))))).)))))..))))).)))..	83
78	145	hsa-miR-126-3p	TCGTACCGTGAGTAATAATGCG	22	chr18	-	8515751	8515877	gp1b	.(((....((((((..((........))..))))))..(((((..(((((.((((((((((..(((((((.....(((....)))....)))))))..)))))))))).)))))..))))).)))..	83
79	146	hsa-miR-128-2-5p_2ss9AT19CA	GGGGGCCGTTACACTGTAAGAGA	23	chr2	-	65993767	65993855	gp1b	....(((((.((((..(((((((...((((((..((((.((.....))..))))))))))...)))))))..)))).))))).......	78
79	147	hsa-miR-128-3p	TCACAGTGAACCGGTCTCTTT	21	chr2	-	65993767	65993855	gp1b	....(((((.((((..(((((((...((((((..((((.((.....))..))))))))))...)))))))..)))).))))).......	78
80	148	hsa-miR-128-1-5p_1ss11GA	CGGGGCCGTAACACTGTCTGAGA	23	chr7	-	34771714	34771802	gp1b	.((((.((((((...(((((((...((((((..((((..(....)..))))))))))...)))))))...)))))).))))........	80
80	149	hsa-miR-128-3p	TCACAGTGAACCGGTCTCTTT	21	chr7	-	34771714	34771802	gp1b	.((((.((((((...(((((((...((((((..((((..(....)..))))))))))...)))))))...)))))).))))........	80
81	150	hsa-miR-129-5p_1ss9GT	CTTTTTGCTGTCTGGGCTTGC	21	chr5	-	12871268	12871366	gp1b	.......((((((((((((((((((((.(((..((((((.(((................))).))))))..))).))))))).)))))))))))))...	89
81	151	hsa-miR-129-2-3p	AAGCCCTTACCCCAAAAAGCAT	22	chr5	-	12871268	12871366	gp1b	.......((((((((((((((((((((.(((..((((((.(((................))).))))))..))).))))))).)))))))))))))...	89
82	152	gga-miR-130b-5p	CCTCTTTCCCTGTTGCACTACT	22	chr16	+	5270159	5270235	gp1b	((((.....))))(((((((..(((((((((.((((.......)))).....)))))))))..))))))).......	57
82	153	gga-miR-130b-3p	CAGTGCAATAATGAAAGGGCGT	22	chr16	+	5270159	5270235	gp1b	((((.....))))(((((((..(((((((((.((((.......)))).....)))))))))..))))))).......	57
83	154	gga-miR-130a-5p	GCCCTTTTTCTGTTGTACTACT	22	chr16	+	5261261	5261356	gp1b	((...((((...(((..((((((((..(((((((((.((..((....))...)).)))))))))..))))))))..)))...))))..))......	90
83	155	gga-miR-130a-3p	CAGTGCAATATTAAAAGGGCAT	22	chr16	+	5261261	5261356	gp1b	((...((((...(((..((((((((..(((((((((.((..((....))...)).)))))))))..))))))))..)))...))))..))......	90
84	156	gga-miR-130c-5p	GCCCTTTTTATGTTGTACTACT	22	chr20	-	8412827	8412920	gp1b	..(((..((.(((.(((((((((((((.(..(((((((.((.(((......)))..)).)))))))..).))))))))))))).)))))..)))	92
84	157	gga-miR-130c-3p	CAGTGCAATGTTAAAAGGGCAT	22	chr20	-	8412827	8412920	gp1b	..(((..((.(((.(((((((((((((.(..(((((((.((.(((......)))..)).)))))))..).))))))))))))).)))))..)))	92
85	158	hsa-miR-133a-5p	AGCTGGTAAAATGGAACCAAAT	22	chr2	+	103579887	103579978	gp1b	...((((((...((((.(((((((..((.((.((((((((............)))))))).)).))..))))))).))))...))))))...	86
85	159	hsa-miR-133a-3p_L-1R+1	TTGGTCCCCTTCAACCAGCTGT	22	chr2	+	103579887	103579978	gp1b	...((((((...((((.(((((((..((.((.((((((((............)))))))).)).))..))))))).))))...))))))...	86
86	160	hsa-miR-133a-5p	AGCTGGTAAAATGGAACCAAAT	22	chr21	-	9683241	9683337	gp1b	.........(((((...((((.(((((((..((.((.((((((((............)))))))).)).))..))))))).))))...)))))....	84
86	161	hsa-miR-133a-3p_L-1R+1	TTGGTCCCCTTCAACCAGCTGT	22	chr21	-	9683241	9683337	gp1b	.........(((((...((((.(((((((..((.((.((((((((............)))))))).)).))..))))))).))))...)))))....	84
87	162	gga-miR-133c-3p_1ss22CT	TTGGTCCCCTTCAACCAGCTGT	22	chr24	+	5437954	5438034	gp1b	.((((((.(((..((((((...((((.((((((((............))))))))..))))..))))))..))).))))))	80
88	163	gga-miR-135a-5p	TATGGCTTTTTATTCCTATGTGA	23	chr13	+	8908572	8908658	gp1b	(((((.(((.((((((((((((..((((((((((((..............)))))))))))).)))))))))))).))).)))))..	85
89	164	hsa-miR-135a-5p	TATGGCTTTTTATTCCTATGTGA	23	chr1	-	45250063	45250171	gp1b	......(((...(((((....(((((((((((((.(..(((((((..(((.............)))..)))))))..))))))))))))))...)))))..))).....	98
89	165	hsa-miR-135a-2-3p_L-1R-1	TGTAGGGATGGAAGCCATGA	20	chr1	-	45250063	45250171	gp1b	......(((...(((((....(((((((((((((.(..(((((((..(((.............)))..)))))))..))))))))))))))...)))))..))).....	98
90	166	gga-miR-135a-5p	TATGGCTTTTTATTCCTATGTGA	23	chr27	-	2148267	2148366	gp1b	.....(((((((.(((((((((((((((((..(((((..((((((.......))).)))..))))).)))))))))))))))))))))))).........	86
90	167	gga-miR-135a-3-3p	ATGTAGGGCGAAAAGCCATGGG	22	chr27	-	2148267	2148366	gp1b	.....(((((((.(((((((((((((((((..(((((..((((((.......))).)))..))))).)))))))))))))))))))))))).........	86
91	168	hsa-miR-137-3p	TTATTGCTTAAGAATACGCGTAG	23	chr8	-	2617265	2617365	gp1b	.(((.....(((((((((((..(((.((((((((..(..(.(((((((.....)).))))))..)..)))))))).)))..)))))))))))...)))...	97
92	169	hsa-miR-138-5p	AGCTGGTGTTGTGAATCAGGCCG	23	chr12	-	3512170	3512269	gp1b	...((((.((.(((..(..(((((((.(((((...(((((......................)))))..))))).))))))).)..))).))))))....	93
92	170	hsa-miR-138-2-3p_R-1_1ss11GT	GCTATTTCACTACACCAGGGT	21	chr12	-	3512170	3512269	gp1b	...((((.((.(((..(..(((((((.(((((...(((((......................)))))..))))).))))))).)..))).))))))....	93
93	171	gga-miR-138-5p_R+6	AGCTGGTGTTGTGAATCAGGCCG	23	chr2	-	43183805	43183893	gp1b	..(((((.((((..(..(((((((((((((...(((((((.((....)).).))))))..))))))))))))).)..)))).)))))..	85
93	172	gga-miR-138-1-3p_L+2R-1	GCTACTTCACAACACCAGGGT	21	chr2	-	43183805	43183893	gp1b	..(((((.((((..(..(((((((((((((...(((((((.((....)).).))))))..))))))))))))).)..)))).)))))..	85
94	173	mdo-miR-139-5p_R+5_1ss9GT	TCTACAGTTCATGTGTCTCCAGT	23	PEDO01013840.1	-	1467	1553	gp1b	..((((((((((((((((((((.((.((..(((((((((((....))).))))))))..)))).))).)))))).)))))))).)))	85
94	174	mdo-miR-139-3p_1ss8AG	TGGAGATGCAGCCCTGTTGGAAT	23	PEDO01013840.1	-	1467	1553	gp1b	..((((((((((((((((((((.((.((..(((((((((((....))).))))))))..)))).))).)))))).)))))))).)))	85
95	175	hsa-miR-140-5p	CAGTGGTTTTACCCTATGGTAG	22	chr12	+	20425425	20425526	gp1b	.((..(((((..(((((((.(((((((((((((.(((((((..(((......)))))))))).))))))))))))))).)))))..).))))..))......	95
95	176	hsa-miR-140-3p_L-1R+2_1ss10GT	ACCACAGGTTAGAACCACGGAC	22	chr12	+	20425425	20425526	gp1b	.((..(((((..(((((((.(((((((((((((.(((((((..(((......)))))))))).))))))))))))))).)))))..).))))..))......	95
96	177	hsa-miR-142-5p_L+2R-1_1ss9GT	CCCATAAATTAGAAAGCACTAC	22	chr20	-	629244	629344	gp1b	...((((((((.(((.(((((((((((.(((((((((......((...)).....))))))))).))))))))))).))).))))))))............	86
96	178	hsa-miR-142-3p_R-1	TGTAGTGTTTCCTACTTTATGG	22	chr20	-	629244	629344	gp1b	...((((((((.(((.(((((((((((.(((((((((......((...)).....))))))))).))))))))))).))).))))))))............	86
97	179	mmu-miR-143-5p_R+2	GGTGCAGTGCTGCATCTCTGGTC	23	chr14	+	128080	128177	gp1b	.......((..((((((..(((.((.(((((((((.((((((.((((......)).)).)))))).))))))))).)).)))..))))))...))...	88
97	180	mmu-miR-143-3p	TGAGATGAAGCACTGTAGCTC	21	chr14	+	128080	128177	gp1b	.......((..((((((..(((.((.(((((((((.((((((.((((......)).)).)))))).))))))))).)).)))..))))))...))...	88
98	181	mmu-miR-144-5p_1ss11AG	GGATATCATCGTATACTGTAAGT	23	chr20	+	6721327	6721411	gp1b	...((.(.((((((..((((((((((.(((((((((.(((........)))..))))))))))))))))).))..))))))).))	82
98	182	mmu-miR-144-3p_L+1R+2	CTACAGTATAGATGATGTACTCT	23	chr20	+	6721327	6721411	gp1b	...((.(.((((((..((((((((((.(((((((((.(((........)))..))))))))))))))))).))..))))))).))	82
99	183	mmu-miR-145a-5p	GTCCAGTTTTCCCAGGAATCCCT	23	chr14	+	128787	128873	gp1b	(((((..(((((((..((((.((.((((((((((((..((....))...)))))))))))).)).)))).)))))))..)))))...	84
99	184	mmu-miR-145a-3p_L+2R-2	GGATTCCTGGAAATACTGTTCT	22	chr14	+	128787	128873	gp1b	(((((..(((((((..((((.((.((((((((((((..((....))...)))))))))))).)).)))).)))))))..)))))...	84
100	185	gga-miR-146a-5p_R+1	TGAGAACTGAATTCCATGGGTTG	23	chr14	+	957508	957607	gp1b	...((((((..((((..(((((((((..((((((((((......((....)).....))))))))))..))))))))).)))).))))))..........	87
100	186	gga-miR-146a-3p_R-2	ACCCATGGGGCTCAGTTCTTC	21	chr14	+	957508	957607	gp1b	...((((((..((((..(((((((((..((((((((((......((....)).....))))))))))..))))))))).)))).))))))..........	87
101	187	gga-miR-146b-5p_R+2	TGAGAACTGAATTCCATAGGCGTT	24	chr6	+	23371568	23371664	gp1b	.((((((((..(((...((((((((((.(((((((((((............)))).)))))))))))))))))..)))..)))))).))........	88
101	188	gga-miR-146b-3p_L+2R+1_1ss9GT	TGCCCTATTGATTCAGTTCTGCA	23	chr6	+	23371568	23371664	gp1b	.((((((((..(((...((((((((((.(((((((((((............)))).)))))))))))))))))..)))..)))))).))........	88
102	189	gga-miR-146c-5p	TGAGAACTGAATTCCATGGACTG	23	chr4	+	74406737	74406865	gp1b	..((.(((((.........((((..((.((((..(((((((((((.(((((((((((...((......))...))))))))))).))))))))))).)))).))))))........))))).)).....	89
102	190	gga-miR-146c-3p_L-1R+1	GTCCATGGTATTCAGTTCTCTA	22	chr4	+	74406737	74406865	gp1b	..((.(((((.........((((..((.((((..(((((((((((.(((((((((((...((......))...))))))))))).))))))))))).)))).))))))........))))).)).....	89
103	191	gga-miR-147_R+1	GTGTGCGGAAATGCTTCTGCT	21	chr11	+	1743778	1743871	gp1b	((.((((((..((..(((..(((.((.((((((((..........((((....)))))))))))).)).)))..)))..))..))))))..)).	93
104	192	hsa-miR-148a-5p_1ss10AT	AAAGTTCTGTGACACTCCGACT	22	chr2	-	34366638	34366713	gp1b	..((.((..((((((((((((.((((..(((((((.......))).))))))))...))))))))))))..)).))	74
104	193	hsa-miR-148a-3p	TCAGTGCACTACAGAACTTTGT	22	chr2	-	34366638	34366713	gp1b	..((.((..((((((((((((.((((..(((((((.......))).))))))))...))))))))))))..)).))	74
105	194	cli-miR-153a-3p_R+2	TTGCATAGTCACAAAAGTGATCGT	24	PEDO01019111.1	+	1241	1333	gp1b	...(((.((((((..((((((((((((((((((((((((((......)))..))))))).)))))))))))))).))..)))))).)))....	86
106	195	hsa-miR-153-5p_L+1R+1	GTCATTTTTGTGATGTTGCAGCTT	24	chr2	-	9150407	9150512	gp1b	....(((.......((((((.(((((((((((((((((((..(((((((.((.......))..)))))))..))))))))))))).)))))).))))))....)))	102
107	196	mmu-miR-155-5p_R+1	TTAATGCTAATTGTGATAGGGGTT	24	chr1	+	105584133	105584200	gp1b	.....(((((((((((((...(.((((((((.(((....)))..)))))))))..)))))))))))))	63
108	197	mmu-miR-181b-5p	AACATTCATTGCTGTCGGTGGGTT	24	chr8	+	6457618	6457706	gp1b	....(((((((.....(((((((((...(((((((((((..((....))..))))))))))).)))))))))....)))))))......	79
108	198	mmu-miR-181b-1-3p	CTCACTGAACAATGAATGCAA	21	chr8	+	6457618	6457706	gp1b	....(((((((.....(((((((((...(((((((((((..((....))..))))))))))).)))))))))....)))))))......	79
109	199	mmu-miR-181a-5p	AACATTCAACGCTGTCGGTGAGT	23	chr18	+	10628991	10629089	gp1b	.(((((((((((((((...(((.((((((..(((((((.((((............))))))))))))))))).)))...)))))))).))).))))...	95
109	200	mmu-miR-181a-2-3p_1ss5CT	ACCATCGACCGTTGACTGTACC	22	chr18	+	10628991	10629089	gp1b	.(((((((((((((((...(((.((((((..(((((((.((((............))))))))))))))))).)))...)))))))).))).))))...	95
110	201	hsa-miR-181b-5p_R+1	AACATTCATTGCTGTCGGTGGGTT	24	chr18	+	10630031	10630127	gp1b	.....(((.((((((((.....(((((((((..(((((((((((............)))))))))))))))))))).....))))).)))..)))..	90
110	202	hsa-miR-181b-2-3p_R+2	CTCACTGATCAATGAATGCAAA	22	chr18	+	10630031	10630127	gp1b	.....(((.((((((((.....(((((((((..(((((((((((............)))))))))))))))))))).....))))).)))..)))..	90
111	203	mmu-miR-181a-5p	AACATTCAACGCTGTCGGTGAGT	23	chr8	+	6457427	6457530	gp1b	....(((((((((..((...(((.((((((..(((((((.((((...((....))..))))))))))))))))).)))...))..))).)))))).........	91
111	204	mmu-miR-181a-1-3p	ACCATCGACCGTTGATTGTACC	22	chr8	+	6457427	6457530	gp1b	....(((((((((..((...(((.((((((..(((((((.((((...((....))..))))))))))))))))).)))...))..))).)))))).........	91
112	205	mmu-miR-183-5p_R+1	TATGGCACTGGTAGAATTCACTG	23	PEDO01014659.1	+	1670	1768	gp1b	...(((((((((((.((((((..(((((..(((((((((((......)))..)))))))))))))....)))))).))))))))).))...........	85
112	206	mmu-miR-183-3p_L-1_2ss11GA12AT	TGAATTACCATAGGGCCATAA	21	PEDO01014659.1	+	1670	1768	gp1b	...(((((((((((.((((((..(((((..(((((((((((......)))..)))))))))))))....)))))).))))))))).))...........	85
113	207	gga-miR-184-5p	CCTTATCACTTTTCCAGCCCAGC	23	chr11	+	21182624	21182715	gp1b	...(((((.(((.(((((((((.((((((...(((((...............)))))..)))))).))))))))).))).))))).......	82
113	208	gga-miR-184-3p	TGGACGGAGAACTGATAAGGGT	22	chr11	+	21182624	21182715	gp1b	...(((((.(((.(((((((((.((((((...(((((...............)))))..)))))).))))))))).))).))))).......	82
114	209	gga-miR-187-5p_L-1R+2	GCTACAACACAGGACATGGGAGT	23	chr2	+	88599032	88599122	gp1b	.......((((...((((.((((.((((((((((((((((..............)))))))))))))))).)))).))))..)))).....	79
114	210	gga-miR-187-3p_R+2	TCGTGTCTTGTGTTGCAGCCAG	22	chr2	+	88599032	88599122	gp1b	.......((((...((((.((((.((((((((((((((((..............)))))))))))))))).)))).))))..)))).....	79
115	211	hsa-miR-190a-5p_R+1	TGATATGTTTGATATATTAGGTT	23	chr11	+	7170573	7170667	gp1b	...(((((((.(((((.((((((((((((((((..(((((..........)))))))))))))))))))))..))))).))))))).........	83
115	212	hsa-miR-190a-3p_L+1	ACTATATATCAAACATATTCCT	22	chr11	+	7170573	7170667	gp1b	...(((((((.(((((.((((((((((((((((..(((((..........)))))))))))))))))))))..))))).))))))).........	83
116	213	gga-miR-191-5p_R-1	CAACGGAATCCCAAAAGCAGCT	22	chr13	-	19700065	19700141	gp1b	(((((.((((((((((((...(((((((.............)))))))..)))))))))))).))))).........	68
116	214	gga-miR-191-3p_1ss9GT	CTGCCCTGTGATTTCGTTACC	21	chr13	-	19700065	19700141	gp1b	(((((.((((((((((((...(((((((.............)))))))..)))))))))))).))))).........	68
117	215	gga-miR-193a-5p	TGGGTCTTTGCGGGCGAGATGA	22	chr19	-	6716402	6716488	gp1b	.((.((((((((..(((((.(((((..(((.((....(((((.....)))))..)).)))..))))).)))))..))))))))))..	84
117	216	gga-miR-193a-3p_R-2	AACTGGCCTACAAAGTCCCA	20	chr19	-	6716402	6716488	gp1b	.((.((((((((..(((((.(((((..(((.((....(((((.....)))))..)).)))..))))).)))))..))))))))))..	84
118	217	mmu-miR-193b-5p_2ss11AG16GA	CGGGGTTTTGGGGGCAAGATGA	22	chr15	-	17396789	17396878	gp1b	...(((..((((((..((((..((((.((((..(((((((....).))))))......)))).))))..))))..))))).)..)))...	84
118	218	mmu-miR-193b-3p	AACTGGCCCACAAAGTCCCGCT	22	chr15	-	17396789	17396878	gp1b	...(((..((((((..((((..((((.((((..(((((((....).))))))......)))).))))..))))..))))).)..)))...	84
119	219	gga-miR-194_R+1	TGTAACAGCAACTCCATGTGGAC	23	PEDO01017866.1	-	19	97	gp1b	.((.(((.(((...(((((((((.((((((.((((...........)))))))))).)))))))))...))).))))).	77
120	220	gga-miR-196-5p_R+1	TAGGTAGTTTCATGTTGTTGGG	22	chr2	-	34940214	34940312	gp1b	.....(((((....((..((.((((((((((.((((((.((((...........)))).)))))).)))))))))).))..))..))))).........	85
120	221	gga-miR-196-2-3p	CTACAGCACGAAACTGCCTTAA	22	chr2	-	34940214	34940312	gp1b	.....(((((....((..((.((((((((((.((((((.((((...........)))).)))))).)))))))))).))..))..))))).........	85
121	222	gga-miR-196-5p_R+1	TAGGTAGTTTCATGTTGTTGGG	22	chr28	+	4758992	4759095	gp1b	...........(((((....((((((((((((((((.(((((.(((..................))).))))).))))))))))))))))..))))).......	86
121	223	gga-miR-196-1-3p_L+1R-1	ACAAGAACATCAAACTACCTGA	22	chr28	+	4758992	4759095	gp1b	...........(((((....((((((((((((((((.(((((.(((..................))).))))).))))))))))))))))..))))).......	86
122	224	mmu-miR-196a-5p	TAGGTAGTTTCATGTTGTTGGG	22	PEDO01000238.1	-	109408	109516	gp1b	........(((((((..((..((.((((((((((.(((((..(((.(((.....))))))..))))).)))))))))).))..))))))))).(((((.....))))).	84
123	225	hsa-miR-199a-5p	CCCAGTGTTCAGACTACCTGTTC	23	chr8	+	9473556	9473686	gp1b	...((((((.....((((((((.(((...(((((((.((((((((.(((....((((....))))..))))))))))).)))))))...))).))))).)))....((......)).........))))))	88
123	226	hsa-miR-199a-3p_R-1	ACAGTAGTCTGCACATTGGTT	21	chr8	+	9473556	9473686	gp1b	...((((((.....((((((((.(((...(((((((.((((((((.(((....((((....))))..))))))))))).)))))))...))).))))).)))....((......)).........))))))	88
124	227	hsa-miR-199a-5p	CCCAGTGTTCAGACTACCTGTTC	23	chr18	-	8425084	8425178	gp1b	..((((....((((..(((((((.((((((((.(((.(((..........))).))))))))))).)))))))..)))).....)))).......	86
124	228	hsa-miR-199a-3p_R-1	ACAGTAGTCTGCACATTGGTT	21	chr18	-	8425084	8425178	gp1b	..((((....((((..(((((((.((((((((.(((.(((..........))).))))))))))).)))))))..)))).....)))).......	86
125	229	gga-miR-200a-5p	CATCTTACTAGACAGTGCTGGA	22	chr22	+	3197170	3197263	gp1b	..(((((((((.(..((((((((((((((((((.((((..............)))).))))))))))))).)))))..).)))).)).)))...	89
125	230	bta-miR-200a	TAACACTGTCTGGTAACGATGTT	23	chr22	+	3197170	3197263	gp1b	..(((((((((.(..((((((((((((((((((.((((..............)))).))))))))))))).)))))..).)))).)).)))...	89
126	231	gga-miR-200b-5p_L+2	CATCTTACTGGGCAGCATTGGA	22	chr22	+	3194784	3194874	gp1b	...(((((..((((...((((((((..(((((.((((((.............)))))).)))))..)))).))))...))))..)))))..	86
126	232	bta-miR-200b_R+2	TAATACTGCCTGGTAATGATGAT	23	chr22	+	3194784	3194874	gp1b	...(((((..((((...((((((((..(((((.((((((.............)))))).)))))..)))).))))...))))..)))))..	86
127	233	gga-miR-203a	GTGAAATGTTTAGGACCACTTG	22	chr5	+	54283943	54284040	gp1b	(((.(((((..((((..(((((((((.((((.((((.(((((.........))))))))).)))).)))))))))..))))..)))))..))).....	93
128	234	gga-miR-204	TTCCCTTTGTCATCCTATGCCT	22	chr29	+	966883	966966	gp1b	...((((((.(((((((((..((.(((((.((((..((...))....))))))))).))..))))))))).)))))).......	74
128	235	cpi-miR-204-3-3p_1ss19AG	GCTGGGACGGTGAAGGGAGGC	21	chr29	+	966883	966966	gp1b	...((((((.(((((((((..((.(((((.((((..((...))....))))))))).))..))))))))).)))))).......	74
129	236	gga-miR-204	TTCCCTTTGTCATCCTATGCCT	22	chr11	-	5636209	5636309	gp1b	.....(((((.....(((...(((((.(((((((((..((((.(((((.............)))))))))..))))))))).)))))...))))))))...	93
129	237	cli-miR-204-2-3p	GCAGGGACAGCAAAGGGATGC	21	chr11	-	5636209	5636309	gp1b	.....(((((.....(((...(((((.(((((((((..((((.(((((.............)))))))))..))))))))).)))))...))))))))...	93
130	238	hsa-miR-204-5p	TTCCCTTTGTCATCCTATGCCT	22	Z	+	38895546	38895648	gp1b	.(((.((....(((((...(((((.((((((((((.(((((.((((................))))))))).)))))))))).)))))...))))).)).)))	102
131	239	mmu-miR-205-5p	TCCTTCATTCCACCGGAGTCTG	22	chr27	-	4988463	4988562	gp1b	..((.((((((...(((.((((.(((((((((((.((((((((.............)))))))).))))))))))).)))).)))))))))..)).....	93
131	240	mmu-miR-205-3p_1ss20TA	GATTTCAGTGGAGTGAAGCACA	22	chr27	-	4988463	4988562	gp1b	..((.((((((...(((.((((.(((((((((((.((((((((.............)))))))).))))))))))).)))).)))))))))..)).....	93
132	241	gga-miR-205b	CCCTTCATTCCACCGGAATCTG	22	chr1	+	782379	782462	gp1b	.((((..((((((..(((((((.(((.((((((((...((......)))))))))).))).)))))))..))))))..))))..	81
133	242	cpo-miR-206-5p_R-1	ACATGCTTCTTTATATCCCCAT	22	chr3	+	113532087	113532172	gp1b	.((((...(((((..(((..(((((((((((..(((((.............))))).)))))))))))..)))..)))))..))))	85
133	243	gga-miR-206	TGGAATGTAAGGAAGTGTGTGG	22	chr3	+	113532087	113532172	gp1b	.((((...(((((..(((..(((((((((((..(((((.............))))).)))))))))))..)))..)))))..))))	85
134	244	hsa-miR-214-5p	TGCCTGTCTACACTTGCTGTGC	22	chr8	+	9479514	9479625	gp1b	.....((((((.....(((((((((((.((((((((((...((((((((((((.............))))))))))))...)))))))))).)))))))))))))))))...	104
134	245	hsa-miR-214-3p	ACAGCAGGCACAGACAGGCAGT	22	chr8	+	9479514	9479625	gp1b	.....((((((.....(((((((((((.((((((((((...((((((((((((.............))))))))))))...)))))))))).)))))))))))))))))...	104
135	246	hsa-miR-216b-5p	AAATCTCTGCAGGCAAATGTGA	22	chr3	+	6527028	6527116	gp1b	......((((.((((.((((((((((((.((.(((((((.((....))))...))))).)).)))))))))))))).)).)))).....	78
136	247	cli-miR-216a-3p	CACAGTGGTATCTGGGATTATG	22	chr3	+	6532120	6532228	gp1b	(((..((((((...((((.(((((((((...((.((((((((.((.........)))))))))).))..))))))))).))))..))))))...)))............	97
137	248	mmu-mir-216c-p3_1ss9GT	TCACATTTTCCTGCAGAGATTT	22	chr3	-	6527029	6527114	gp1b	((.(((((((..((((((((.(((((((.(((((..((........))..))))).))))))).))))))))..)))))))))...	83
138	249	hsa-miR-217-5p	TACTGCATCAGGAACTGATTGGA	23	chr3	+	6534956	6535066	gp1b	........(((...((((..(((((.((((....(((((.((((((((((..(((........)))...)))))))))).))))))))).....))))).))))..)))..	101
139	250	gga-miR-218-5p_R+1	TTGTGCTTGATCTAACCATGTG	22	chr14	-	4529810	4529940	gp1b	......(((..(..((((...(((((((((..((((((((....................))))))))..)))))))))...))))..)..)))..((((((((....))))....))))...........	88
140	251	hsa-miR-218-5p_R+1	TTGTGCTTGATCTAACCATGTG	22	chr4	+	34161308	34161431	gp1b	..........(((.((..(((..(.(((((((((..((((((((....................))))))))..))))))))).)..)))..)).))).........((((((...))))))..	88
141	252	gga-miR-219b_R+1	CACAAGAATTGCGTTTGGACAAT	23	chr18	-	5330613	5330701	gp1b	(((((((((....(((((((((((.(((((((((...((...........))..))))))))).)))))))).)))....)))))))))	89
142	253	cpi-miR-219-3p_R+1	AGAATTGTGTCTGGACATCTGT	22	chr18	+	5330611	5330704	gp1b	((((((((((((...((.((((((.((((((((((((..(((((....))).))...)))))))))))).))))))))...)))))))))))).	93
143	254	hsa-miR-221-5p_R+4	ACCTGGCATACAATGTAGATTTCTGT	26	chr1	-	122898511	122898610	gp1b	.....(((((((....((...(((((..(((.(((((((((....((((((((...)))).))))))))))))).)))..)))))))....)))))))..	93
143	255	hsa-miR-221-3p	AGCTACATTGTCTGCTGGGTTTC	23	chr1	-	122898511	122898610	gp1b	.....(((((((....((...(((((..(((.(((((((((....((((((((...)))).))))))))))))).)))..)))))))....)))))))..	93
144	256	efu-miR-222_R-2_2ss1GC22CT	CGCTCAGTAGTCAGTGTAGATTC	23	chr1	-	122899050	122899147	gp1b	.(.((.((.((((((...((((((((((((((((((...(((..........)))...))))).)))))))))))))...)))))))).)))......	91
144	257	gga-miR-222a	AGCTACATCTGGCTACTGGGTCTC	24	chr1	-	122899050	122899147	gp1b	.(.((.((.((((((...((((((((((((((((((...(((..........)))...))))).)))))))))))))...)))))))).)))......	91
145	258	gmo-miR-223a-5p_R+1_2ss1AC21CT	CGTGTATTTGACAAGCTGAGTTT	23	chr10	+	266811	266910	gp1b	..(((((((..((((....((((((((((((((......(((((((.(.....).)))))))))))))))))))))....))))..))))).))......	92
145	259	gga-miR-223_R+3	TGTCAGTTTGTCAAATACCCCAAT	24	chr10	+	266811	266910	gp1b	..(((((((..((((....((((((((((((((......(((((((.(.....).)))))))))))))))))))))....))))..))))).))......	92
146	260	gga-miR-301a-5p_L+2	GCTCTGACAATGTTGCACTACT	22	chr16	+	5262516	5262612	gp1b	..((..(((((.((((...(((.(((((((((((((((.((..............)).))))))...))))))))).)))...)))).)))))))..	93
146	261	gga-miR-301a-3p_R-2	CAGTGCAATAATATTGTCAAAGC	23	chr16	+	5262516	5262612	gp1b	..((..(((((.((((...(((.(((((((((((((((.((..............)).))))))...))))))))).)))...)))).)))))))..	93
147	262	hsa-miR-301a-5p	GCTCTGACTTTATTGCACTACT	22	chr20	-	8411368	8411456	gp1b	...(((((..(..(((((.((((.((((((((((.(((((...))))).....))))))))))....)))).)))))..)..)))))..	84
147	263	hsa-miR-301a-3p	CAGTGCAATAGTATTGTCAAAGC	23	chr20	-	8411368	8411456	gp1b	...(((((..(..(((((.((((.((((((((((.(((((...))))).....))))))))))....)))).)))))..)..)))))..	84
148	264	cpi-miR-302d-3p_R+2_1ss13TC	TAAGTGCTTCCACGTTTTAGTTGT	24	chr4	-	509002	509080	gp1b	..((...(((..((((((((((((((((((.............))))))))))))))))))..)))...))........	69
149	265	bta-miR-302d	TAAGTGCTTCCATGTTTTAGT	21	chr4	-	509761	509845	gp1b	...((((((((..((((((((((..(((.((.............)).)))..))))))))))..)))))))).............	69
150	266	cpi-miR-338b-3p_R-2	TCCAGCATCAGTGATTTTGTT	21	chr15	-	7227522	7227611	gp1b	....((((((..(((((((((..((((((((((((...((((..........))))))))))))).)))..)))))))))..))))))..	84
151	267	hsa-miR-338-5p_R-1	AACAATATCCTGGTGCTGAGT	21	chr19	+	11607650	11607745	gp1b	..(((((.(((.((((((((.((((((((((((...(((((.........)))))))))))))).))).)))))).)).)))))))).........	85
151	268	hsa-miR-338-3p_R+1	TCCAGCATCAGTGATTTTGTTGA	23	chr19	+	11607650	11607745	gp1b	..(((((.(((.((((((((.((((((((((((...(((((.........)))))))))))))).))).)))))).)).)))))))).........	85
152	269	hsa-miR-363-5p_L-3R+3	GTGGATCACGATGCAATTTTGA	22	PEDO01014788.1	+	2049	2153	gp1b	.........(((((((.(((..(((((((((..((.(((((((((..((..........))..)))))))))))..)))))))))..))).))))))).......	89
152	270	hsa-miR-363-3p_1ss9GT	AATTGCACTGTATCCATCTGTA	22	PEDO01014788.1	+	2049	2153	gp1b	.........(((((((.(((..(((((((((..((.(((((((((..((..........))..)))))))))))..)))))))))..))).))))))).......	89
153	271	gga-miR-365-2-5p_L-1R+1	AGGGACTTTCAGGGGCAGCTGTG	23	chr19	-	6701100	6701204	gp1b	...(((.((...(((((((.((((((((..(((.(((((((((((.(((.....))).)))).....))))))))))..)))))))).)))))))..)).)))..	100
153	272	gga-miR-365-3p	TAATGCCCCTAAAAATCCTTAT	22	chr19	-	6701100	6701204	gp1b	...(((.((...(((((((.((((((((..(((.(((((((((((.(((.....))).)))).....))))))))))..)))))))).)))))))..)).)))..	100
154	273	hsa-miR-365a-5p	AGGGACTTTTGGGGGCAGATGTG	23	chr15	-	17391679	17391773	gp1b	.(((.((((((..((((((((..((((((((((((((((((.......)))).)))....))))))))))).))))))))..)))))).)))...	91
154	274	hsa-miR-365b-3p	TAATGCCCCTAAAAATCCTTAT	22	chr15	-	17391679	17391773	gp1b	.(((.((((((..((((((((..((((((((((((((((((.......)))).)))....))))))))))).))))))))..)))))).)))...	91
155	275	hsa-miR-383-5p	AGATCAGAAGGTGATTGTGGCT	22	chr4	+	14535811	14535915	gp1b	...((((((.(((((.((.((((((..((((.((((((((.....(((....)))..))))))))))))..)))))).))..))))).))).)))..........	92
155	276	hsa-miR-383-3p_L+2	CCACAGCACTGCCTGGTCAGA	21	chr4	+	14535811	14535915	gp1b	...((((((.(((((.((.((((((..((((.((((((((.....(((....)))..))))))))))))..)))))).))..))))).))).)))..........	92
156	277	gga-miR-425-5p_R+2_1ss9GT	AATGACACTATCACTCCCGCTGAGC	25	chr13	-	19699560	19699652	gp1b	..((((((..((((((((..(((((((.((..((((.((.((.............)))).))))..)))))))))..))))))))))))))..	89
156	278	gga-miR-425-3p_R+1	CATCGGGGATGTCGTGTCTGTCC	23	chr13	-	19699560	19699652	gp1b	..((((((..((((((((..(((((((.((..((((.((.((.............)))).))))..)))))))))..))))))))))))))..	89
157	279	gga-miR-429-5p_L-1	GTCTTACCAGGCAAAGTTAGA	21	chr22	+	3199810	3199902	gp1b	..(((((((.((((((.(..((((((((((..(((((((..((....))..)))))))..))))))))))..).).))))))))..))))...	88
157	280	gga-miR-429-3p	TAATACTGTCTGGTAATGCCGT	22	chr22	+	3199810	3199902	gp1b	..(((((((.((((((.(..((((((((((..(((((((..((....))..)))))))..))))))))))..).).))))))))..))))...	88
158	281	gga-miR-449d-5p_R-2_1ss10AG	AGGCAGTGTGTTGTTAGTTAGCT	23	Z	-	18391029	18391111	gp1b	..(((((.((((..(((((((((..(((((((.((((............))))))))))))))))))))..)))).)))))..	79
159	282	dre-miR-451_R+1	AAACCGTTACCATTACTGAGTTT	23	chr20	+	6721543	6721605	gp1b	((((((((((.(((((((((((((((((....))))))))))))))))))).))))))))...	60
160	283	cpi-miR-454-5p_R+1	ACCCTATCAATATTGCCTCTGCT	23	chr16	+	5269001	5269117	gp1b	.........((..((.......(((((.(((((((((((((((((((((((((..(.......)..)))).)).)))))))))...)))))))))))))))..))..))........	100
160	284	gga-miR-454-3p_R+2	TAGTGCAATATTGCTTATAGGGTCT	25	chr16	+	5269001	5269117	gp1b	.........((..((.......(((((.(((((((((((((((((((((((((..(.......)..)))).)).)))))))))...)))))))))))))))..))..))........	100
161	285	hsa-miR-455-5p_1ss9TC	TATGTGCCCTTGGACTACATCG	22	chr18	+	5070545	5070638	gp1b	...((.((..(..((.((((((((((.((((((.(((.(((........))).))).)))))).)))))))))).))..)..)).)).......	84
161	286	hsa-miR-455-3p_L+1	TGCAGTCCATGGGCATATACAC	22	chr18	+	5070545	5070638	gp1b	...((.((..(..((.((((((((((.((((((.(((.(((........))).))).)))))).)))))))))).))..)..)).)).......	84
162	287	gga-miR-456-3p_1ss22AC	CAGGCTGGTTAGATGGTTGTCC	22	chr3	-	35004261	35004361	gp1b	.((((..(((..((..(((.((..(((((..(((((((....(..((((....))))..))))))))..)))))..)))))..))..)))...))))....	96
163	288	gga-miR-458a-3p	ATAGCTCTTTGAATGGTACTGC	22	chr14	+	438428	438529	gp1b	..(((((((.(((((((..((((((..((((((((..(((((...))))).))))))))..))))))..))))))).)))))))........(((....)))	82
164	289	gga-miR-460a-5p	CCTGCATTGTACACACTGTGTG	22	chr2	+	1090499	1090589	gp1b	...((((((((((...(..(((((((....(((((..(...........)..)))))....)))))))..)...))))))).)))......	82
164	290	gga-miR-460a-3p	CACAGCGCATACAATGTGGATT	22	chr2	+	1090499	1090589	gp1b	...((((((((((...(..(((((((....(((((..(...........)..)))))....)))))))..)...))))))).)))......	82
165	291	cpi-miR-460b-5p	TCCTCATTGTACATGCTGTGTG	22	chr10	-	9223798	9223880	gp1b	..((((((((..(((((.(((((((..(((((((((...........)))))))))..))))))).)))))..))))))))..	79
165	292	cli-miR-460b-3p	ACAGCGCATGCAATGTGGACA	21	chr10	-	9223798	9223880	gp1b	..((((((((..(((((.(((((((..(((((((((...........)))))))))..))))))).)))))..))))))))..	79
166	293	gga-miR-489-5p	TGGTCGTATGTATGACGTCATT	22	chr2	-	24657804	24657901	gp1b	.(((..(..(..(.((((..((((((..(((((.((((((..(((((....))))))))))).)))))..))))))..)))).)..)..)....))).	96
166	294	gga-miR-489-3p_L-2R+1	TGACATCATATGTACGGCTGCT	22	chr2	-	24657804	24657901	gp1b	.(((..(..(..(.((((..((((((..(((((.((((((..(((((....))))))))))).)))))..))))))..)))).)..)..)....))).	96
167	295	mmu-miR-490-5p	CCATGGATCTCCAGGTGGGT	20	chr1	-	60202355	60202454	gp1b	......((..(..((((((((.(((((((((((((((.(((....(((.....)))..))).)))))))))..)))))).))))))))..)..)).....	89
167	296	mmu-miR-490-3p_R+1	CAACCTGGAGGACTCCATGCTGT	23	chr1	-	60202355	60202454	gp1b	......((..(..((((((((.(((((((((((((((.(((....(((.....)))..))).)))))))))..)))))).))))))))..)..)).....	89
168	297	gga-miR-499-5p_R-2	TTAAGACTTGTAGTGATGTTT	21	chr21	-	3338864	3338954	gp1b	..((((((((..(.(((..((((((..(((((((((((..(((....)))..)))))))))))..))))))..))).)..))))).)))..	87
168	298	gga-miR-499-3p	AACATCACTTTAAGTCTGTGCT	22	chr21	-	3338864	3338954	gp1b	..((((((((..(.(((..((((((..(((((((((((..(((....)))..)))))))))))..))))))..))).)..))))).)))..	87
169	299	mdo-miR-551b-5p_1ss17GA	GAAATCAAGGATGGGTAAGACCT	23	chr9	-	22050527	22050610	gp1b	.((..(((((.(((((((((.((((((....(((((.((.....)))).)))..)))))).))))))))).)))))..))....	79
169	300	mdo-miR-551b-3p	GCGACCCATACTTGGTTTCAG	21	chr9	-	22050527	22050610	gp1b	.((..(((((.(((((((((.((((((....(((((.((.....)))).)))..)))))).))))))))).)))))..))....	79
170	301	hsa-miR-1306-5p	CCACCTCCCCTGCAAACGTCCA	22	chr16	-	4184129	4184219	gp1b	...((....((..(((((((......((.((((((((...((......))..)))))))).))...)))))))..))....))........	80
170	302	hsa-miR-1306-3p_L+1R+2	GACGTTGGCTCTGGTGGTGAT	21	chr16	-	4184129	4184219	gp1b	...((....((..(((((((......((.((((((((...((......))..)))))))).))...)))))))..))....))........	80
171	303	gga-miR-1329-5p_1ss12CG	TACAGTGATCAGGTTACGATGG	22	chr3	-	76362222	76362314	gp1b	...((..((..(((.((((..(((((((((((((((.((................)))))))))))))))))..)))).)))..))..))...	87
171	304	gga-miR-1329-3p	CCTCGTAGCTTGATCACGATAT	22	chr3	-	76362222	76362314	gp1b	...((..((..(((.((((..(((((((((((((((.((................)))))))))))))))))..)))).)))..))..))...	87
172	305	gga-miR-1397-5p_R-1_1ss18TC	TGCATTGCGACGGGTTACATC	21	chr1	-	132690534	132690645	gp1b	......(((((((((....)))))))))(((..(((((((((((............)))))))))))..)))..(((((((....)))))))....................	44
172	306	gga-miR-1397-3p_L-1R+1	ATGTAACCCAACGCAGCATGAT	22	chr1	-	132690534	132690645	gp1b	......(((((((((....)))))))))(((..(((((((((((............)))))))))))..)))..(((((((....)))))))....................	44
173	307	cli-miR-1416-5p	TCCTTAACTCATGCCGCTGTGC	22	Z	-	39151529	39151600	gp1b	((((...(((((((((..(...((((................))))...)..)))))))))...))))....	68
173	308	cli-miR-1416-3p	ACAATTGTGTGAGTTGAGTACA	22	Z	-	39151529	39151600	gp1b	((((...(((((((((..(...((((................))))...)..)))))))))...))))....	68
174	309	gga-miR-1434_R+5	GTGCGTGATGATGGAAAATTTCTTC	25	chr29	-	2309230	2309299	gp1b	.......((((.....(((((((((((.((..((.......))..)).)))))))))))...))))....	59
175	310	gga-miR-1451-5p_1ss9GT	TCGCACAGTAGCAAGTTACCGC	22	chr3	-	99214445	99214545	gp1b	.......(((.((((((((((((((((.((((((((((((((((.(((...((....))))).)))))))))))))))).)))))))))))))))))))..	92
175	311	cli-miR-1451-3p_R-2_1ss9GT	AGTAACTTTCTCCTGTGAGA	20	chr3	-	99214445	99214545	gp1b	.......(((.((((((((((((((((.((((((((((((((((.(((...((....))))).)))))))))))))))).)))))))))))))))))))..	92
176	312	cli-miR-1467-5p	TCTCAGCTACGTCGGTGTAAATC	23	chr2	-	142941793	142941885	gp1b	...((.((((((...(((((((.(((.(((((((.(((((((..........))).)))).))))).))))).)))))))...)))))).)).	89
176	313	cli-miR-1467-3p_1ss19AG	TTCACACCAGAGTAACTGGGAGC	23	chr2	-	142941793	142941885	gp1b	...((.((((((...(((((((.(((.(((((((.(((((((..........))).)))).))))).))))).)))))))...)))))).)).	89
177	314	gga-miR-1552-5p_R+1_1ss10GA	TTAGTGCGCAGTAAGCTAGGGTGT	24	chr1	-	162168984	162169077	gp1b	...(((((((.((((.(((((((((..((((.(((((.((((.........)))).)))))))))..))))))))))))).)))))))......	85
177	315	gga-miR-1552-3p_R+1_2ss17GA21GC	CTAGCTGCTCTGCACTAACTCT	22	chr1	-	162168984	162169077	gp1b	...(((((((.((((.(((((((((..((((.(((((.((((.........)))).)))))))))..))))))))))))).)))))))......	85
178	316	gga-miR-1559-5p	TTCGATGCTTGTATGCTACTCC	22	chr7	-	5119196	5119295	gp1b	...(((((((.(((.(((..((((((((.(..(((..(((((..............)))))..)))..).))))))))..))).))).))).))))....	93
178	317	gga-miR-1559-3p_1ss9GT	AGTTACATTTATGCATCGAGCA	22	chr7	-	5119196	5119295	gp1b	...(((((((.(((.(((..((((((((.(..(((..(((((..............)))))..)))..).))))))))..))).))).))).))))....	93
179	318	gga-miR-1597-5p_L+2R-1	ACATGTTTACAGGGCTCTTCAT	22	chr2	+	115914430	115914502	gp1b	(((((((.(((((((.((((((((((((((((.......)))..))))))))))))).))))))).)))))))	73
180	319	gga-miR-1641	TGAGGATTAATGACTGTCTGGG	22	chr3	+	557477	557573	gp1b	(((.((((((((((((((.((((((((((((..((((((...........))))))..)))))))))))).)))))).......)))))))))))..	95
181	320	gga-miR-1662	TTGACATCATCATACTTGGGAT	22	PEDO01011943.1	-	5780	5875	gp1b	.((((..(.((...((((..((((((((((...((((((((............))))))))..)).))))))))..)))))))..)))).......	88
181	321	cpi-miR-1662-3p_R+1_1ss9GT	CCCAAGCATGCTGATGTCAGGC	22	PEDO01011943.1	-	5780	5875	gp1b	.((((..(.((...((((..((((((((((...((((((((............))))))))..)).))))))))..)))))))..)))).......	88
182	322	gga-miR-1677-5p_1ss10GA	TCCTGCACCACTGAAGTCAAT	21	chr3	-	101416995	101417088	gp1b	..(((..((.(((((((..(((((((.((..((((((((((((........))))))))))))...)).)))))))..)).))))).))..)))	92
182	323	gga-miR-1677-3p_L+1_1ss10GA	TTGACTTCAATAGGAGCAGGATT	23	chr3	-	101416995	101417088	gp1b	..(((..((.(((((((..(((((((.((..((((((((((((........))))))))))))...)).)))))))..)).))))).))..)))	92
183	324	gga-miR-1756a	TCCAGTGATTCACACCAGCTGT	22	Z	-	75254282	75254381	gp1b	.....((((((((..(.((((((((((.(((((...((((...(((((.....)))))))))...))))).)))))))))).)..)))))))).......	88
184	325	gga-mir-1784-p3	TGACTTAAATAGGAGCAGAATT	22	chr3	+	39402886	39402988	gp1b	.(((....((((.(((((((((((((((((((((((.((.((((((((....))..)))))).)).)))))))))))))))))).))))))))).....))).	101
185	326	gga-miR-1784b-5p	TTCTGCTCCTATTTAAGTCAAT	22	chr3	-	39402907	39402964	gp1b	((((((((.((((.((((((.(((........))).)))))).)))).))))))))..	56
186	327	gga-miR-1788-5p	GGCTTGTTTTCCGTTGCCTGCG	22	PEDO01010332.1	+	1107	1191	gp1b	.......(((...((((((((((((((((.((((((((.((((.........)))))))))))))))))))))))))))))))..	76
187	328	gga-miR-1805-5p_L-1	AGTTGTAGTCTTTCAAACAGA	21	chr1	+	147202605	147202693	gp1b	...((((..(((.((((((((((((.((((((((((.....((......))...)))).)))))).)))))))))))).))).))))..	84
187	329	gga-miR-1805-3p_R+1	TGTATTGGAACACTACAGCTCC	22	chr1	+	147202605	147202693	gp1b	...((((..(((.((((((((((((.((((((((((.....((......))...)))).)))))).)))))))))))).))).))))..	84
188	330	gga-miR-2131-5p_1ss9GT	ATGCAGAATTGCACGGAAACAGCT	24	Z	+	68114013	68114104	gp1b	.((..(..((.(((((.((((((...((((.((((((((...(((.......))))))))))).)))).))))))))))).))..)..))..	89
188	331	gga-miR-2131-3p	CTGTTACTGTTCTTCTGATGG	21	Z	+	68114013	68114104	gp1b	.((..(..((.(((((.((((((...((((.((((((((...(((.......))))))))))).)))).))))))))))).))..)..))..	89
189	332	gga-miR-2188-5p	AAGGTCCAACCTCACATGTCCT	22	chr23	-	4671504	4671672	gp1b	((((((((((((((..(..(((((((......((((((((..(((((((((((.(((((..(((.((.(((((((..............))))))).)).)))..))))).)))))))))))..)))))))).((....))..)))))))..)..))))))))))))))	100
189	333	gga-miR-2188-3p_L-1R+1	ATATATGTGGTCAGACCTATCT	22	chr23	-	4671504	4671672	gp1b	((((((((((((((..(..(((((((......((((((((..(((((((((((.(((((..(((.((.(((((((..............))))))).)).)))..))))).)))))))))))..)))))))).((....))..)))))))..)..))))))))))))))	100
190	334	cli-miR-2954-5p	TGCTGAGAGGGCTTGGGGAGAGGA	24	Z	-	68126128	68126219	gp1b	...((((.(((((..((((..(((((..((((((..(((..((......))))).))))))..)).)))..)))))))))..))))......	83
190	335	gga-miR-2954_R+1	CATCCCCATTCCACTCCTAGCAG	23	Z	-	68126128	68126219	gp1b	...((((.(((((..((((..(((((..((((((..(((..((......))))).))))))..)).)))..)))))))))..))))......	83
191	336	tgu-mir-2955-p3_1ss11TC	CAGCTAAGCTCCTGGACTTTGC	22	chr1	+	60567619	60567734	gp1b	(((..(((((...((((..(((..((((((((((((..(((((((((..(((.(((......))).)))..)))))))))..))))))))))))..)))..)))).))))))))..	114
192	337	tgu-mir-2960-p5_1ss3TC	GGCGGAGGTGGAGGCAGC	18	chr3	+	44654120	44654213	gp1b	((..((((.((.((((.((.(((((((..((((((.(((((................))))).))))))))))))).)).))))))))))..))	94
193	338	tgu-miR-2968_1ss23AT	CTCTGCTTGGTGACCTTGGGCGT	23	PEDO01016448.1	-	609	714	gp1b	((((.((((.((((((((((((((.((((((((..(((((..(((((......)))))..))))).)))))))).))).)))))))))))...)))).....))))	106
194	339	cli-miR-2970-5p	GACAGTCAGCAGTTGGTCTGGT	22	chr13	-	19699231	19699321	gp1b	((((((((.(..(..(((((((..((.(((((((((((.....)))....)))))))).))..)))))))..)..).))))).))).....	86
194	340	cli-miR-2970-3p	CAGATCACCTCTTGGCTGTGGG	22	chr13	-	19699231	19699321	gp1b	((((((((.(..(..(((((((..((.(((((((((((.....)))....)))))))).))..)))))))..)..).))))).))).....	86
195	341	tgu-mir-2972-p3	TCTGAAATAGAAGTTAGGCCCC	22	chr2	-	43183608	43183711	gp1b	(((((((((((.(((((...(((.((..((((.((((((((((....(((......))).))))).))))).))))..)).)))...))))).)))))))))))	104
196	342	tgu-miR-2984-5p_R+1_1ss2GA	AACCTGCTGAGAGTGAAATTGA	22	chr1	+	150926264	150926357	gp1b	.(((((((((((((..(((((((.(((((((((((.......((.......)).....))))))))))).)))))))..).)))))))))))).	92
197	343	hsa-miR-3074-5p_L+1	TGTTCCTGCTGAACTGAGCCAG	22	Z	-	43973634	43973718	gp1b	(((((((.((((.((.((((((((.((((..((((.((......))..))))...)))).)))))))).)).))))..)))))))	85
197	344	hsa-miR-3074-3p_L-1R+2	ATATCAGCTCAGTAGGCACCGGA	23	Z	-	43973634	43973718	gp1b	(((((((.((((.((.((((((((.((((..((((.((......))..))))...)))).)))))))).)).))))..)))))))	85
198	345	hsa-miR-3120-5p_L+2R-1	TGCCTGTCTGTGCCTGCTGTAC	22	chr8	-	9479519	9479631	gp1b	.........(((((((((((((((((.(((((((((((..(.((((((.((((...........)))).)))))).)..))))))))))).))))))))))).....))))))	104
198	346	hsa-miR-3120-3p	CACAGCAAGTGTAGACAGGCA	21	chr8	-	9479519	9479631	gp1b	.........(((((((((((((((((.(((((((((((..(.((((((.((((...........)))).)))))).)..))))))))))).))))))))))).....))))))	104
199	347	bta-mir-3533-p5	TATGGAGTCCTGTGGCATCC	20	chr15	+	3693115	3693194	gp1b	..((..(.(((((..((..((((((....((((((((.........))))).))).))))))...))...))))))..))	78
200	348	gga-miR-3535_L+1_1ss25AG	TGGATATGATGACTGATTATCTGAGA	26	chr9	+	4438498	4438579	gp1b	.(((((((......((((((((((((....(((...((((...))))...)))....)))))))))).))....))))))).	80
200	349	gga-mir-3535-p3	CTAGATAGTCAAGTGCTGATC	21	chr9	+	4438498	4438579	gp1b	.(((((((......((((((((((((....(((...((((...))))...)))....)))))))))).))....))))))).	80
201	350	gga-miR-3538_R+3_1ss13AG	GTTCGGTGATGAGACCATGGAATA	24	chr1	+	52936941	52937014	gp1b	((((..(((......))).(((((...((((((....))))))..(((.(((....)))))).))))).)))).	49
1	1	hsa-miR-1-3p_R+1	TGGAATGTAAAGAAGTATGTATC	23	chr2	+	103576746	103576840	gp2a	((((..((((((..((..(((((((((((((..(..(((((..............))))).)..)))))))))))))..))..))))))))))..	93
2	1	hsa-miR-1-3p_R+1	TGGAATGTAAAGAAGTATGTATC	23	chr21	-	9694844	9694932	gp2a	...((..(((((((.((((((((((((((((..(((((.((.........))))))).)))))))))))))))).)))))))..))...	83
3	2	oni-miR-10c_R+3_1ss16GA	TACCCTGTAGATCCGAATTTGTGTT	25	chr28	+	4824900	4824991	gp2a	...((((..((((((((.((((.(((((.((((((((((...............)))))))))).))))))))).))))))))..))))...	86
4	3	oni-miR-10b_R+3_1ss19GT	TACCCTGTAGAACCGAATTTGTGTT	25	chr7	+	26564768	26564873	gp2a	...(((.((.(((((.((((((((.((((.(((((.((((((((((...(((....)))..)))))))))).))))))))).)))))))).))))).)).)))...	100
5	4	dre-miR-15b-5p_R+1	TAGCAGCACATCATGGTTTGTAA	23	chr10	+	7582437	7582524	gp2a	...((((((((..(((..(((((.((..((((((((((............))))))))))..)).)))))..)))..))))))))...	82
6	5	cfa-miR-15b_L+1R+1_1ss21AG	CTAGCAGCACATCATGGTTTGT	22	chr9	-	24006664	24006753	gp2a	...(((((((...((..(((((((.((.(((((((((((.((.......))))))))))))).)).)))))))..))...)))))))...	84
7	6	oni-miR-20_R+2	TAAAGTGCTTATAGTGCAGGTAGTT	25	PEDO01009845.1	+	2789	2903	gp2a	...((.((((.....((((((...((((.(((.(((((((((((((((((.(((...........))))))))))))))))))))..))).)))).))))))...)))).))...	109
8	7	hsa-miR-20b-5p_1ss10CT	CAAAGTGCTTATAGTGCAGGTAG	23	PEDO01014788.1	+	1626	1740	gp2a	...((((.(((.((((((.((((((((((..(((((((((((.(((((.(((.(..(...)..).)))))))).)))))))))))...))))))))))))))))))).))))...	109
9	8	oni-miR-22c_2ss18GA22TC	AAGCTGCCAGTTGAAGAACTGC	22	chr20	-	6260127	6260218	gp2a	..((((((....((.((((((((((((((((.((((((.((...(.....)..))))))))))))).))))))))))).))...))))))..	88
10	9	hsa-miR-26a-5p_R+1	TTCAAGTAATCCAGGATAGGCTT	23	chr2	+	4604241	4604331	gp2a	...(((((((.((..((.(((((((((.(((((((((((((........))).)))))))))).))))))))).))..)).)))))))...	85
11	10	hsa-miR-27a-3p	TTCACAGTGGCTAAGTTCCGC	21	Z	-	43973042	43973140	gp2a	.(((.(((((..(((((((((((((((((.((((.(((((((...............))))))))))))))))))))))))))))....))))))))..	96
12	11	ssc-miR-30a-5p_R+2	TGTAAACATCCTCGACTGGAAGCC	24	chr3	-	92295183	92295272	gp2a	.(.((((..((..((((((((((((..(((((((((((................)))))))))))))))))))))))..))..)))).).	88
12	12	ssc-miR-30a-3p_L-1_1ss10GT	TTTCAGTCTGATGTTTGCAGC	21	chr3	-	92295183	92295272	gp2a	.(.((((..((..((((((((((((..(((((((((((................)))))))))))))))))))))))..))..)))).).	88
13	13	hsa-miR-30b-5p_R+1	TGTAAACATCCTACACTCAGCTT	23	chr2	-	149862242	149862347	gp2a	...(((((..(((((((((...((((((((((.((.(((((((...((.....))..)))))))..))))))))))))...))))))......)))..)))))...	100
14	14	mmu-miR-30d-5p_R+2_1ss12CA	TGTAAACATCCACGACTGGAAGCT	24	chr2	-	149865839	149865929	gp2a	.......((((((...(((.(((((((((...((((((((((((.........)))))))))))).))))))))).)))...))))))...	81
15	15	gmo-miR-30e-5p_R+1	TGTAAACATCCTTGACTGGAAGCTA	25	chr24	+	6178951	6179044	gp2a	..(((((((..(((..((((((((((((..(((((((((((................)))))))))))))))))))))))..))))))))))..	90
16	16	bta-miR-30f	TGTAAACACCCTACACTCTCAGCT	24	chr24	+	6181538	6181689	gp2a	...((((((..((.(((...(((.(((....((.(((((..((((...(((((((((((((...((((((((..(.........)..)))))))))))).)))))))))...)))))))))))....))))))..)))))...))))))...	146
17	16	bta-miR-30f	TGTAAACACCCTACACTCTCAGCT	24	chr3	-	92269655	92269779	gp2a	...(((((((..((.(((((((...((((....(((((((.(((...(((((((((((....))......))))))))).))).)))))))....)))).))))))).)).....)))))))...	119
18	17	mmu-miR-92a-3p_R+2	TATTGCACTTGTCCCGGCCTGTA	23	PEDO01014788.1	+	1894	2030	gp2a	((.(((.((.(((((((((.((((.......((((((((..((..(((((..((.(((.(((((...((...))...))))).)))))..)))))..))..))))))))..))))....))))))))))).))).))	137
19	18	dre-miR-99_R+1	AACCCGTAGATCCGATCTTGTGA	23	chr1	+	102063243	102063332	gp2a	...(((((((((((((.(((((((((..(((.(((((((...........))))))).)))..))))))))).))))))))).))))...	84
20	19	gmo-miR-100b-5p_2ss14AG23TA	AACCCGTAGATCCGAACTTGTGA	23	chr25	-	4927649	4927707	gp2a	...(((..(((((.(((.((((((...........)))))).))).)))))..)))...	53
21	20	gmo-miR-101a-3p	TACAGTACTGTGATAACTGAAT	22	Z	+	29477004	29477097	gp2a	...(((.((..((.((((((((((((((..((((..(((((............))))).))))..)))))))))))))).))..))..)))...	88
22	20	gmo-miR-101a-3p	TACAGTACTGTGATAACTGAAT	22	chr8	-	30106665	30106751	gp2a	...(((((((.....((((((((((((((((((.((((............)))))))))))))))))))))).....)))))))...	81
23	21	mmu-miR-106a-5p	CAAAGTGCTAACAGTGCAGGTAG	23	PEDO01009845.1	+	2337	2427	gp2a	...(((((..((((((..((((((((.((.(((((...((..........))...))))).)).))))))))...))))))..)))))...	85
24	22	hsa-miR-106a-5p_R+1	AAAAGTGCTTACAGTGCAGGTAGC	24	PEDO01014788.1	+	1322	1378	gp2a	((.(((((((((...(((((.((((........)))))))))...))))))))).))	57
25	23	dre-miR-107a-3p_R+1	AGCAGCATTGTACAGGGCTATCAC	24	chr6	-	19447398	19447538	gp2a	.((.(((((((......(((((....((..((((..((((((.(((.(((.(((((((((((.(((............)))))))))))))).))))))...))))))..))))...))...)))))))))).)).))...	137
26	24	dre-miR-125b-5p_L+1	CTCCCTGAGACCCTAACTTGTGA	23	PEDO01016475.1	+	1263	1384	gp2a	...(((((((..((((((((..(((.((.((((.((((.((((((..(((..((((((...)))))).)))..)))))).))))))))..)).)))..))))...))))...)))))))...	116
27	25	oni-miR-125b_R+2	TCCCTGAGACCCTAACTTGTGAGT	24	chr1	+	102101125	102101219	gp2a	...((...(((..(((((..((..(((.(((.((((((((.(((.......)))..)))))))).))).)))..))..)))))..)))..))...	89
28	26	hsa-miR-129-5p_L+1	ACTTTTTGCGGTCTGGGCTTGC	22	chr5	-	12871212	12871327	gp2a	...(((..((...(((((((((((((((((((((.(((..((((((.(((................))).))))))..))).))))))).))))))))))))))...)).)))...	110
28	27	hsa-miR-129-1-3p_1ss20TG	AAGCCCTTACCCCAAAAAGGAT	22	chr5	-	12871212	12871327	gp2a	...(((..((...(((((((((((((((((((((.(((..((((((.(((................))).))))))..))).))))))).))))))))))))))...)).)))...	110
29	28	hsa-miR-130b-5p_R+1	ACTCTTTCCCTGTTGCACTACT	22	chr16	+	5270149	5270243	gp2a	........((.((((..((((.((.(((((..(((((((((.((((.......)))).....)))))))))..))))))).).)))..)))).))	87
29	29	hsa-miR-130b-3p_R-1_1ss10GA	CAGTGCAATAATGAAAGGGCA	21	chr16	+	5270149	5270243	gp2a	........((.((((..((((.((.(((((..(((((((((.((((.......)))).....)))))))))..))))))).).)))..)))).))	87
30	30	hsa-miR-130b-5p	ACTCTTTCCCTGTTGCACTAC	21	PEDO01008498.1	-	2232	2331	gp2a	...((...((((...((((.....(((..(((((((((.(((.((((.....)))).)))....))))))))).)))...))))...))))....))...	94
31	31	hsa-miR-133b_R+1	TTTGGTCCCCTTCAACCAGCTAT	23	chr2	+	103579877	103579990	gp2a	...(((((.....((((((...((((.(((((((..((.((.((((((((............)))))))).)).))..))))))).))))...)))))).......)))))...	108
32	31	hsa-miR-133b_R+1	TTTGGTCCCCTTCAACCAGCTAT	23	chr21	-	9683196	9683298	gp2a	...(((..(.(((((...((((.(((((((..((.((.((((((((............)))))))).)).))..))))))).))))...))))))..)))...	97
33	32	hsa-miR-133b	TTTGGTCCCCTTCAACCAGCTA	22	chr24	+	5437951	5438038	gp2a	...(((((((.(((..((((((...((((.((((((((............))))))))..))))..))))))..))).)))))))...	82
34	33	dre-miR-135a_R+1	TATGGCTTTTTATTCCTATGTGAA	24	chr1	-	45250086	45250213	gp2a	...(((((((....(((...(((((....(((((((((((((.(..(((((((..(((.............)))..)))))))..))))))))))))))...)))))..)))......)))))))...	122
35	33	dre-miR-135a_R+1	TATGGCTTTTTATTCCTATGTGAA	24	chr27	-	2148310	2148395	gp2a	(((((((.(((((((((((((((((..(((((..((((((.......))).)))..))))).))))))))))))))))))))))))	86
36	34	oni-miR-137b	TTATTGCTTGAGAATACGCGTAG	23	chr8	-	2617233	2617321	gp2a	...(((((((((((..(((.((((((((..(..(.(((((((.....)).))))))..)..)))))))).)))..)))))))))))...	83
37	35	pma-miR-138b	AGCTGGTGTTGTGAATCAGGCTG	23	chr2	-	43183815	43183947	gp2a	(((((((((.((.((...)))))))...(((((.((((..(..(((((((((((((...(((((((.((....)).).))))))..))))))))))))).)..)))).))))).))))))..(((.....)))	85
38	36	dre-miR-141-3p	TAACACTGTCTGGTAACGATGC	22	chr22	+	3197169	3197263	gp2a	...(((((((((.(..((((((((((((((((((.((((..............)))).))))))))))))).)))))..).)))).)).)))...	89
39	37	pma-miR-145-5p_R+1	GTCCAGTTTTCCCAGGAATCCCTG	24	chr14	+	128800	128858	gp2a	...((((.((.((((((((((((..((....))...)))))))))))).)).))))...	53
40	38	xtr-miR-146b_R+2	TGAGAACTGAATTCCATGGACTGT	24	chr4	+	74406753	74406847	gp2a	...((((..((.((((..(((((((((((.(((((((((((...((......))...))))))))))).))))))))))).)))).))))))...	89
41	39	dre-miR-148_R+2_1ss9TC	TCAGTGCACTACAGAACTTTGTTT	24	chr2	-	34366596	34366669	gp2a	((.((..((((((((((((.((((..(((((((.......))).))))))))...))))))))))))..)).))	74
42	40	gga-miR-181a-5p_L+1R+2	AAACATTCAACGCTGTCGGTGAGTTT	26	chr18	+	10628989	10629089	gp2a	...(((((((((((((((...(((.((((((..(((((((.((((............))))))))))))))))).)))...)))))))).))).))))...	95
42	41	dre-miR-181a-2-3p_R+1	ACCATCGACCGTTGACTGTACCC	23	chr18	+	10628989	10629089	gp2a	...(((((((((((((((...(((.((((((..(((((((.((((............))))))))))))))))).)))...)))))))).))).))))...	95
43	42	dre-miR-181a-5p_L+1R+2	AAACATTCAACGCTGTCGGTGAGTTT	26	chr8	+	6457428	6457524	gp2a	...(((((((((..((...(((.((((((..(((((((.((((...((....))..))))))))))))))))).)))...))..))).))))))...	91
43	41	dre-miR-181a-2-3p_R+1	ACCATCGACCGTTGACTGTACCC	23	chr8	+	6457428	6457524	gp2a	...(((((((((..((...(((.((((((..(((((((.((((...((....))..))))))))))))))))).)))...))..))).))))))...	91
44	43	hsa-miR-181d-5p_R+3_1ss12TC	AACATTCATTGCTGTCGGTGGGTTGT	26	chr18	+	10630050	10630109	gp2a	...(((((((((..(((((((((((............))))))))))))))))))))...	54
45	44	oni-miR-184b_R+1	TGGACGGAGAACTGATAAGGGC	22	chr11	+	21182624	21182711	gp2a	...(((((.(((.(((((((((.((((((...(((((...............)))))..)))))).))))))))).))).)))))...	82
46	45	dre-miR-187_R+3	TCGTGTCTTGTGTTGCAGCCAGT	23	chr2	+	88599036	88599120	gp2a	...((((...((((.((((.((((((((((((((((..............)))))))))))))))).)))).))))..))))...	79
47	46	hsa-miR-191-5p_R+2	CAACGGAATCCCAAAAGCAGCTGTT	25	chr13	-	19700095	19700186	gp2a	...((((..((((((((.((((((((((((...(((((((.............)))))))..)))))))))))).))))))))..))))...	86
48	47	hsa-miR-194-5p_R+1	TGTAACAGCAACTCCATGTGGAA	23	PEDO01017866.1	-	66	150	gp2a	..(((.(((.(((...(((((((((.((((((.((((...........)))))))))).)))))))))...))).)))...))).	82
49	48	dno-miR-196c-5p_L+1_1ss23CG	CTAGGTAGTTTCATGTTGTTGGG	23	PEDO01000238.1	-	109455	109544	gp2a	.(((((((((..((..((.((((((((((.(((((..(((.(((.....))))))..))))).)))))))))).))..))))))))).))	89
50	48	dno-miR-196c-5p_L+1_1ss23CG	CTAGGTAGTTTCATGTTGTTGGG	23	chr2	-	34940254	34940344	gp2a	...(((((....((..((.((((((((((.((((((.((((...........)))).)))))).)))))))))).))..))..)))))...	85
51	49	mmu-miR-199b-5p_R+1_1ss10TC	CCCAGTGTTCAGACTACCTGTTCC	24	chr18	-	8425132	8425206	gp2a	...((((..(((((((.((((((((.(((.(((..........))).))))))))))).)))))))..))))...	69
51	50	mmu-miR-199a-3p_R-1_1ss20TC	ACAGTAGTCTGCACATTGGCT	21	chr18	-	8425132	8425206	gp2a	...((((..(((((((.((((((((.(((.(((..........))).))))))))))).)))))))..))))...	69
52	49	mmu-miR-199b-5p_R+1_1ss10TC	CCCAGTGTTCAGACTACCTGTTCC	24	chr8	+	9473567	9473660	gp2a	...((((((((.(((...(((((((.((((((((.(((....((((....))))..))))))))))).)))))))...))).))))).)))...	88
52	50	mmu-miR-199a-3p_R-1_1ss20TC	ACAGTAGTCTGCACATTGGCT	21	chr8	+	9473567	9473660	gp2a	...((((((((.(((...(((((((.((((((((.(((....((((....))))..))))))))))).)))))))...))).))))).)))...	88
53	51	hsa-miR-200c-3p_R-3	TAATACTGCCGGGTAATGAT	20	chr22	+	3194775	3194887	gp2a	...(((((....(((((..((((...((((((((..(((((.((((((.............)))))).)))))..)))).))))...))))..))))).......)))))...	107
54	52	pma-miR-204-5p_L+1	ATTCCCTTTGTCATCCTATGCCT	23	Z	+	38895562	38895636	gp2a	...(((((.((((((((((.(((((.((((................))))))))).)))))))))).)))))...	69
55	53	dre-miR-204-5p_R+2	TTCCCTTTGTCATCCTATGCCTGT	24	chr11	-	5636225	5636343	gp2a	.(.((((((.....(((((.....(((...(((((.(((((((((..((((.(((((.............)))))))))..))))))))).)))))...))))))))..)).)))).).	117
56	53	dre-miR-204-5p_R+2	TTCCCTTTGTCATCCTATGCCTGT	24	chr29	+	966861	966977	gp2a	...((((((.((((((((..........(((.(((((((((..((.(((((.((((..((...))....))))))))).))..))))))))).)))))))))))...)))).))...	111
57	54	cpi-miR-205b-5p_R-1_1ss18AG	CCCTTCATTCCACCGGAGTCTG	22	chr1	+	782377	782463	gp2a	...((((..((((((..(((((((.(((.((((((((...((......)))))))))).))).)))))))..))))))..))))...	81
58	55	oni-miR-205_R+2	TCCTTCATTCCACCGGAGTCTGTT	24	chr27	-	4988499	4988590	gp2a	...((((((...(((.((((.(((((((((((.((((((((.............)))))))).))))))))))).)))).)))))))))...	86
59	56	dre-miR-214_R+2_2	ACAGCAGGCACAGACAGGCAGAC	23	chr8	+	9479524	9479621	gp2a	...((.(((((((((((.((((((((((...((((((((((((.............))))))))))))...)))))))))).)))))))))))))...	92
60	57	oni-miR-218a_R+1	TTGTGCTTGATCTAACCATGTGA	23	chr14	-	4529891	4529968	gp2a	(..((((...(((((((((..((((((((....................))))))))..)))))))))...))))..)	78
61	57	oni-miR-218a_R+1	TTGTGCTTGATCTAACCATGTGA	23	chr4	+	34161315	34161408	gp2a	...(((.((..(((..(.(((((((((..((((((((....................))))))))..))))))))).)..)))..)).)))...	88
62	58	pma-miR-221	AGCTACATTGTCTGCTGGGTTC	22	chr1	-	122898465	122898563	gp2a	...(((((((....((...(((((..(((.(((((((((....((((((((...)))).))))))))))))).)))..)))))))....)))))))...	93
63	59	ola-miR-222_R+6	AGCTACATCTGGCTACTGGGTCTCC	25	chr1	-	122899014	122899101	gp2a	((.((.((((((...((((((((((((((((((...(((..........)))...))))).)))))))))))))...)))))))).))	88
64	60	gga-miR-222b-3p	AGCTACATCTGATTACTGGGTCAC	24	chr10	-	9796441	9796525	gp2a	..(((((((..((((((((((((((((((.....(((.(.....).)))......))))).)))))))))))))..)))))))..	81
65	61	mdo-miR-429_R+3	TAATACTGTCTGGTAATGCCGTT	23	chr22	+	3199809	3199902	gp2a	...(((((((.((((((.(..((((((((((..(((((((..((....))..)))))))..))))))))))..).).))))))))..))))...	88
66	62	gga-miR-449a	TGGCAGTGTATGTTAGCTGGT	21	Z	-	18392002	18392111	gp2a	...((((((....(((((((.((((((((((((((((((((((((((............))))))))))))))).)))))))))))...))))))).....))))))...	104
67	63	hsa-miR-454-3p_R+1	TAGTGCAATATTGCTTATAGGGTT	24	chr16	+	5269023	5269102	gp2a	(((((..((((((((((((((((((((((((..(.......)..)))).)).)))))))))...)))))))))..)))))	80
68	64	dre-miR-455-2-5p	GTATGTGCCCTTGGACTACATT	22	chr18	+	5070545	5070634	gp2a	...((.((..(..((.((((((((((.((((((.(((.(((........))).))).)))))).)))))))))).))..)..)).))...	84
69	65	hsa-miR-551b-3p_R+1	GCGACCCATACTTGGTTTCAGT	22	chr9	-	22050495	22050559	gp2a	((.(((((((((.((((((....(((((.((.....)))).)))..)))))).))))))))).))	65
70	66	gga-mir-1434-p3_1ss22GA	GAAGAAATTTGAGTATCTGACA	22	chr29	-	2309182	2309254	gp2a	...(((..((((..(((((((((((.((..((.......))..)).)))))))))))...))))...)))...	67
71	67	rno-mir-3549-p5	TGGGACTTTGTAGGCCAGTTGA	22	chr19	+	6716395	6716495	gp2a	...((((..((((((.(((..(((((.(((((..(((.((.(((((........)).))).)).)))..))))).)))))..))).)))).)).))))...	95
71	68	rno-miR-3549_R+3_1ss5TC	ATCTCGCCCGCAAAGACCCAGC	22	chr19	+	6716395	6716495	gp2a	...((((..((((((.(((..(((((.(((((..(((.((.(((((........)).))).)).)))..))))).)))))..))).)))).)).))))...	95
72	69	gga-miR-7452-5p_1ss9GT	ACAGGGCTTGCTGATCCGTGC	21	chr1	+	109906371	109906452	gp2a	((.(((((((((((((((..(((((((((....(((.....)))....)))))))))......))))))))).)))))).))	82
73	70	gga-mir-7475-p3_1ss18AG	GCCGCCGCGCCCTCCGCGC	19	PEDO01009325.1	-	56034	56117	gp2a	((.(((.((.((((((((.(((((((..((((((..((.((...)).))))).)))..))))))).)))))))).)).))))).	83
74	71	eca-mir-8986b-p5_1ss1CG	GCCGAGACTAGAGTCACATC	20	chr5	+	2304590	2304722	gp2a	...((..((.((((((((((....(((((((......((((((((..((.((((((.((..((.....))..))..))))))))..))).))))).....)))))))..))))))).....)))))..))...	127
75	72	cli-miR-9623-3p	ATACCTTTAAATCCTGGTCTGG	22	Z	-	49205209	49205285	gp2a	(..(((.((((((..(((((((((((.(((((((........)).))))).)))))))))))..)))))).)))..)	77
76	73	hsa-mir-12121-p5_1ss14GA	CGGGCGGGCGGGCAGGCG	18	chr1	-	92651614	92651677	gp2a	((.(((..((...(((((((((...(((((.....)))))..)))))).)))...)).))).))	64
77	74	gga-mir-12268-p5_1ss1CT	TGGGGCGGGCGGGCGGCTG	19	chr16	+	7350421	7350514	gp2a	...((((((((((((((((((.(((..((..((..((((((((......))))))))..))..))..)))))))).)))))))))..))))...	88
78	75	oni-let-7g_2ss12TG18TA	TGAGGTAGTAGGTTGTAAAGTT	22	chr1	-	70024429	70024532	gp2a	...((.((((((..(((...(..((((((((((((((((.(((((.....)))))..........))))))))))))))))..)..)))..))).))).))...	98
78	76	ola-let-7e-p3	TATACAATCTACTGTCTTTCCC	22	chr1	-	70024429	70024532	gp2a	...((.((((((..(((...(..((((((((((((((((.(((((.....)))))..........))))))))))))))))..)..)))..))).))).))...	98
79	77	mmu-let-7j_L+1R-2	CTGAGGTATTAGTTTGTGCTGTT	23	chr1	+	34210132	34210240	gp2a	...((((..(((.(((((.(((((((((((((((((.(((((.(((((.........)))))))........))).)))))))))))))))))))))).)))))))...	103
80	78	pma-let-7c_R+1_1ss12AG	TGAGGTAGTAGGTTGTATGGTTG	23	chr1	+	102063961	102064084	gp2a	...((.((((..(((((((((.(((..(..(((.(((.((((((((..(((..((.(..(.....)..).)))))..)))))))).))).)))..)..)))))))))...)))..))))))...	118
81	79	pma-let-7c_R+1_1ss19GA	TGAGGTAGTAGATTGTATAGTTC	23	chr13	+	3059216	3059295	gp2a	...((((((((((((((((((((((((((((((.....))))))).........)))))))))))))))))))))))...	74
82	80	gga-let-7l-5p_R+1_2ss10CA19TA	TGAGGTAGTAGGTTGTATAGTTC	23	chr27	-	793676	793784	gp2a	...(((((((...((((.((((((((((..(((((((((...((..((((((...))))).)..))......)))))))))..))))))))))))))..)))))))...	103
1	1	aca-miR-16b-5p_R+3_2	TAGCAGCACGTAAATACTGGAGTTC	25	chr10	+	7582947	7583039	gp2b	...(((((...(((..(((((((....((((((((((...(((....)))......))))))))))....)))))))..)))...)))))...	87
2	2	hsa-miR-23a-3p_R-2_1ss9GT	ATCACATTTCCAGGGATTT	19	PEDO01018893.1	-	1655	1711	gp2b	((.((..(((((((((......(((((.....)))))....)))))))))..)))).	56
3	2	hsa-miR-23a-3p_R-2_1ss9GT	ATCACATTTCCAGGGATTT	19	chr2	+	10469459	10469484	gp2b	..((((((.......)))))).....	19
4	3	hsa-miR-23a-3p_R+1	ATCACATTGCCAGGGATTTCCA	22	Z	+	43972832	43972951	gp2b	...((((..(((((((..(((((((.(((((((((((((((.((((((.(((.......))))))))))).))))))))))..))).)))))))..)).......)))))...))))...	114
5	4	pma-mir-23b-p3_1ss9GT	ATTGCCAGTGATTACCACT	19	chr1	+	50967685	50967764	gp2b	...(((((((((((.....((((((.......))))))....)))).............)))))))..(((.....))).	63
6	5	pma-miR-23b_L-5R+1	ATTGCCAGGGATTACCACT	19	chr1	+	129873787	129873826	gp2b	...(((((..(..((((........)))))..)))))...	34
7	6	pma-mir-23b-p5_1ss9GT	ATTGCCAGTGATTACCACT	19	chr2	-	81751304	81751331	gp2b	...(((.(((((.....))))))))...	22
8	7	hsa-miR-23a-3p_R+1_2ss9GT20CA	ATCACATTTCCAGGGATTTACA	22	chr4	+	51724214	51724277	gp2b	..((((((((((..(((...((..((.........))..))))).)))))))))).........	53
9	8	hsa-miR-23a-3p_L-1R-1	TCACATTGCCAGGGATTTC	19	chr4	-	62221113	62221213	gp2b	...(((...((.((((((((.((.(((.(((....)))...(((((((((...((...)))))))))))........)))))))))))))))...)))...	95
10	9	hsa-miR-23a-3p_L-3R+1	ACATTGCCAGGGATTTCCA	19	chr6	+	7102754	7102806	gp2b	...((((....((.((((........)))).)).....)))).(((...))).	39
11	10	gmo-miR-24a-3p_R+3	TGGCTCAGTTCAGCAGGAACAGA	23	Z	+	43973652	43973709	gp2b	((.(((((((((..(((((..((......)).))))).))))))))).))........	50
12	11	oni-miR-26d	CCTATCCTGGATTACTTGAACC	22	chr2	-	4604215	4604276	gp2b	((.((((((((((.((.(((((.................))))))).))).))))))).)).	61
13	12	gga-mir-26a-2-p3_1ss9GT	TGTTCTAGTTTACTTGGCTC	20	chr20	-	4351744	4351843	gp2b	....(((....(((.(((((((......(((((....((((....................))))....)))))......))))))).))).....))).	95
14	13	hsa-miR-27a-3p_R-2_1ss9GT	TTCACAGTTGCTAAGTTCC	19	chr3	-	11505682	11505740	gp2b	...((((..((.((((((((..................)))))))).))...))))...	53
15	14	dre-miR-30e-3p_L-1R+1_1ss10GT	TTTCAGTCTGATGTTTGCAGCA	22	chr5	+	42306035	42306088	gp2b	....(((..(((((((((((.((((....)))).))))).))))))..)))...	47
16	15	xtr-miR-92a_R+3	TATTGCACTTGTCCCGGCCTGTTT	24	chr1	-	165167312	165167378	gp2b	...(((((..((((..((.((((((((..(........)..))))))))))..))))..)))))...	61
17	16	dre-miR-103_R+1	AGCAGCATTGTACAGGGCTATGAC	24	PEDO01017029.1	-	2296	2355	gp2b	..(((.(((((((((((.(((..(((....))))))))))))))))).))).........	49
18	17	ola-miR-103_R+3	AGCAGCATTGTACAGGGCTATGAC	24	chr14	-	4378870	4378974	gp2b	...(((.......((((.((((((((((.(((.(((((((((((.(((............)))))))))))))).))))))..))))))).))))....)))...	99
19	18	hsa-miR-122-5p_R-1	TGGAGTGTGACAATGGTGTTT	21	chr12	-	688055	688090	gp2b	........((((..((((.......))))))))...	25
20	19	ola-miR-125b_L+1R-2_1ss9GT	CTCCCTGATACCCTAACTTGT	21	chr2	-	133820083	133820138	gp2b	...((((((...((((((...((...))...))))))..))).)))..........	43
21	20	tgu-mir-130c-p5_1ss6TC	CTGAGCGGTGTCTGTCCAGT	20	chr20	-	8412899	8413001	gp2b	...((((..((..((((.(((((((((((((.(..(((((((.((.(((......)))..)).)))))))..).))))))))))))).))..))..)).))))	100
21	21	mmu-miR-130a-3p_R+1	CAGTGCAATGTTAAAAGGGCATC	23	chr20	-	8412899	8413001	gp2b	...((((..((..((((.(((((((((((((.(..(((((((.((.(((......)))..)).)))))))..).))))))))))))).))..))..)).))))	100
22	22	hsa-miR-139-5p_R+1_1ss12CT	TCTACAGTGCATGTGTCTCCAGTT	24	PEDO01013840.1	-	1499	1589	gp2b	...((((((((((((((((((((.((.((..(((((((((((....))).))))))))..)))).))).)))))).)))))))).)))...	85
23	23	gga-mir-140-p5_1ss1GT	TCGTCTCTCCGTGTCCTGC	19	PEDO01003226.1	+	1864	1907	gp2b	.......(((.(((((.(((.........))).))))).)))..	35
24	23	gga-mir-140-p5_1ss1GT	TCGTCTCTCCGTGTCCTGC	19	chr12	+	20425423	20425522	gp2b	...((..(((((..(((((((.(((((((((((((.(((((((..(((......)))))))))).))))))))))))))).)))))..).))))..))..	95
25	24	cpi-mir-143-p3_1ss20AC	GGGAAGGGAGGAACTGTGCC	20	chr14	+	128088	128178	gp2b	...((((((..(((.((.(((((((((.((((((.((((......)).)).)))))).))))))))).)).)))..)))))).........	79
26	25	hsa-miR-148b-3p_R-3	TCAGTGCATCACAGAACTT	19	chr1	+	65717785	65717865	gp2b	.......((((((((.................((....))..((((((..(((....)))....))))))))))))))...	71
27	26	hsa-miR-148b-3p_1ss20TG	TCAGTGCATCACAGAACTTGGT	22	chr3	+	99475004	99475034	gp2b	......(((((((..........))))))).	24
28	27	gga-miR-148b-3p_L-3	GTGCATCACAGAACTTGGT	19	chr3	-	22413916	22413956	gp2b	...((((((..(((......)))....))))))........	30
29	28	gga-miR-148b-3p_1ss10CT	TCAGTGCATTACAGAACTTGGT	22	chr9	+	13216748	13216846	gp2b	...((((...((..((((((....(((((..((((.......))))..)))))...(((....)))...............))))))..)).))))...	93
30	29	pma-mir-152a-p3_1ss10AG	CTGGCGCTCGGGGCGAGG	18	chr1	-	175382475	175382536	gp2b	...(((((..((.(((((((((((((....))).)))).....)))))).))..)))))...	56
31	30	hsa-miR-182-5p_R-4	TTTGGCAATGGTAGAACTCA	20	chr1	-	3517730	3517845	gp2b	.(((((((((.(((((((((((....(((((((((.(((........((((((.......))))))....)))))))....)))))..)))))).))))..)..)))))))))...	112
32	31	chi-mir-190a-p5_1ss11CA	TTTCTGCAGGACTCTGTG	18	chr11	+	7170571	7170668	gp2b	.....(((((((.(((((.((((((((((((((((..(((((..........)))))))))))))))))))))..))))).)))))))..........	83
32	32	dre-mir-190a-p3_1ss12TC	CAGTGTCCTGCCCTGTCTCC	20	chr11	+	7170571	7170668	gp2b	.....(((((((.(((((.((((((((((((((((..(((((..........)))))))))))))))))))))..))))).)))))))..........	83
33	32	dre-mir-190a-p3_1ss12TC	CAGTGTCCTGCCCTGTCTCC	20	chr3	+	105750067	105750150	gp2b	...((((((((.(((((..............((((....))))..........(((....)))..)))))...))))))))...	78
34	31	chi-mir-190a-p5_1ss11CA	TTTCTGCAGGACTCTGTG	18	chr9	-	9519461	9519558	gp2b	...(((((.....((((..(((((..((((.((.((..((((...(((.......))).)))))).)).)))).)))))..)))).....)))))...	92
35	33	hsa-miR-193b-3p_R+2_1ss10TA	AACTGGCCCACAAAGTCCCGCTTC	24	chr15	-	17396755	17396831	gp2b	...(((((..((((..((((.((((..(((((((....).))))))......)))).))))..))))..)))))...	71
36	34	bta-miR-193a-5p_R+1	TGGGTCTTTGCGGGCGAGATGAA	23	chr19	-	6716419	6716548	gp2b	...(((((((((((..((((.((((((((..(((((.(((((..(((.((....(((((.....)))))..)).)))..))))).)))))..))))))))......)))).))))).....))))))...	124
37	35	hsa-miR-195-5p_R+1	TAGCAGCACAGAAATATTGGCA	22	chr6	-	17434928	17434969	gp2b	.....(((.(((((...(((....)))...))))).)))...	34
38	36	mmu-miR-206-3p_1ss22GA	TGGAATGTAAGGAAGTGTGTGA	22	chr3	+	113532099	113532165	gp2b	...(((..(((((((((((..(((((.............))))).)))))))))))..)))......	58
39	37	hsa-miR-210-3p_R-2	CTGTGCGTGTGACAGCGGCT	20	Z	-	72989550	72989637	gp2b	((.(((((.(((((((...(((...(((((.((.....(((....))).....)).)))))..)))....)))).)))..))))).))	88
40	38	hsa-miR-339-5p_R-3	TCCCTGTCCTCCAGGAGCTC	20	chr7	-	2951869	2951947	gp2b	..........((((.(((((((.(((((((...................))))))).)))...)))).)))).......	62
41	39	cpi-miR-425-5p_R+2	AATGACACGATCACTCCCGCTGAGCA	26	chr13	-	19699592	19699686	gp2b	...((((((..((((((((..(((((((.((..((((.((.((.............)))).))))..)))))))))..))))))))))))))...	89
42	40	ssc-miR-451_R+2	AAACCGTTACCATTACTGAGTTTT	24	chr20	+	6721538	6721607	gp2b	...((((((((((((.(((((((((((((((((....))))))))))))))))))).))))))))))...	64
43	41	dre-miR-456_R+1	CAGGCTGGTTAGATGGTTGTCAC	23	chr3	-	35004230	35004308	gp2b	..(((..(((.((..(((((..(((((((....(..((((....))))..))))))))..)))))..)))))..)))..	75
44	42	bta-mir-1246-p5_1ss9TC	ATATTAAACGGATTTTTGG	19	chr1	-	177810621	177810695	gp2b	............((((((((((((((((.........(((....))).........))))))))))))))))...	60
45	42	bta-mir-1246-p5_1ss9TC	ATATTAAACGGATTTTTGG	19	chr1	-	198672346	198672437	gp2b	........((((((..((((......(((((.....)))))......(((((..((..(....)..))..))))).))))..)))).))...	81
46	43	hsa-miR-1260a_1ss9TG	ATCCCACCGCTGCCACCA	18	PEDO01007652.1	-	715	772	gp2b	((..((.(((.((.(((((((..((....))..)))).)))))...)))))..))...	55
47	44	hsa-miR-1260a_R+1_2	ATCCCACCTCTGCCACCAT	19	PEDO01009234.1	-	9077	9141	gp2b	...((((((((((((((((.((((.......)))).)))))))).))))..))))..........	52
48	45	hsa-miR-1260a_L+1_1ss10TG	CATCCCACCGCTGCCACCA	19	PEDO01011630.1	+	776	808	gp2b	.......((.((((............)))))).	25
49	46	cgr-miR-1260	ATCCCACCGCTGCCACCA	18	chr1	-	12822894	12822957	gp2b	..........(((((.....(((..(((((((........)))))))....)))..)))))...	51
50	47	cgr-miR-1260_L+1	AATCCCACCGCTGCCACCA	19	chr1	-	12829082	12829172	gp2b	....(((((((((.((((....)))).........(((((...((.((((((((....))))).)))))...)))))...))))))).)).	86
51	48	hsa-miR-1260a_R+1_1	ATCCCACCTCTGCCACCAA	19	chr1	-	71285280	71285324	gp2b	..........((..(((((..((......))..)))))..))...	32
52	49	cgr-miR-1260_1ss18AT	ATCCCACCGCTGCCACCT	18	chr1	-	84204707	84204736	gp2b	..........(((.((.....)).)))...	17
53	50	cgr-miR-1260_L-1R+2_2	TCCCACCGCTGCCACCAAT	19	chr13	-	20794174	20794255	gp2b	.....(((.((((.((.........(((((....)))))(((............)))............)).)))))))...	74
54	51	hsa-miR-1260a	ATCCCACCTCTGCCACCA	18	chr16	-	6017706	6017770	gp2b	...((((((.(((..((...((((.....))))...))..))).))))))...............	47
55	52	hsa-miR-1260a_1ss5CA	ATCCAACCTCTGCCACCA	18	chr18	+	10019838	10019931	gp2b	...((((.((((.((((((......((.(((((.....(((((((...)))))))))))))).(((...)))..))))))...))))))))...	88
56	53	hsa-miR-1260a_1ss18AT	ATCCCACCTCTGCCACCT	18	chr2	+	45252263	45252366	gp2b	(((((..((((((.......((......))...(((((......(((((.(((...)))....))))).......)))))........))))))..)))))...	101
57	53	hsa-miR-1260a_1ss18AT	ATCCCACCTCTGCCACCT	18	chr9	-	23934747	23934786	gp2b	...((((((((((....)))))......))))).......	30
58	54	hsa-miR-1260a_L+2_1ss11TG	TCATCCCACCGCTGCCACCA	20	chr2	+	45859520	45859608	gp2b	..........((((((((((((((....(((((..((((((..........))).)))...)))))..))))))))))....))))...	76
59	55	hsa-miR-1260a_1ss1AC	CTCCCACCTCTGCCACCA	18	chr2	-	75785294	75785386	gp2b	...((..((((((((((.((((.......)))).......((......)).....)))).((((....)))).....))).)))..)).....	85
60	56	hsa-miR-1260a_R+2	ATCCCACCTCTGCCACCAAA	20	chr2	-	120942600	120942661	gp2b	............((((..........(((((....(((....))).....)))))))))...	47
61	57	hsa-miR-1260b_1ss9AT	ATCCCACCTCTGCCACCAT	19	chr25	-	256785	256856	gp2b	................(((((((((......(((((.(((((....)))))....))))))))))))))...	53
62	58	bta-miR-1260b_R+1_1ss9AG	ATCCCACCGCTGCCACCAA	19	chr7	+	11613737	11613835	gp2b	..((((((.(.((.(((((.(((...((..((((....))))..))))))).(((((.(((.((.....)).)))))))).))).))))))))).....	92
63	59	cgr-miR-1260_L-1R+2_1	TCCCACCGCTGCCACCAAA	19	chr7	-	19718349	19718388	gp2b	..........(((((...(((...))).....)))))...	27
64	60	hsa-miR-1260a_1ss2TA	AACCCACCTCTGCCACCA	18	chr7	-	20113715	20113792	gp2b	.......(((.((.((.(((((((((..(((.((((....)))).)))........))))))).)).)).)))))...	68
65	61	ssc-mir-1285-p3_1ss18TC	CCTGTGAATAGCCACTGCA	19	chr13	+	12554787	12554839	gp2b	...(((((((.((((((....(((....)))...))))))...)))))))...	47
66	62	ssc-mir-1285-p5	CGCGCCTGTGAATAGCCAC	19	chr13	-	1041788	1041811	gp2b	.....(((((......)))))...	16
67	63	cpi-miR-1416-5p_L+1R+1	CTCCTTAACTCATGCCGCTGTGC	23	Z	-	39151555	39151657	gp2b	...(..(((((((((((((...(((((((((..(...((((................))))...)..)))))))))...)))))).....)))))))..)...	97
68	64	gga-miR-1454_L-1R-4_1ss6AG	TACAGTGATGAGACTTTGG	19	PEDO01011311.1	+	3134	3231	gp2b	...((((((....((((((............................................................))))))....))))))...	92
69	65	gga-miR-1454_R-1_1ss6AG	GTACAGTGATGAGACTTTGGCTC	23	chr3	-	58992738	58992773	gp2b	...((((((((.((....))..))...))))))...	30
70	66	mmu-mir-1983-p5_1ss2GA_1	TAATGCCGAGGTTGTGAGT	19	PEDO01012700.1	+	4160	4211	gp2b	.......((((((((.((((((........)))....))).))))))))...	42
71	67	mmu-mir-1983-p3_1ss2GA_2	TAATGCCGAGGTTGTGAGTTCG	22	PEDO01013214.1	+	678	771	gp2b	..((..(.(((((..(((((.....)))))..(((((..((.((((.((((........))))))))..))...))))).)))))..)..))..	90
72	68	mmu-mir-1983-p3_1ss2GA_1	TAATGCCGAGGTTGTGAGT	19	PEDO01018269.1	-	3611	3703	gp2b	...((((((((((.......((((((..(((((....((......)).....)))))..))))))......((....)).))))))))))...	87
73	69	mmu-mir-1983-p5_1ss2GA_2	TAATGCCGAGGTTGTGAGTTCG	22	chr3	+	27342374	27342464	gp2b	...((((((((((..(((((((..((((.((..((((.....)))...)..))..))))....))))))).......))).)))))))...	85
74	70	mmu-miR-2137_R-2_1ss16AG	GCCGGCGGGAGCCCCGGGG	19	PEDO01012238.1	-	81694	81735	gp2b	((.(((((..((.(((((....))))))).))))))).....	37
75	71	mmu-miR-2137_L-2R-1_1ss16AG	CGGCGGGAGCCCCGGGGA	18	chr1	-	175381693	175381790	gp2b	...(((((...(((((....((......(((((((....))))))).((((....))))..))....)))))......(((....)))..)))))...	92
76	72	mmu-miR-2137_L-1R-1_1ss16AG	CCGGCGGGAGCCCCGGGGA	19	chr12	-	3866034	3866120	gp2b	...((((((((.((..(((((............))))).(((((.((((..........)))).)))))....)).))))))))...	81
77	73	bta-miR-2404_R+1_1ss9CT	TTGCACTGTATGGTATCTGCA	21	chr1	+	173068711	173068786	gp2b	...((((.(((((((.........((((((..(((.......)))...)))))).......))))))).))))...	70
78	74	bta-miR-2478_L-2	ATCCCACTTCTGACACCA	18	chr13	-	6094184	6094282	gp2b	............(((((.....((((((....(((((.((.......)).)))))........)))))).(((((.....))))).....)))))....	83
79	75	bta-miR-2478_L-2_1ss19CA	ATCCCACTTCTGACACAA	18	chr15	+	3946399	3946434	gp2b	...((((((((....)))........))))).....	28
80	76	bta-miR-2478_L-2_1ss11TA	ATCCCACTACTGACACCA	18	chr19	+	4966099	4966196	gp2b	.....((....((((.((((.(((((........)))))..............((((((............)))))).)))).))))....)).....	88
81	77	cli-mir-2954-p3_1ss2TC	GCCTGGGCTTGGAGCAGT	18	Z	-	68126189	68126226	gp2b	.((((((((....((((....))))....)))))))).	36
82	78	tgu-mir-2981-p3_1ss11GC	CGGGCCGGGCCGGCGGGG	18	chr15	+	519549	519652	gp2b	...(((((...((..(((.((((((((((.(((...)))..((((.((((...((....))......)))).))))))))))))..))))).))..)))))...	98
83	78	tgu-mir-2981-p3_1ss11GC	CGGGCCGGGCCGGCGGGG	18	chr9	-	9281946	9281998	gp2b	((..(..((((..(((((..((((......)))))))))...))))..)..))	53
84	79	tgu-mir-2981-p5_1ss1GT	TGGCCGGGCGGGCGGGGA	18	chr4	+	17796411	17796497	gp2b	..(((.....)))((((((((((((((((((..((.(((......))).))..)))).(((....))).))))))).)))))))...	71
85	80	tgu-miR-2995_R-3_1ss2GC	TCGCACTGTTCGTAACCT	18	chr5	+	35507992	35508081	gp2b	..(((((...((.(((...((((((.....(((((....((((.......))))....)))))......)))))).))).)).)))))..	86
86	81	hsa-mir-3159-p3_1ss11AG	CACGCCTGTAGTCCCAGC	18	PEDO01000240.1	+	71462	71536	gp2b	...(((((.((((((((.((((((((........)))))((((.....))))..))).))))).))))))))...	69
87	81	hsa-mir-3159-p3_1ss11AG	CACGCCTGTAGTCCCAGC	18	PEDO01019776.1	-	674	733	gp2b	...((((((((....((((((.....((((.....))))))))))...))).)))))...	54
88	82	mmu-miR-3963_L-3R+2	ATCCCACTTCTGACACCA	18	chr10	-	16898676	16898708	gp2b	...((((((..(((......)))..)).)))).	29
89	83	mmu-mir-3968-p5_1ss11AT	ATCCCACTCCTGACACCAT	19	Z	+	34582267	34582293	gp2b	..........((((......))))...	14
90	83	mmu-mir-3968-p5_1ss11AT	ATCCCACTCCTGACACCAT	19	chr1	-	188450251	188450352	gp2b	...............((((((....((((.............(((..((((........)))))))....((((...........))))))))))))))...	84
91	84	hsa-miR-4286_R+1	ACCCCACTCCTGGTACCA	18	chr24	-	1784266	1784298	gp2b	...(((((.(((((......))))))))))...	27
92	85	ssc-mir-4335-p3_1ss3CG	TCGAGCCCCACGTTGGGCGCCA	22	chr1	+	6669584	6669605	gp2b	....((((......))))....	14
93	85	ssc-mir-4335-p3_1ss3CG	TCGAGCCCCACGTTGGGCGCCA	22	chr5	+	39533035	39533056	gp2b	....((((......))))....	14
94	86	ssc-mir-4335-p3_1ss10TC	GCCCCACGTCGGGCGCCA	18	chr1	-	75305723	75305743	gp2b	...((((......))))....	14
95	86	ssc-mir-4335-p3_1ss10TC	GCCCCACGTCGGGCGCCA	18	chr4	+	64729802	64729889	gp2b	((((((((((....))..))))))))....((((....((((((.......))))))....))))..((((......)))).......	14
96	87	ssc-mir-4335-p3	GCCCCACGTTGGGCGCCA	18	chr2	+	96782113	96782136	gp2b	...((((((.....))).)))...	18
97	87	ssc-mir-4335-p3	GCCCCACGTTGGGCGCCA	18	chr2	+	133659004	133659040	gp2b	...((((.((((((......))))))....))))...	31
98	88	hsa-mir-4454-p5_1ss18AT	TCCGAGTCACGGCACCAT	18	PEDO01014874.1	-	249	271	gp2b	...(((.....))).........	11
98	89	hsa-mir-4454-p3_1ss20TA	TCCGAGTCACGGCACCAAAA	20	PEDO01014874.1	-	249	271	gp2b	...(((.....))).........	11
99	88	hsa-mir-4454-p5_1ss18AT	TCCGAGTCACGGCACCAT	18	PEDO01018288.1	-	257	279	gp2b	...(((.....))).........	11
99	89	hsa-mir-4454-p3_1ss20TA	TCCGAGTCACGGCACCAAAA	20	PEDO01018288.1	-	257	279	gp2b	...(((.....))).........	11
100	90	hsa-miR-4454_L-2R+1	ATCCGAGTCACGGCACCAT	19	chr24	-	278262	278283	gp2b	...(((.....)))........	11
100	91	hsa-mir-4454-p3_1ss19AT	TCCGAGTCACGGCACCAAT	19	chr24	-	278262	278283	gp2b	...(((.....)))........	11
101	90	hsa-miR-4454_L-2R+1	ATCCGAGTCACGGCACCAT	19	PEDO01007644.1	-	43047	43079	gp2b	..((.((((..............)))).))...	28
102	92	hsa-mir-4454-p3_1ss21TA	ATCCGAGTCACGGCACCAAAA	21	PEDO01005597.1	-	858	919	gp2b	...((.(((..(((.((((((...((.....))..))))))....)))....))).))....	55
103	93	hsa-mir-4454-p3	TCCGAGTCACGGCACCAAA	19	PEDO01005904.1	+	255	316	gp2b	...((.(((..(((.((((((...((.....))..))))))....)))....))).))....	55
104	94	hsa-mir-4454-p3_1ss18AT	TCCGAGTCACGGCACCATA	19	PEDO01007619.1	-	97	118	gp2b	...(((.....)))........	11
105	95	hsa-miR-4454_L-2	ATCCGAGTCACGGCACCA	18	PEDO01015184.1	+	2574	2635	gp2b	...((.(((..(((.(((((....((.....))...)))))....)))....))).))....	55
106	95	hsa-miR-4454_L-2	ATCCGAGTCACGGCACCA	18	chr1	+	72057986	72058046	gp2b	...((.(((..(((.((((((...((.....))..))))))....)))....))).))...	55
107	96	hsa-miR-4454_L-1_1ss2GA	AATCCGAGTCACGGCACCA	19	chr1	+	30880566	30880607	gp2b	...((((.......(((((.......)))))...))))....	35
108	96	hsa-miR-4454_L-1_1ss2GA	AATCCGAGTCACGGCACCA	19	chr1	-	86897875	86897957	gp2b	...((.(((((((.......(((((((..((.....))..)))))))......(((((.......)))))))))))).))...	77
109	97	hsa-miR-4454_L-3R+1	TCCGAGTCACGGCACCAA	18	chr3	+	13300933	13300997	gp2b	.(..((((((.....(((.((((((..((((........))))...)))))))))))))))..).	63
110	98	hsa-miR-4508_L+1R+1	AGCGGGGCTGGGCGCGCGC	19	chr1	-	67063557	67063589	gp2b	......(((((.((((....)))).)))))...	24
111	98	hsa-miR-4508_L+1R+1	AGCGGGGCTGGGCGCGCGC	19	chr11	-	20421469	20421533	gp2b	...(((..(((.(((..((((((((((((.....))))))))))))...))).)))...)))...	59
112	99	hsa-mir-5100-p3_1ss18TC	GATCCCAGCGGTGCCTCCA	19	chr22	-	2546488	2546528	gp2b	.(((((((((...((((..((....))))))))))))))).	39
113	100	mmu-mir-6236-p5_1	CCGAATCAACTAGCCCTGAAA	21	chr1	-	175382142	175382217	gp2b	.....................(((((((...........)).))))).(((...((((.......))))..)))..	26
113	101	mmu-mir-6236-p3_1	AAAATGGATGGCGCTGGAGC	20	chr1	-	175382142	175382217	gp2b	.....................(((((((...........)).))))).(((...((((.......))))..)))..	26
114	102	mmu-mir-6236-p5_2	GAATCAACTAGCCCTGAAA	19	chr4	-	67687687	67687740	gp2b	...(((((((......(((((((...........))).))))..)))))))...	48
114	101	mmu-mir-6236-p3_1	AAAATGGATGGCGCTGGAGC	20	chr4	-	67687687	67687740	gp2b	...(((((((......(((((((...........))).))))..)))))))...	48
115	103	mmu-mir-6236-p3_2	CCGAATCAACTAGCCCTGAAA	21	PEDO01006412.1	+	5062	5173	gp2b	.(((.((((((.((((......(((((..(((((................)))))...((((........)))).)))))..)))).)))))))))................	95
116	104	mmu-mir-6236-p3_1ss9GT_1	ATCAACTATCCCTGAAAAT	19	chr10	+	3432116	3432184	gp2b	.(((((((((((....(((.((.((((..((((....))))..))))..)).)))..))))))))).))	68
117	105	mmu-mir-6236-p3_1ss9GT_2	CACCTGCCTAATCAACTAG	19	chr2	-	18586018	18586050	gp2b	...(((.............)))...........	19
118	106	mmu-miR-6238_L-1R-2_1ss12TC	TATTAGTCAGCGGAGGAAA	19	chr2	+	121623183	121623257	gp2b	...((((((((((((((((((........))))).))))...(((....)))...)))))))))...........	61
119	106	mmu-miR-6238_L-1R-2_1ss12TC	TATTAGTCAGCGGAGGAAA	19	chr5	-	62137135	62137174	gp2b	...........(((((..((((....))))..)))))...	26
120	107	mmu-mir-6240-p3_1ss20GT	TTCTGCCCAGTGCTCTGAATG	21	PEDO01000232.1	-	349849	349881	gp2b	...(((((....))))).((((....))))...	14
121	108	mmu-mir-6240-p3_1ss3TG	ACGCGATGTGATTTCTGCCCAGT	23	PEDO01014990.1	+	524	641	gp2b	..(((((((((((((..((((...(((...)))...(((((.....)))))..((((((((.((((((....))))...))))))))))....)))).)))))..)))))..)))...	113
122	109	mmu-mir-6240-p3_3	GATTTCTGCCCAGTGCTCT	19	Z	+	1647476	1647567	gp2b	...((((((((((..(((((..(((.......((((........)))).........)))..)))))..))))).)))))............	77
123	110	mmu-mir-6240-p5_1	ATGTGATTTCTGCCCAGTGC	20	Z	-	29131141	29131181	gp2b	...(((..((((.((((......)).)).))))..)))...	35
124	111	mmu-mir-6240-p5_1ss19GT	TCTGCCCAGTGCTCTGAAT	19	chr1	+	11204835	11204877	gp2b	......((((((......................))))))...	34
125	112	mmu-mir-6240-p5_3	TGTGATTTCTGCCCAGTGCT	20	chr1	+	197833083	197833169	gp2b	...........((((((..(((.((((.....))))))).........((((.(((......))))))).........))))))...	73
126	113	mmu-mir-6240-p3_2	GATGTGATTTCTGCCCAGT	19	chr11	-	6309409	6309485	gp2b	...(((..((((((..((((((.....((((.............)))).....))))))..))).)))..)))....	70
127	114	mmu-mir-6240-p5_1ss9GT_2	TGATTTCTTCCCAGTGCTCT	20	chr12	+	16369057	16369153	gp2b	......((((((.(..((..(((..((((((.((((((((((.......))).))))).....)).)))))....)..))).))..).))))))...	88
128	115	mmu-mir-6240-p3_1	ATTTCTGCCCAGTGCTCT	18	chr15	+	218933	218985	gp2b	((((((.(((((..((((((....))))))...))))).))))....))....	49
129	116	mmu-mir-6240-p3_1ss15GT	CCCAGTGCTCTGAATGTC	18	chr15	+	4232394	4232413	gp2b	...(((....))).......	10
130	117	mmu-mir-6240-p5_1ss16GT_1	GCCCAGTGCTCTGAATGT	18	chr2	+	18678754	18678847	gp2b	...((((....((..(((((((..(((((.((..((.((((.((.......))..)))).)).)))))))..)).)))))..))...))))...	88
131	118	mmu-mir-6240-p5_2	GATGTGATTTCTGCCCAGT	19	chr2	-	152177285	152177341	gp2b	..(((((((.....((...((((((.......)))))).)).......)))))))..	53
132	119	mmu-mir-6240-p5_1ss18GT	CTGCCCAGTGCTCTGAATG	19	chr29	-	3726947	3726999	gp2b	...((((..((((((((..((((......))))..).)))))))..))))...	47
133	120	mmu-mir-6240-p5_1ss16GT_2	GCCCAGTGCTCTGAATGTC	19	chr8	+	26059570	26059654	gp2b	.(..(.(((((((((((....(((.((((((((((((....))))..).))))))))))......))))..)).))))).)..).	83
134	121	mmu-mir-6240-p5_4	TGTGATTTCTGCCCAGTGCTC	21	chr8	+	27226183	27226224	gp2b	...(((..((((....((.....)).....))))..)))...	36
135	122	mmu-mir-6240-p5_5	TTTCTGCCCAGTGCTCTG	18	chr8	-	27704850	27704879	gp2b	......((((..((.....))..))))...	21
136	123	mmu-mir-6240-p5_1ss9GT_1	TGATTTCTTCCCAGTGCTC	19	chr9	-	18943045	18943100	gp2b	.((.((((((.....((((...(((((....)))))....))))...)))))))).	54
137	124	mmu-miR-6412_R-2_1ss15AT	TCGAAACCATCCTCTGCTAC	20	PEDO01011575.1	-	4019	4055	gp2b	...((((((...((((.......))))))))))....	30
138	124	mmu-miR-6412_R-2_1ss15AT	TCGAAACCATCCTCTGCTAC	20	PEDO01018769.1	-	631	667	gp2b	...((((((...((((.......))))))))))....	30
139	125	gga-miR-6516-3p_L+2R-3	GTCATGTATGATACTGCACACA	22	chr19	+	4613112	4613177	gp2b	...((((((((.((...((((.((.(((..........))))).))))...)).))))))))....	59
140	126	gga-miR-6651-5p_L+1R-2	CACCAGGTTGCCTAAGGAGG	20	PEDO01013681.1	+	2668	2765	gp2b	..((...((((((......)))))).(((((....)))))....)).((((((....(((((((((((....)))).)))))..))))))))......	18
140	127	ssc-mir-1285-p3_1ss3TC	AGCGGGATCGCGCCTGTGAAT	21	PEDO01013681.1	+	2668	2765	gp2b	..((...((((((......)))))).(((((....)))))....)).((((((....(((((((((((....)))).)))))..))))))))......	18
141	128	gga-miR-6651-5p_L-1R+1	CCAGGTTGCCTAAGGAGGGGT	21	chr13	+	140423	140525	gp2b	((((...(((((.((..((.....))..))))))).(....)...((((.......)))).))))...(((((((.(((.((....)))))..)))))))...	28
141	129	ssc-mir-1285-p3_1ss20TC	CGCCTGTGAATAGCCACTGCA	21	chr13	+	140423	140525	gp2b	((((...(((((.((..((.....))..))))))).(....)...((((.......)))).))))...(((((((.(((.((....)))))..)))))))...	28
142	130	gga-miR-6651-5p_L+4R-1	GCACACCAGGTTGCCTAAGGAGGG	24	chr3	+	45046044	45046146	gp2b	.(((((..(.....(((......))).((((((..(((....)))))))))....(((((.((((.((....)).)))).))))).)..))))).........	30
143	131	gga-mir-7475-p5_1ss17AG	CCGCCGCGCCCTCCGCGCC	19	PEDO01011125.1	-	316	396	gp2b	...((((((((((((...((((........).)))..((((((((((.((....))))))))))))))))))))))))...	75
144	132	gga-mir-7475-p3	CCGCCGCCGCGCCCTCCGC	19	PEDO01012402.1	-	118	144	gp2b	...((((((.......)))))).....	19
145	133	gga-mir-7475-p3_1ss19AG	CGCCGCCGCGCCCTCCGCG	19	chr10	-	16151604	16151697	gp2b	...((....((.((...((((((.(((((((..((((......))))(((((....)))))))))).)).))))))....)).))....))...	88
146	134	gga-mir-7475-p3_1ss17AG	CCGCCGCGCCCTCCGCGC	18	chr24	-	4016594	4016629	gp2b	...(((.((((......)))))))............	21
147	135	gga-mir-7475-p5	CCGCCGCCGCGCCCTCCGC	19	chr26	-	2079330	2079391	gp2b	(((.(((..((((((((....((..((........))..))....))))))))))))))...	59
148	136	gga-mir-7475-p3_1ss9GT	CCGCCGCCTCGCCCTCCGC	19	chr4	-	37659484	37659529	gp2b	...(((.(((((((............))))))).))).........	34
149	137	gga-mir-7475-p5_1ss1GA	ACCGCCGCCGCGCCCTCCGC	20	chr5	+	49324820	49324916	gp2b	......(((((.((..(((.(((((((......(((((((..((((((........))))))..)))))))....)))..)))).)))..)))))))	91
150	138	eca-mir-8969-p5_1ss14GT	GGTGGTTCAGTGGTAGAA	18	PEDO01013427.1	+	453	536	gp2b	...((((.((((..(((((((.........)))))))(((...((((.(((......))).))))..)))...))))))))...	78
151	138	eca-mir-8969-p5_1ss14GT	GGTGGTTCAGTGGTAGAA	18	chr20	+	5755304	5755383	gp2b	...((((..((.(((((((.........)))))))(((...((((.(((......))).))))..))).))..))))...	74
152	139	pal-mir-9226-p5_1ss2AG	AGGTCCCTGTTCGGGCGCCA	20	chr1	+	131838386	131838410	gp2b	...((((((.....))).)))....	18
152	140	pal-miR-9226-5p_L-5R+1	TCCCTGTTCGGGCGCCAT	18	chr1	+	131838386	131838410	gp2b	...((((((.....))).)))....	18
153	140	pal-miR-9226-5p_L-5R+1	TCCCTGTTCGGGCGCCAT	18	PEDO01011444.1	+	3258	3282	gp2b	...((((((.....))).)))....	18
154	141	pal-miR-9226-5p_L-3_1ss4AT	TGTCCCTGTTCGGGCGCCA	19	PEDO01000473.1	+	2051	2084	gp2b	...((((..(((........)))..)))).....	26
155	141	pal-miR-9226-5p_L-3_1ss4AT	TGTCCCTGTTCGGGCGCCA	19	PEDO01018431.1	+	554	587	gp2b	...((((..(((........)))..)))).....	26
156	142	pal-miR-9226-5p_L-4	GTCCCTGTTCGGGCGCCA	18	PEDO01004370.1	+	1920	1953	gp2b	...((((..(((........)))..)))).....	26
157	142	pal-miR-9226-5p_L-4	GTCCCTGTTCGGGCGCCA	18	PEDO01008755.1	+	2186	2219	gp2b	...((((..(((........)))..)))).....	26
158	143	efu-miR-9226_L-3_1ss22GA	AGTCCCTGTTCGGGCGCCA	19	PEDO01004596.1	-	2626	2669	gp2b	....(((.((((.(((((........))).))..)))))))...	37
159	143	efu-miR-9226_L-3_1ss22GA	AGTCCCTGTTCGGGCGCCA	19	Z	-	77673267	77673300	gp2b	...((((.((((........)))).)))).....	26
160	144	pal-miR-9226-5p_L-3_1ss4AC	CGTCCCTGTTCGGGCGCCA	19	PEDO01006113.1	-	1571	1668	gp2b	......((((.((...........)))))).....((((...(((.(((((....))))))))....((((..(((........)))..)))).))))	26
161	145	pal-miR-9226-5p_1ss4AT	TCATGTCCCTGTTCGGGCGCCA	22	PEDO01006674.1	-	141	162	gp2b	...(((((......)))))...	16
162	145	pal-miR-9226-5p_1ss4AT	TCATGTCCCTGTTCGGGCGCCA	22	chr1	-	103102489	103102575	gp2b	...(((((((((....((((((..((.((....(.(((.((.(((....)))..)).))).))).))..)))))))))))))))...	81
163	146	efu-miR-9226_2ss4AG22GA	TCAGGTCCCTGTTCGGGCGCCA	22	PEDO01009400.1	-	184	238	gp2b	...(((((((....((....))........(((((....))))).)))))))...	49
164	146	efu-miR-9226_2ss4AG22GA	TCAGGTCCCTGTTCGGGCGCCA	22	chr12	-	39841	39905	gp2b	...((((((((.....((((((((((((.....)))....))))))))).....))))))))...	59
165	147	pal-miR-9226-5p_L-2_1ss4AG	AGGTCCCTGTTCGGGCGCCA	20	PEDO01012264.1	+	180	219	gp2b	......((((....(((((.......)))))..))))...	31
166	148	pal-miR-9226-5p_L-4_1ss12TC	GTCCCTGCTCGGGCGCCA	18	PEDO01012494.1	+	1169	1247	gp2b	...(((((((((((.(((((.((.(((....((((......))))...)))))))))).....))))..)))))))...	73
167	149	efu-mir-9226-p3_1ss17GA_1	TCCCTGTTCGGGCGCCAAA	19	PEDO01015049.1	-	210	246	gp2b	......(..(..((........))..)..).......	24
168	149	efu-mir-9226-p3_1ss17GA_1	TCCCTGTTCGGGCGCCAAA	19	chr1	-	130376938	130376973	gp2b	......(..(..((........))..)..)......	24
169	150	pal-miR-9226-5p_L-2	AAGTCCCTGTTCGGGCGCCA	20	PEDO01015494.1	-	6216	6270	gp2b	...(((((((....((....))........(((((....))))).)))))))...	49
170	151	pal-mir-9226-p3_1ss18CA	TCCCTGTTCGGGCGCCAAT	19	PEDO01020466.1	+	4692	4727	gp2b	...((((..(((........)))..)))).......	26
171	152	pal-miR-9226-5p_L-3_1ss4AG	GGTCCCTGTTCGGGCGCCA	19	chr1	+	135102929	135102964	gp2b	...((((..(((........)))..)))).......	26
172	153	pal-miR-9226-5p_L-1_1ss4AG	CAGGTCCCTGTTCGGGCGCCA	21	chr13	+	10691712	10691776	gp2b	...((((((((((....(((((((((((.....)))....))))))))....))))))))))...	59
173	154	efu-mir-9226-p3_1ss17GA_2	TCCCTGTTCGGGCGCCAAAT	20	chr7	-	36189746	36189782	gp2b	...((((..(((........)))..))))........	26
174	155	efu-miR-9341_L+6R-1	ATCGCTTCTCGGCCTTTTGGCTAAGA	26	chr5	+	3290188	3290229	gp2b	...((((....(((..(((....)))..)))....))))...	36
174	156	efu-mir-9341-p3_1ss20GC	TCGGCCTTTTGGCTAAGATC	20	chr5	+	3290188	3290229	gp2b	...((((....(((..(((....)))..)))....))))...	36
175	155	efu-miR-9341_L+6R-1	ATCGCTTCTCGGCCTTTTGGCTAAGA	26	PEDO01015800.1	-	2	120	gp2b	...((..(((...((....((((((..((((((((((((((..(((....)))((..((.((....)).))..))...))))))..))))))))..))))))...))...))).))...	113
176	157	efu-miR-9341_L-2R+1	TCGGCCTTTTGGCTAAGATC	20	PEDO01002483.1	+	3437	3543	gp2b	...(((.(((..((((((..(((((((..((((..((....))..)))).....)))....)))).............((((....)))).)))))).))))))...	101
177	158	pbv-mir-9651-p5_1ss2AG_2	AGGACTATACTTTCAGGGATCATT	24	chr20	-	8278529	8278625	gp2b	...(((..(((((.(((.((((...((((((.((...(((((((.(((((...))))).)))))))...))))))))))))))).))))).)))...	91
178	159	pbv-mir-9651-p5_1ss2AG_1	AGGACTATACTTTCAGGGATCAT	23	chr20	-	8279729	8279814	gp2b	...((((.(((.((((...((((((.((...(((((((.(((((...))))).)))))))...))))))))))))))).))))...	80
179	159	pbv-mir-9651-p5_1ss2AG_1	AGGACTATACTTTCAGGGATCAT	23	chr20	-	8280697	8280784	gp2b	((.((((((.(((.((((...((((.....((((((((((.(((((...))))).))))..))))))))))))))))).)))))).))	88
180	160	pal-miR-9995-3p	ATCTCGGTGGAACCTCCA	18	chr1	+	92593021	92593050	gp2b	...(((.((.(((.....))).)))))...	24
181	160	pal-miR-9995-3p	ATCTCGGTGGAACCTCCA	18	chr27	+	6303735	6303812	gp2b	....(((..(((((...((((((.......((((..((((..........))))..)))))))))).)))))..))).	73
182	161	bta-mir-10167-p3_1ss6TC	GCGGGCGGTCGGGGCGGG	18	chr2	+	124435230	124435323	gp2b	...((((((((((((((.((((.......(((.(((...((((.....)))).(((....)))))).)))..)))))))).))))))))))...	88
183	161	bta-mir-10167-p3_1ss6TC	GCGGGCGGTCGGGGCGGG	18	chr3	-	33833525	33833550	gp2b	...((.((((.....)))).))....	19
184	162	oni-miR-10926	ATCCCAGCGGTGCCTCCA	18	PEDO01011575.1	-	1332	1371	gp2b	...((((((((((((.......))))).)))..))))...	34
185	163	bta-miR-11980_R-1_1ss4CG	AGGGAACGGGCTTGGCGGA	19	Z	+	1256192	1256275	gp2b	...(((((.((..(((..(((...(((....(((((((((........))))))))))))...)))...)))..)))))))...	78
186	164	bta-miR-11987_L-1_1ss8TA	GAGGAAACTCTGGTGGAGGT	20	PEDO01004461.1	+	3277	3303	gp2b	...(((((((....)))))))......	18
187	164	bta-miR-11987_L-1_1ss8TA	GAGGAAACTCTGGTGGAGGT	20	PEDO01021126.1	+	1041	1067	gp2b	...(((((((....)))))))......	18
188	165	bta-miR-11987_L-1R-1_1ss8TA	GAGGAAACTCTGGTGGAGG	19	PEDO01006412.1	+	4691	4716	gp2b	...(((((((....))))))).....	18
189	166	hsa-mir-12121-p5_1ss15GA	CCGGGCGGGCGGGCAGGCG	19	PEDO01009897.1	-	3782	3882	gp2b	...(((((((((((((..(((((.(((((..((..((((.(((.((.(((...))).)).))).))))...))..)))))))))))))).)).))))))).	97
190	167	hsa-mir-12121-p3_1ss15GA	CCGGGCGGGCGGGCAGGCG	19	chr14	-	18927634	18927665	gp2b	...((((.((((.....)))))))).......	22
191	168	gga-miR-12268-5p_L-3R+1_2	CGGGGCGGGCGGGCGGCG	18	PEDO01010646.1	+	817	914	gp2b	((....)).((((((((((((.(((((......((((((.(((((((....))))))).....)).))))........)))))))))).))).)))).	88
192	168	gga-miR-12268-5p_L-3R+1_2	CGGGGCGGGCGGGCGGCG	18	chr12	+	16118259	16118337	gp2b	...((((((((((((.((((.((...((((((..((...))..)))))).))..))))..)))))))...)))))....	72
193	169	gga-miR-12268-5p_L-3R+1_1	CGGGGCGGGCGGGCGGCA	18	PEDO01017322.1	+	1411	1510	gp2b	..(((((..((((.((((...(((((.....(((((......))))).....(((........))).......)))))...)))).))))..)))))...	95
194	169	gga-miR-12268-5p_L-3R+1_1	CGGGGCGGGCGGGCGGCA	18	chr2	+	36593786	36593818	gp2b	...(((((((((((....)).)))))))))...	27
195	170	gga-miR-12268-5p_L-3R+1_3	CGGGGCGGGCGGGCGGCT	18	chr1	+	94850103	94850183	gp2b	(..((((((.(((((((.(((((..(((((((....))))))).(((.....))).)))))))..))))).).)))))..)	81
196	170	gga-miR-12268-5p_L-3R+1_3	CGGGGCGGGCGGGCGGCT	18	chr2	+	82214005	82214100	gp2b	...((((..(((((.((...((((((..(((((((((((((((.(((.....))))))))..)))).))))))))))))..)).)))))))))...	90
197	171	oni-let-7a_R+2	TGAGGTAGTAGGTTGTATAGTTCA	24	chr25	-	4920491	4920633	gp2b	((((...(((((((((..(((((..((((...(((((((..(((.(((.(((((((((((((.....................))))))))))))).))).)))..)))))))..)))))))))..)).))).))))..))))	143
1	1	pma-miR-1c-3p_R+1	TGGAATGTAAAGAAGTATGTACC	23					gp3	...(((((((.((((.((((((((.(((..(((.((((.......(((....))))))))))..))).)))))))).)))).)))))))...	86
2	2	cli-miR-7a-2-3p	CAACAAGTCACAGTCTGCCCTA	22					gp3	((.(((..((.((((..((.(((((.((((.((((((((.((..((......)))).))))))))))))))))).))..)))).))..))))).	93
3	3	gmo-miR-10d-5p_L-1R+3_1ss10GT	ACCCTGTATATCCGAATTTGTGTT	24					gp3	..(((...(((..((((((((((.............))))))))))..)))..)))....	54
4	4	dre-miR-15b-5p_R+2	TAGCAGCACATCATGGTTTGTAAT	24					gp3	..(((((((.............((((((..(..(((.((..((((((((((((((((...........(((.....)))))))))))))))))))..)).)))..)..))).)))...........))))))).	93
5	5	aca-miR-16b-5p_R+3_1	TAGCAGCACGTAAATACTGGAGCCT	25					gp3	.(((.((((((....(((((((....((((((((((..(((.(((...))))))..))))))))))....)))))))....))))))..)))...	91
6	6	dre-miR-17a-5p_R+4	CAAAGTGCTTACAGTGCAGGTAGAAT	26					gp3	(((...(((.(((.(((...((((((((((((((((((((..((((((((.((.(((((.(((((((....)))).)))))))).)).))))))))...)))))))).))))).))..))))))))))).)))..)))	138
7	7	xtr-miR-19b_L+2	AATGTGCAAATCCATGCAAAACTGA	25					gp3	.((((..((((((((((((((((((((((((........))))......))))))).)).)))))))))))..))))..	76
8	8	xla-miR-20_L+1R+1	CCAAAGTGCTCATAGTGCAGGTAGT	25					gp3	(((((....(((((((((((.(((((.(((.............)))))))).))))))))))).....))))).	73
9	9	mdo-miR-22-3p_1ss21GC	AAGCTGCCAGTTGAAGAACTCC	22					gp3	..((((..((((((((((((((((((.(((((((.(.((......)))))))))))))).)))))))))))))).))))..	77
10	10	hsa-miR-23a-5p_2ss12GC17GC	GGGGTTCCTGGCGATGCGATTT	22					gp3	((.((.((..((..((((((((..(((.((((((.((.....)))))))).)))..))))))))..).)..)).)).))..	79
10	11	efu-miR-23a_L-1R-2_1ss10GT	ATCACATTTCCAGGGATTTCCA	22					gp3	((.((.((..((..((((((((..(((.((((((.((.....)))))))).)))..))))))))..).)..)).)).))..	79
11	12	dre-miR-24_R+2	TGGCTCAGTTCAGCAGGAACAGTT	24					gp3	(((((((..((.(((((((.((((((.((((((..(((((((.........))))))).)))))).)))))).))))))).)))))))))	90
12	13	bta-miR-25	CATTGCACTTGTCTCGGTCTGA	22					gp3	((((.(..(((..((((.(((((..(((((((.(((((........)).)))))))).)).))))).))))..)))..).))))	84
13	14	gga-miR-26a-5p_R+2	TTCAAGTAATCCAGGATAGGCGT	23					gp3	..(((.(((.((((..((((((((((.(((((((((((..(.....)...))))))))))).))))))))))..)))).))).)))	84
13	15	cli-miR-26-2-3p_1ss9TA	CCTGTTCTAGGTTACTTGGCTC	22					gp3	..(((.(((.((((..((((((((((.(((((((((((..(.....)...))))))))))).))))))))))..)))).))).)))	84
14	16	aca-miR-27a-5p_R+1_1ss9GT	AGGGCTTATCCCACCTGTGAACA	23					gp3	(((.(..(..(((((((...(((((((((....(((......)))))))))))).)))))))..)..).))).	72
14	17	aca-miR-27a-3p_1ss9GT	TTCACAGTTGCTAAGTTCCGC	21					gp3	(((.(..(..(((((((...(((((((((....(((......)))))))))))).)))))))..)..).))).	72
15	18	cgr-miR-27a-3p_1ss9GT	TTCACAGTTGCTAAGTTCCGC	21					gp3	((((.(((((.(..((((((..(.((((((((..((.....))......)))))))))..))))))..).)))))..))))	81
16	19	cgr-miR-28-3p	CACTAGATTGTGAGCTCCTGGA	22					gp3	.(((.(((((.((((((((((((((((..(((((........)))))......)))))))))))))))).))))).)))..	78
17	20	cfa-miR-28	CACTAGATTGTGAGCTCCTGGA	22					gp3	.((((((((((((((((.((((((........))))....)).))))))))))))))))...	58
18	21	oni-miR-30c_R+2_1ss21GA	TGTAAACATCCTACACTCTCAGCAT	25					gp3	(((((((((((..(((((((((((((........))).))))))))))))).))))))))..	60
19	22	pma-miR-30a-5p_R+2	TGTAAACATCCTCGACTGGAAGCCC	25					gp3	...(((..(((((((((((..((((..((((...((......))...))))..)))))))))))))))..)))...	70
20	22	pma-miR-30a-5p_R+2	TGTAAACATCCTCGACTGGAAGCCC	25					gp3	...(((..(((((((((((..((((..((((...((......))...))))..)))))))))))))))..)))...	70
21	23	ssc-miR-30a-3p_L-1R+1_1ss10GT	TTTCAGTCTGATGTTTGCAGCC	22					gp3	(((.((((.((((..((((((((((((((((..(((((((((((((..........)).)))))))))))))))))))))))))))..)))).....))))...)))	107
22	24	dre-miR-92a-3p_R+2	TATTGCACTTGTCCCGGCCTGTAT	24					gp3	.....(((((....(((((..(((((..((.((((((((............))))))))))..)))))..)))))))))).....	75
23	25	cpi-miR-92b-3p	TATTGCACTCGTCCCGGCCTCC	22					gp3	(((((((..((((((((..(((((((..(((((((((((.............))))))))))).))))))).))))))))..)))))))..	89
24	25	cpi-miR-92b-3p	TATTGCACTCGTCCCGGCCTCC	22					gp3	(((((((..((((((((..(((((((..(((((((((((.............))))))))))).))))))).))))))))..)))))))..	89
25	26	dre-miR-99_R+1_1ss9GT	AACCCGTATATCCGATCTTGTGA	23					gp3	(((((....((...(((((((((..(((.((((((.............)))))).)))..)))))))))...)).....)))))	84
26	27	cfa-miR-99b_1ss9GT	CACCCGTATAACCGACCTTGCG	22					gp3	.((((..(((..(((.(((((((((...)).)))))....)).)))..)))..))))...	56
27	28	cpi-miR-99b-5p_R+2_2ss16AT21CT	AACCCGTAGATCCGATCTTGTGAA	24					gp3	((((......)))).((((((...((((..(((..(((.((((((.............)))))).)))..)))..))))...))))))...((((....)))).	73
28	29	gmo-miR-101a-3p_1ss21AC	TACAGTACTGTGATAACTGACT	22					gp3	((((((((((((((((((.((((...((...))..))))))))))))))))))))))..	57
29	30	ola-miR-103_R+4	AGCAGCATTGTACAGGGCTATCATT	25					gp3	..........((((..(((.((((((.(((.(((((((((((.((((.((...)).).)))))))))))))).)))))..)))).)))..)))).............	84
30	31	gmo-miR-122-5p	TGGAGTGTGACAATGGTGTTTG	22					gp3	...(((((((.(((((((((((..((....))...))))))))))).))))))).....	51
31	31	gmo-miR-122-5p	TGGAGTGTGACAATGGTGTTTG	22					gp3	...(((((((.(((((((((((..((....))...))))))))))).))))))).....	51
32	32	pma-miR-125-5p_R+2	TCCCTGAGACCCTAACTTGTGAAT	24					gp3	...((((((((((((.((((.((((.((((((..((((...((....))..))))..)))))).))))))))..))))))))).)))...	84
33	32	pma-miR-125-5p_R+2	TCCCTGAGACCCTAACTTGTGAAT	24					gp3	...((((((((((((.((((.((((.((((((..((((...((....))..))))..)))))).))))))))..))))))))).)))...	84
34	33	cgr-miR-125a-5p_R-2	TCCCTGAGACCCTTTAACCTGT	22					gp3	(((...(((..((..(((.((((..((((((((((....))....)))))))))))).)))..))..)))))).....	73
35	34	hsa-miR-126-5p_L+2	AACATTATTACTTTTGGTACGCG	23					gp3	...(((((((.((((((((((..(((((((.....(((....)))....)))))))..)))))))))).)))))))....	73
35	35	cgr-miR-126a_R+1_1ss22GA	TCGTACCGTGAGTAATAATGCAA	23					gp3	...(((((((.((((((((((..(((((((.....(((....)))....)))))))..)))))))))).)))))))....	73
36	36	mmu-miR-126a-5p_L+2	AACATTATTACTTTTGGTACGCG	23					gp3	.(((.((.((((((((((..(((((((.....(((....)))....)))))))..)))))))))).)).))).	71
36	37	mmu-miR-126a-3p_R+1_1ss22GA	TCGTACCGTGAGTAATAATGCAA	23					gp3	.(((.((.((((((((((..(((((((.....(((....)))....)))))))..)))))))))).)).))).	71
37	38	bta-miR-127	TCGGATCCGTCTGAGCTTGGCT	22					gp3	.(((..(((...((((((.....(((((((((.((.((((((((.....))..)))))).)).))))))))))))))).)))..)))........	86
38	39	oha-miR-128-3p_L+3R-1_1ss9GT	ATCTCACATTGAACCGGTCTCTTT	24					gp3	(((.((((((...(((((((...((((((..((((..(.....).))))))))))...)))))))...)))))).))).	78
39	40	aca-miR-129b-3p_L+2R+1	AAAAGCCCTTACCCCAAAAAGCAT	24					gp3	....((((.(((((((((((((((.(((..(((((((((((((.......)))).......)))))))))..))).))))))).))))))))..))))...(((...)))....	94
40	40	aca-miR-129b-3p_L+2R+1	AAAAGCCCTTACCCCAAAAAGCAT	24					gp3	....((((.(((((((((((((((.(((..(((((((((((((.......)))).......)))))))))..))).))))))).))))))))..))))...(((...)))....	94
41	41	cpi-miR-130b-3p_R+2	CAGTGCAATAATGAAAGGGCGTAG	24					gp3	..(((((((((...(((((((..(((((((((.((((((......)))).)).)))))))))..)))))))...)))))))))..	81
42	42	ami-miR-132-5p_R+1	ACCGTGGCTTTAGATTGTTACT	22					gp3	.(((((((..(((.(((((((((.(((((((((((..((.....))..).)))))))))).))))))))).))).)))..)))).	83
42	43	ami-miR-132-3p	TAACAGTCTACAGCCATGGTCG	22					gp3	.(((((((..(((.(((((((((.(((((((((((..((.....))..).)))))))))).))))))))).))).)))..)))).	83
43	44	mmu-miR-133b-5p_L-2_1ss21TC	TGGTCAAACGGAACCAAGCC	20					gp3	((((.(((((((((..((.((.((((((.((.(((.....))))))))))).)).))..))))))))).))))..	73
43	45	xtr-miR-133b_L+1R+2	TTTGGTCCCCTTCAACCAGCTATT	24					gp3	((((.(((((((((..((.((.((((((.((.(((.....))))))))))).)).))..))))))))).))))..	73
44	46	xla-miR-133d_L+1R-1_1ss22GA	TTTGGTCCCCTTCAACCAGCCA	22					gp3	(..((((((((((((((..(((.(((.(((.............))).))))))..))).))))).))))))..).	74
45	47	chi-miR-135b-3p_L-1R+2	TGTAGGGCTAAAAGCCATGGGT	22					gp3	((...(((((..((((((((((((...(((((..(((..............)))..)))))..))))))))))))..)))))(((((((....)))).)))..))	77
46	48	aca-miR-137b-3p_1ss23GC	TTATTGCTTGAGAATACGCGTAC	23					gp3	......(((((((((((((..(((.(((((((..((((.(((((((.......).))))))))))..))))))).)))..))))))))).))))...	88
47	49	dre-miR-138-5p_L+2	AAAGCTGGTGTTGTGAATCAGGCCG	25					gp3	(((((((..((((..(((((((((((((..((((((((.........))...)))))).))))))))))))).))))..)))))))	86
48	50	gmo-miR-139-5p_R+1_1ss9GT	TCTACAGTTCATGTGTCTCCAGTT	24					gp3	(((((((.((.((.(((((((((..((.......)).))))))))).)))).)))).)))..	60
49	51	cgr-miR-139-5p_R+1_1ss9GT	TCTACAGTTCACGTGTCTCCAGT	23					gp3	(((.((((((((((((.((.((((((((((((...........)))))))))))))).)))).)))))).)).)))..	76
50	52	cpi-miR-144-5p_R+3	GGATATCATCGTATACTGTAAGTTT	25					gp3	.((((((((.((..((.((((((((.(((((((((.((((......))))..))))))))))))))))).))..)).))))....)))).	88
51	53	xtr-miR-145_L+2R-1	AAGTCCAGTTTTCCCAGGAATCCCT	25					gp3	.((((..((((((((..((((.((.((((((((((((...(.....)...)))))))))))).)).)))).))))))))..)))).	84
52	54	xla-miR-146b-5p_R+1_1ss9GT	TGAGAACTTAATTCCATGGACTGT	24					gp3	....((((..((((.((((..(((.(((((((....(((((((..................)))))))....))))))).))).)))).))))))))...	93
53	55	xtr-miR-148a_R+2	TCAGTGCACTACAGAACTTTGTTA	24					gp3	(((.(((..(((.((((((((((((.((((..(((((((.......))).))))))))...)))))))))))).)))..))).)))	86
54	56	gga-miR-148b-5p	GAGGTTCTGTCCTACACTCCGGCT	24					gp3	((.((((((((.(((((((((....((((..((((((........))))))))))....))))))))).)))))))).))	80
55	57	ami-miR-150-5p	TCTCCCAACCCTTGTACCAGTG	22					gp3	...((((((((.((...((((..(((.((..((((((((.((..(......)..)).))))))))..)).)))..)))).)).)))).)))).....	89
56	58	bta-miR-151-5p	TCGAGGAGCTCACAGTCTAGT	21					gp3	((((.((((((((((((..((((((((((............)))))))))).)))))))))))).))))	69
57	58	bta-miR-151-5p	TCGAGGAGCTCACAGTCTAGT	21					gp3	((((.((((((((((((..((((((((((............)))))))))).)))))))))))).))))	69
58	59	aca-miR-181a_L+2	AAAACATTCAACGCTGTCGGTGAGT	25					gp3	..(((((((..(((..((((((((((..(((((((.((((..((...))....)))))))))))))))))))))..)))..))))))).....	86
59	60	dre-miR-181a-5p_L+2	AAAACATTCAACGCTGTCGGTGAGT	25					gp3	.((((...(((...(((((((((((..((((((.((((...........)))))))))))))))))))))...)))...)))).	82
60	61	xtr-miR-181b_L+2R+2	AAAACATTCATTGCTGTCGGTGGGTT	26					gp3	..((((((((.....(((((((((..(((..((((((............))))))..)))))))))))).....))))).)))	81
61	62	aca-miR-182-5p_R+2	TTTGGCAATGGTAGAACTCACACT	24					gp3	....((((.((((((..(((((((...((((((...(((((((((....)))....))))))))))))...)))))))..)))))).))))....	87
62	63	dre-miR-184_1ss9GT	TGGACGGATAACTGATAAGGGC	22					gp3	((((..(((((..((((((((.((((((...(((((................)))))..)))))).))))))))..)))))..))))	87
63	64	bta-miR-186	CAAAGAATTCTCCTTTTGGGCT	22					gp3	.(((((.(((((((((((((((((.(((((.((((((..............))))))))))).)))))))))))))))))))))).	84
64	65	xtr-miR-187_L-1R+2_1ss10GT	CGTGTCTTTTGTTGCAGCCAGT	22					gp3	............(..(((..(((((((((((((((((((((((.((.....)))))))....))))))))))))))))))..)))..).	76
65	66	xtr-miR-191_L+2	AACAACGGAATCCCAAAAGCAGCT	24					gp3	(((..(((.((((..(((((..((((((..(((((((..((....))...)))))))..)))))).)))))..)))).)))..)))	86
66	67	aca-miR-191-5p_R+3	CAACGGAATCCCAAAAGCAGCTGTTT	26					gp3	((..((.((..((.((((((((((.((..(((((((.................)))))))..)))))))))))).))..)).))..))..	88
67	68	bta-miR-193a-5p_R+2	TGGGTCTTTGCGGGCGAGATGAAT	24					gp3	.(((.((((((..(((((.(((((..(((.((.((((........)))).)).)))..))))).)))))..))))))))).	79
68	69	pma-miR-196b_R+2_1ss9AT	TAGGTAGTTTCATGTTGTTGGGTA	24					gp3	...(((((((.(((((((....((((((((((.............))))))))))....))))))).)))))))...	71
69	70	bta-miR-197	TTCACCACCTTCTCCACCCAGC	22					gp3	..(((..(((.((((.(((((((..((((..((((((....))).)))..))))..))))))).)))).)))..)))....	75
70	71	bta-miR-199a-5p_L+2R+1	AACCCAGTGTTCAGACTACCTGTTC	25					gp3	(((...(((((((.((((((((.((((((((....)))))......))))))))))).)))))))...)))	71
70	72	bta-miR-199a-3p_L+1R+1	AACAGTAGTCTGCACATTGGTTAT	24					gp3	(((...(((((((.((((((((.((((((((....)))))......))))))))))).)))))))...)))	71
71	71	bta-miR-199a-5p_L+2R+1	AACCCAGTGTTCAGACTACCTGTTC	25					gp3	(((...(((((((.((((((((.((((((((....)))))......))))))))))).)))))))...)))	71
71	72	bta-miR-199a-3p_L+1R+1	AACAGTAGTCTGCACATTGGTTAT	24					gp3	(((...(((((((.((((((((.((((((((....)))))......))))))))))).)))))))...)))	71
72	73	bta-miR-200c	TAATACTGCCGGGTAATGATGGA	23					gp3	((((((((((.((((((((.(((.(((.......)))))).)))))))).)))))).))))....	61
73	74	cfa-miR-203_L-1R+1	TGAAATGTTTAGGACCACTAGT	22					gp3	((.(((.(((((((...(((((((((.((((.((((.((((..((.....)))))))))).)))).)))))))))...))))))).))).))..	92
74	75	pma-miR-204-5p_R+2_1ss9GT	TTCCCTTTTTCATCCTATGCCTGT	24					gp3	...((((.((((((((((..((((.(((((.............)))))))))..)))))))))).))))..	66
75	76	dre-miR-205-5p_L+2	AATCCTTCATTCCACCGGAGTCTG	24					gp3	......(((((..(((((..(((((..((((.((((((((((........))..)))))))).))))..)))))..)))))..))))).	82
76	76	dre-miR-205-5p_L+2	AATCCTTCATTCCACCGGAGTCTG	24					gp3	......(((((..(((((..(((((..((((.((((((((((........))..)))))))).))))..)))))..)))))..))))).	82
77	77	dre-miR-206-3p_R+1_1ss22GC	TGGAATGTAAGGAAGTGTGTGCC	23					gp3	((..(((.((...(((((((((.(.((((((((((((((((..(((((.............))))).)))))))))))))))))..)))))))))....)))))...))	109
78	78	aca-miR-210-5p	AGCCACTGACTAACGCACATTG	22					gp3	.......((((..(((((...((((.(((....(((((((.((.((.......))...)).)))))))....))).))))...)))))..).))).	88
78	79	aca-miR-210-3p_R+1	CTGTGCGTGTGACAGCGGCTAA	22					gp3	.......((((..(((((...((((.(((....(((((((.((.((.......))...)).)))))))....))).))))...)))))..).))).	88
79	80	cgr-miR-210-3p_R+1_1ss21GA	CTGTGCGTGTGACAGCGGCTAAT	23					gp3	((..(((..(((((.(((..(((((((((.((.(((......))).)).)))))).))).))).)))))..)))..)).	78
80	81	xla-miR-212-5p_R+1	ACCTTGGCTCTAGACTGCTTACT	23					gp3	.((.(((((.(((((((.(((((((....((((...))))..)))))))))))))).))))).))...	64
80	82	xla-miR-212-3p_L+1R-1	TAACAGTCTACAGTCATGGCT	21					gp3	.((.(((((.(((((((.(((((((....((((...))))..)))))))))))))).))))).))...	64
81	83	gga-miR-212-5p	ACCTTGGCTCTAGACTGCTTACT	23					gp3	..((((.(((.((((..((.(((((.(((((((.(((((((....((((...))))..)))))))))))))).))))).))...)))).)))))))	94
81	84	xtr-miR-212_R+2	TAACAGTCTACAGTCATGGCTAC	23					gp3	..((((.(((.((((..((.(((((.(((((((.(((((((....((((...))))..)))))))))))))).))))).))...)))).)))))))	94
82	85	hsa-miR-212-5p	ACCTTGGCTCTAGACTGCTTACT	23					gp3	((((((...((....)).(((.(((.(((..((.(((((..((((((.((((((...(((...))).))))))))))))..))))).))...))).))))))))))))..	84
83	86	dre-miR-214_R+2_1	ACAGCAGGCACAGACAGGCAGAA	23					gp3	.........((((..(((((((((((((((...((((((((((((............))))))))))))...)))))))))))))))..)).))......	85
84	87	efu-miR-215_L-1_1ss23AT	ATGACCTATGAATTGACAGACT	22					gp3	......(((((((((...((.((((((((.((((((((...((.......))..)))))))).))).))))).))...))))))))).....	81
85	88	oni-miR-218a_R+1_1ss9GT	TTGTGCTTTATCTAACCATGTGA	23					gp3	..((((((((...((((((((..(..(.((....))...)..).))))))))...))))))))....	61
86	89	xtr-miR-221_R+2	AGCTACATTGTCTGCTGGGTTTCTT	25					gp3	..(((...((..(((((.(((..(((.(((((((((....((((((((...)))).))))))))))))).)))..)))..)))))..))))).	90
87	90	ola-miR-222_R+7	AGCTACATCTGGCTACTGGGTCTCCT	26					gp3	((((...((((.((((((((...((((((((((((((((((...((((.......))))...))))).)))))))))))))...)))))..))))).))...))))	106
88	91	bta-miR-339a	TCCCTGTCCTCCAGGAGCTCAC	22					gp3	...((((.(((.((..(((.((((.((((((.(((..((.....))))).)))))).)))).))).))..))).))))	75
89	92	cpo-miR-339-5p_R-1	TCCCTGTCCTCCAGGAGCTCAC	22					gp3	...(((((.((.(((.(((((((..........))))))).))).)).))))).....	50
90	93	dno-miR-339-5p_R-1	TCCCTGTCCTCCAGGAGCTCAC	22					gp3	...((((((((.(((.((((((((.......)).)))))).))).)))))))).....	50
91	94	cfa-miR-342	TCTCACACAGAAATCGCACCCGT	23					gp3	((((((..((((((.....((((((.............)))))).))))))....))))))..	61
92	95	cgr-miR-342-3p_R-1	TCTCACACAGAAATCGCACCCGT	23					gp3	.(((((((((.((((((..((((((.....((((((...((....))..)))))).))))))....)))))).)))))))))...	81
93	96	dre-miR-363-3p_L-1R+2	ATTGCACGGTATCCATCTGTATT	23					gp3	((((((((..((...(((..((.(..((((((((((((.(..(((((((((.....(((..........)))...)))))))))..))))))))))).))..)))..))).....))..))))))))	127
94	97	dre-miR-375	TTTGTTCGTTCGGCTCGCGTTA	22					gp3	.((((((((((.((((.(((((..(((.((((.((.((......)))).)))).)))..))))))))).)))))))))).	78
95	98	bta-miR-378	ACTGGACTTGGAGTCAGAAGGC	22					gp3	((...((.(((.....((..((((....))))..))..))).))..(((((........)))))..........))	39
96	99	bta-miR-423-5p	TGAGGGGCAGAGAGCGAGACTTT	23					gp3	....((((((..((((((((((((..(((.((((.(((((.........))))))))).)))...))))))))))))..)))))).........	81
96	100	bta-miR-423-3p_L-1	AGCTCGGTCTGAGGCCCCTCAGT	23					gp3	....((((((..((((((((((((..(((.((((.(((((.........))))))))).)))...))))))))))))..)))))).........	81
97	99	bta-miR-423-5p	TGAGGGGCAGAGAGCGAGACTTT	23					gp3	....((((((..((((((((((((..(((.((((.(((((.........))))))))).)))...))))))))))))..)))))).........	81
97	100	bta-miR-423-3p_L-1	AGCTCGGTCTGAGGCCCCTCAGT	23					gp3	....((((((..((((((((((((..(((.((((.(((((.........))))))))).)))...))))))))))))..)))))).........	81
98	101	cpi-miR-425-5p_R+2_1ss9GT	AATGACACTATCACTCCCGCTGAGCA	26					gp3	.(.(((((((..((((((((..((((((((...(((((.((.((...........)))).)))))..))))))))..))))))))))))))).).	93
99	102	ami-miR-429-3p_R+4	TAATACTGTCTGGTAATGCCGTTT	24					gp3	......(((((((.(((..(((..((((((((((..(((((((............)))))))..))))))))))...)))..))))))..))))	88
100	103	ssc-miR-451_L+2R+1	TCAAACCGTTACCATTACTGAGTTT	25					gp3	.((.(..(((((..(((((((((((((((((....)))))))))))))))))..)))))..).))	64
101	104	dre-miR-456_R+1_1ss22AC	CAGGCTGGTTAGATGGTTGTCCC	23					gp3	(((((.(..(((.(((..(((((..(((((((....(..(((......)))..))))))))..)))))..))))))..).)))))	85
102	105	bta-miR-484	TCAGGCTCAGTCCCCTCCCGAT	22					gp3	((((((...(((((((....((......))......(((.....))).))))))).))).)))	63
103	106	cfa-miR-486_R+2	TCCTGTACTGAGCTGCCCCGAGT	23					gp3	((((((((((((((((((((((....((.((.....))))))))))))))))))))))))))..	62
104	106	cfa-miR-486_R+2	TCCTGTACTGAGCTGCCCCGAGT	23					gp3	((((((((((((((((((((((....((.((.....))))))))))))))))))))))))))..	62
105	107	mmu-miR-551b-3p_R+2	GCGACCCATACTTGGTTTCAGTT	23					gp3	(((((((((..(((..((((((((((..((((((...((((........))))....).)))))..))))))))))..)))..)))))......))))	98
106	108	cgr-miR-574	CACGCTCATGCACACACCCACA	22					gp3	.(((((((((((((...(((((((..((((((((...(((...)))..))))))))..))))))).))))))))))))).....	78
107	109	aca-miR-726_1ss1TC	CTCACTACTAGCAGAACTCGG	21					gp3	.......((((((.((((..((.(((.((((((..((((((.(((........))).))))))..)))))).))).))))).).)))))).........	83
108	110	cgr-miR-1260_L+2	AAATCCCACCGCTGCCACCA	20					gp3	...((((....))))..(((.((.(((..((..(((...)))..))..)))))...(((.((....)).))).)))....	32
109	111	aca-miR-1388-5p_R+1	AGGACTGTCTAACCTGAGAATGG	23					gp3	....(((((((((((((.((.(((....((((((((.(((.............))).))))))))....))).)).))))))))).))))......	86
110	112	gga-miR-1623_L+2R-1	ACGCAGGCACAGACAGGCAGT	21					gp3	(((((.(.(((.((..(((...((.(((...((..((((((...((((....))))....)))))).))..))))).)))...)).)))).)))))	96
111	113	gga-miR-1763_L-3R-2_1ss5GT	GTCGGGAGCGGAGCGCGG	18					gp3	(((..((((.((((((((.(((.(((((((...))))).)).)))))))))))..))))....)))	66
112	114	gga-miR-2184a-5p	AACAGTAAGAGTTGATGTGCGG	22					gp3	..(((((.(((((.(..((((((.......))).)))..).))))).)))))....	50
112	115	gga-miR-2184a-3p_L+1R-1	TGCATGTGAGCTCCTACTGCCG	22					gp3	..(((((.(((((.(..((((((.......))).)))..).))))).)))))....	50
113	116	aca-miR-2188-5p_L+2R+2_1ss18GA	TCAAGGTCCAACCTCACATGTCCT	24					gp3	......(((.((((((((((...(((((..(((.((((..((((...............))))..)))).)))..)))))...)))))))...))))))	93
114	117	bta-miR-2478_L-2_1ss11TC	ATCCCACTCCTGACACCA	18					gp3	..(((..(((((..(((.(((((....((((.....))))..)))))....)))..))))).)))............	63
115	118	tgu-miR-2984-5p_R+1_1ss9GT	AGCCTGCTTAGAGTGAAATTGA	22					gp3	.(((((((((((((.((((((((.(((((((((((.....((...((....))))...))))))))))).)))))))).).)))))))))))).	92
116	119	gga-miR-3529_1ss1AG	GGGCAGACTGTGACTTGTTGT	21					gp3	(((((((.(((((..((.(((((((((.(((((((.(((((.....)).))).)))))))..)))).))))).))..)))))..)))))))	91
117	120	mmu-miR-3968_L-3_1ss14AT	ATCCCACTCCTGACACCA	18					gp3	...((..((..((((((((.((((.(((..((.....((((((((.........))))))))...))...))).)))).))......))))))..)).))	97
118	121	hsa-miR-4286_R+2	ACCCCACTCCTGGTACCAT	19					gp3	.......((((((.(((((.((((((((((((..((((((....))).)))..)))))).)))))).)).....))).)))).))........	78
119	122	hsa-miR-4485-3p_L-1R-1_1ss15CT	AACGGCCGCGGTATCCTA	18					gp3	((.((.(((((..(((....(((....)))....))).))))).)))).........	48
120	123	hsa-miR-4492_L+1	CGGGGCTGGGCGCGCGCC	18					gp3	..((.((((((...(((((.((((..(((.((((..............)))))))..))))))))).))))))..))...	75
121	124	hsa-miR-4508_L+2R-1	AAGCGGGGCTGGGCGCGC	18					gp3	.((.(((.((((.(((.((((((.((.((.((((...)))).)).)))))))))))..))))..))))).	68
122	125	mmu-miR-6238_L-2R-2_1ss12TC	ATTAGTCAGCGGAGGAAA	18					gp3	....((.(((...((.(((...(((((..(((((...(((((...(((((...(((((........)).)))))))).))))).))))).)))))...)))....)).))).))...............	110
123	126	mmu-miR-6239_R-2_1ss6TG	TAGCGGTGGATCACTCGG	18					gp3	.....(((..........(((.(((((((.(((((((((..((((((......)))))))))))))))...))))))).)))((((...))))....))).....	64
124	127	gga-miR-7475-5p_L-2_1ss3GA	ACCGCCGCCGCGCCCTCC	18					gp3	(((.(((((((.((((((((.(((.(((........))).))).))).)))))))))).))))).	64
125	128	oni-miR-7550_1ss1AT	TTCCGGCTCGAAGGACCA	18					gp3	...(((((..(....((......((((((........))))))))..)..))))).....	52
126	129	hsa-miR-7704_R-1_1ss8GC	CGGGGTCCGCGGCGACGT	18					gp3	(((((((((.((((....((..(((((((...)))))))..))))))))))).))))..	57
127	130	hsa-miR-7977_1ss6AG	TTCCCGGCCAACGCACCA	18					gp3	(((((((.(((((..(((.........)))...))))).)))).)))..	47
128	131	pal-miR-9226-5p	TCAAGTCCCTGTTCGGGCGCCA	22					gp3	.....((((..((((((..(((((((((((.......)))).))))).......))..))))))..)))).......	65
129	132	pal-miR-9993a-3p	ATCTCGGTGGGACCTCCA	18					gp3	.((((((((((((....(((((..........)))))...))))..))))))))...	53
130	133	pal-miR-9993b-3p_1ss9GT	ATCTCGCTTGGGCCTCCA	18					gp3	.(((((..((.((..(((((((..........)))))))...)).))..)))))...	53
131	134	gga-miR-10585-5p_1ss11CA	TGATGAAATCACCCTATGGCCTGT	24					gp3	.((((((((((.(((((..(((((..(((....))).)))))))))).))))))))))....	57
132	135	oni-miR-10926_1ss9GT	ATCCCAGCTGTGCCTCCA	18					gp3	..(((((.((..((((((((((.(((..((....))..)))))))...)).))))..)))))))....	62
133	136	oni-miR-10955_L-1_1ss10TC	TCCCCGTACGGGCCACCA	18					gp3	.(((..(((........(((((((((((..(....)..)).)))))))))....)))..)))...	61
134	137	gmo-miR-11202-5p_1ss7TC	TTCCGGCTCGAAGGACCA	18					gp3	(((((((.......(((((((((....))))).)).))......)))))))..	51
135	138	hsa-miR-12136_R+8	GAAAAAGTCATGGAGGCCATGGGGTT	26					gp3	(((((((.(((((...))))).((((((.......))))))..(..(((......)))..))))))))...	68
136	139	ola-let-7g_L+2R+2_1ss20TC	AATGAGGTAGTAGTTTGTACAGTT	24					gp3	((((((((..((.(((..(((((..(((((((((...(((((......))))).......)))))))))..)))))..)))))..)))))).))	94
136	140	hsa-let-7f-2-3p_2ss20TC22CT	CTATACAGTCTACTGTCTTCCT	22					gp3	((((((((..((.(((..(((((..(((((((((...(((((......))))).......)))))))))..)))))..)))))..)))))).))	94
137	141	gga-let-7l-5p	TGAGGTAGTCGGTTGTATTGTT	22					gp3	.((((((((((((((((((((((((((((.......))))))..........))))))))))))))))))))))...	73
137	142	gga-let-7l-3p_R+1	CGATGCAGCCGACTACTTTCCT	22					gp3	.((((((((((((((((((((((((((((.......))))))..........))))))))))))))))))))))...	73
138	143	mml-let-7a-5p_L+1_1ss9GT	CTGAGGTATTAGGTTGTATAGTT	23					gp3	(((..(((.(((.(((((((((((((.........(((......)))))))))))))))).))).))).)))	72
139	144	aca-let-7f-5p_L+1_1ss9GT	ATGAGGTATTAGATTGTATAGTT	23					gp3	...(((((.(((..((((((((((((((((...(((.....))).(((.....)))))))))))))))))))..))))))))..	79
140	145	mmu-let-7j_1ss8TG	TGAGGTAGTAGTTTGTGCTGTTAT	24					gp3	....(((((.(((..((((.....(((((((...((((.((((((((.((....((((..........)))).....)).))))))))..))))))))))).....))))))))))))....	114
141	146	dre-let-7j_R+3_1ss10TA	TGAGGTAGTAGTTTGTACAGTTTTT	25					gp3	....((((((((.((((((((((((....(((........)))(((((....))).)).)))))))))))).))))))))...	76
1	1	PC-5p-14541_124	GAGCAGCCCGGGTCTCTTGCAGT	23	PEDO01000292.1	+	1190	1279	gp4	...((((..((((((((((((((.((.((.(((((..((............))...))))))).)).))))))))))))))..))))...	84
1	2	PC-3p-56284_16	TTTGCTGCAGCGAGCCGGGCTGC	23	PEDO01000292.1	+	1190	1279	gp4	...((((..((((((((((((((.((.((.(((((..((............))...))))))).)).))))))))))))))..))))...	84
2	1	PC-5p-14541_124	GAGCAGCCCGGGTCTCTTGCAGT	23	PEDO01017899.1	-	1895	1984	gp4	...((((..((((((((((((((.((.((.(((((..((............))...))))))).)).))))))))))))))..))))...	84
2	2	PC-3p-56284_16	TTTGCTGCAGCGAGCCGGGCTGC	23	PEDO01017899.1	-	1895	1984	gp4	...((((..((((((((((((((.((.((.(((((..((............))...))))))).)).))))))))))))))..))))...	84
3	3	PC-3p-40866_32	GCCTGGCTTGAGTAAGGACTGC	22	PEDO01017396.1	+	5988	6077	gp4	...(((((...(((((((((((.((...(((((...((((.((......))))))...)))))...)).)))))))))))..)))))...	84
4	3	PC-3p-40866_32	GCCTGGCTTGAGTAAGGACTGC	22	chr1	+	151130392	151130481	gp4	...(((((...(((((((((((.((...(((((...((((.((......))))))...)))))...)).)))))))))))..)))))...	84
5	4	PC-5p-47101_24	AGCAGAGCTTGTGAAATCCCCG	22	chr27	-	2737382	2737475	gp4	...(((((..(((...(((((((((((((..(((((((((.(((.........)))))).))))))..))))))))))))))))..)))))...	88
5	5	PC-3p-11695_152	GAGATTTCCTGAGCTTTGTTTG	22	chr27	-	2737382	2737475	gp4	...(((((..(((...(((((((((((((..(((((((((.(((.........)))))).))))))..))))))))))))))))..)))))...	88
6	6	PC-5p-66368_10	TGGGGTTTTGAAGCACAGATT	21	chr1	+	195029447	195029593	gp4	...((((((...(((((((...(((.((......((((((((((((((((((((.((((((((((((.(((.....))))))))))))))).)))))))))))))))))).....)).....)).)))..)))).)))...))))))	144
6	7	PC-3p-72180_7	ATCTGTGCTTCTAAACCCCAAT	22	chr1	+	195029447	195029593	gp4	...((((((...(((((((...(((.((......((((((((((((((((((((.((((((((((((.(((.....))))))))))))))).)))))))))))))))))).....)).....)).)))..)))).)))...))))))	144
7	8	PC-5p-56400_16	AAATCAGCAGCCTGTCCCTATGGT	24	PEDO01000235.1	-	210946	211009	gp4	..((((((((((((....(((((((((.............))))))))).))))))))))))..	60
7	9	PC-3p-67521_9	CATGGGTGTCTGCTGGTTTCC	21	PEDO01000235.1	-	210946	211009	gp4	..((((((((((((....(((((((((.............))))))))).))))))))))))..	60
8	10	PC-5p-35520_41	ATCTTGCTTCCTCTTGAATCCT	22	chr3	-	70618983	70619071	gp4	...((((((.(((.((((((((((.((.((((((.((..((.(.....)))..)).)))))))).)))))))))).))).))))))...	83
8	11	PC-3p-33728_45	GTTTCAGGTGCAGCAGGGTTG	21	chr3	-	70618983	70619071	gp4	...((((((.(((.((((((((((.((.((((((.((..((.(.....)))..)).)))))))).)))))))))).))).))))))...	83
9	12	PC-3p-56111_16	TTCCAAACTCAGACATATTGA	21	chr3	+	52027515	52027598	gp4	...((((((((((((((((((((((((((((((((..............))))))))))))))))))))))))))))))))...	78
10	12	PC-3p-56111_16	TTCCAAACTCAGACATATTGA	21	chr3	-	52027478	52027561	gp4	...((((((((((.(((((((((((((((((((((..............))))))))))))))))))))).))))))))))...	78
11	13	PC-3p-67481_9	TCCTTCTGTGGCCTCATTCACC	22	PEDO01000232.1	+	951245	951333	gp4	...((((((((((((((((((((((((((((((((((((((.......))))))))))))))))))))))))))))))))))))))...	83
12	13	PC-3p-67481_9	TCCTTCTGTGGCCTCATTCACC	22	PEDO01000232.1	-	951188	951316	gp4	..((((((..((((((..(((((((((((((((((((((((((((((((((((((((((.......)))))))))))))))))))))))))))))))))))))))....))..))))))..))))))..	125
13	14	PC-5p-21169_83	AGAGCGGCTGCTGGCTGATCTGA	23	chr21	+	9365962	9366044	gp4	.((((((((..(((((((((((.(((.((((...(((..((....))..))))))).))))))))))))))...)))))))).	81
13	15	PC-3p-12474_143	AGACCAGTAGCAGCTGCTGAAGC	23	chr21	+	9365962	9366044	gp4	.((((((((..(((((((((((.(((.((((...(((..((....))..))))))).))))))))))))))...)))))))).	81
14	16	PC-5p-63887_11	ATTTGCATACCACGCCCCCGA	21	PEDO01004222.1	-	863	957	gp4	..((((.((((((((((((((((((((..(((..(((.....((......)).....)))..)))..))))))).))))))))))))).))))..	91
14	17	PC-3p-80277_5	GTGGGCGTGGCTATGCAAATGA	22	PEDO01004222.1	-	863	957	gp4	..((((.((((((((((((((((((((..(((..(((.....((......)).....)))..)))..))))))).))))))))))))).))))..	91
15	18	PC-5p-72160_7	GAGCCTGTGATGTTTTCAGTT	21	chr8	+	12580836	12580934	gp4	..............(((((((((((..((((((((..((((................))))..))))))))....)))..))))))))...........	74
15	19	PC-3p-27058_61	TTCTGAAAACTCTGCACTGAGGCTT	25	chr8	+	12580836	12580934	gp4	..............(((((((((((..((((((((..((((................))))..))))))))....)))..))))))))...........	74
16	20	PC-3p-4097_395	GTGAACTATGCCTGGGCA	18	chr8	+	13746988	13747060	gp4	...((((..(((((.(((((..((...((((((........)))))).))..))))).))).))..))))...	67
17	21	PC-3p-24265_70	TTCCTAGGAAGAGAAACACAGT	22	chr24	+	2921220	2921290	gp4	..(((((((.(((((((((((..((.((..(((....)))..))..))..))))))))))).)))))))..	67
18	22	PC-5p-27452_60	ATGGGCGCTGTCTTTGCC	18	PEDO01012900.1	+	136	237	gp4	...((((((((((((((....(((((....((..((.(((.(((..((....))..))))))..))..))....)))))...)))))))...)))))))...	96
19	23	PC-5p-20715_85	TGCGTATGATGACAGCATA	19	chr8	+	12581825	12581914	gp4	...(((((((((..((((..(((..((((.((((..((((((....))))))..)))).)).))...)))..))))..)))))))))...	84
20	24	PC-3p-57546_15	AAGCAGCCCGGGTCACCTCCTCT	23	PEDO01000581.1	-	694	755	gp4	...((((((((((((((((((.((.............)).))))))))))).)))))))...	56
21	25	PC-5p-88668_5	AATTACTCTTGTACAAGCTCAT	22	chr1	+	40317795	40317886	gp4	...((((((((((((((((..((.((((((((((.((((((..........)))))).)))))))))).))..))))))))))))))))...	86
22	26	PC-3p-65631_10	CGCGGGGGCGGGCGGCCCGGGG	22	Z	-	46549363	46549433	gp4	...(((.(((((..((((((.(.((((.((.((......)).)).)))).)))))))..))))).)))...	65
23	27	PC-5p-69905_8	AGCTGCGGCGGGCGCCGCC	19	PEDO01012024.1	-	551	618	gp4	...((((((((.(((.(((((.(((..((((...))))....))).))))).))).))).)))))...	62
24	28	PC-3p-75490_6	CTCCGCGCCCCTGACTCGCGT	21	PEDO01006204.1	+	74894	75005	gp4	...((((.(((((..(((...(((((((((.(((.((((((((.((((((((((.....))))).).)))).))))))))))).))))).))))..)))))))).))))...	106
25	29	PC-3p-80226_5	CAAAATGGATGCGTGCCCGGC	21	PEDO01020134.1	-	8641	8706	gp4	...((((((...((((((((((((((((((......))))))))))))))))))...))))))...	60
26	30	PC-3p-50737_20	TGATCCGCTCTGCCCCACAGT	21	PEDO01000235.1	+	137918	138004	gp4	..(((((((((((((((((((((((((((...(((..(((....))).)))..))))))...))).))))))))))).)))))))..	83
27	31	PC-3p-11276_157	CGCCTCGTAGGCTCTGCCCGGC	22	chr1	-	73531696	73531780	gp4	...(((((((((((((.((((((((((((((((((..(((...)))..)))))))))))))))))).)))))..))))))))...	79
28	32	PC-5p-62044_12	TCTCCATCACTGCCTTGGCCCT	22	Z	-	13259196	13259296	gp4	...(((...(((((((((((((((.(((((((..((((((((((((....)))).))...))...)))).))))))).)))))))))))))))..)))...	95
29	33	PC-5p-24157_71	TGTAAATCATGTAACTCTCTTGC	23	chr9	-	7186753	7186912	gp4	...((((((.((..........(((((...(((...((((..((((((((((((((((.(((((((..((((((..((((.(((......)))..))))..))))))...))))))))).))))))))))))))))))..)))..)))))))))))))..	155
30	34	PC-5p-8258_208	TAGAGATGAAGGGCATCGGTGAT	23	chr27	-	2015282	2015372	gp4	...((((((.(((((..((((.(((.((((((...(((((.(((....))))))))..)))))).))).))))..)))))..))))))...	85
31	35	PC-5p-26617_62	TTCCGGAAATTGCCGAAGCGAG	22	chr2	-	34454852	34454934	gp4	(((((((..(...(((((((..(((((((((.(((..((......)).))).)))))))))..)))))))...)..)))))))	83
32	36	PC-3p-50903_20	TCTCGATGTACACAGCTCCTGT	22	chr1	-	126066310	126066400	gp4	...((((((.((.(((((.(((((.(((...(((.((((((........)).)))).)))...))).))))).))))).)).))))))...	85
33	37	PC-3p-74844_6	TAGGTGGTTCAGTAAACTGTGGGA	24	chr20	+	10779138	10779209	gp4	...((((((((((((((((.((((.((((((((....)).)))))).)))).)).))))))))))))))...	66
34	38	PC-3p-83675_5	TGTGTCCTCTGAAAGCTCGTGC	22	chr5	+	58915460	58915532	gp4	..(((((((.(((((((.((((.((((((.(((....)))...)))).)).)))).))))))).)))))))..	69
35	39	PC-5p-18547_96	TGCTCATTCGCTGCTGCAGGA	21	chr14	-	6832571	6832660	gp4	...((((((..(((((...(((((..((.(((((.(((.(((.....)))...))).))))).))..)))))...))))).))))))...	84
36	40	PC-3p-87189_5	CTCCCCGGAGCACCCCCTCAGCT	23	chr19	+	3696863	3696930	gp4	...((((.(((.((((((.(((.((((..((((....)))).)))).))).))))))))).))))...	62
37	41	PC-3p-72763_7	CCGGAGCCACAGATCCTGGGAG	22	chr1	+	145102462	145102538	gp4	.(.((((((((((((.(((((((((((((((........))))).......)))))))))).)))))))))))))..	74
38	42	PC-3p-74725_6	TGAGCGCCCCGGCCCCGGCCT	21	PEDO01005985.1	-	2999	3092	gp4	...((((.(((((((((((.(((((..(((((...((((((((((.....))))...))))))))))).))))).))))))))))).))))...	88
39	43	PC-3p-72334_7	AACGGCCGCTCGTGTCCCCGCAGT	24	chr3	-	37230356	37230421	gp4	...(((((..((((.(((((.((.((.(((.......))).)).)).)))))))))..)))))...	60
40	44	PC-5p-33096_46	CGGATCGGCCCCGGCGGGG	19	chr27	-	2983787	2983895	gp4	...((((...(((((.(((....((((((((((((....(((..((((((.....))))))..)))..)))))))).))))....))).)))))........))))...	103
41	45	PC-3p-8173_211	TAACTTCTCTTTTCTGTTCTCCAGT	25	chr3	+	4476522	4476596	gp4	...(((((.(((((((((((((((((.....((((.....))))...)))))))))..)))))))).)))))...	69
42	46	PC-3p-54769_17	CGCGGGGGCTGCCCGGAGCCTGC	23	chr11	+	6241394	6241485	gp4	...((((((((((.(((((..(((((((((((.((((.((..........)).)).)).).))))))))))..))))))))))).))))...	86
43	47	PC-3p-7657_223	GACAGATTTAGAGCTCTTTC	20	chr6	-	14275146	14275220	gp4	...(((((.(((((((...((((((((.....(((....))).....))))))))..)))))))..))).))...	69
44	48	PC-3p-13429_133	TCAGGAGATGGTGCGGCACATGA	23	chr1	-	82715491	82715580	gp4	...(((..((.((((.(((((((.((((.((.(((((((((.....))..))))))).)).))))..))))))).)))).))..)))...	84
45	49	PC-5p-14256_126	TCCGAGAGTCGAGTCACATCTT	22	chr5	+	2305567	2305632	gp4	...((((((((.(((..((((((...(((........)))...))))))...)))))))))))...	60
46	50	PC-3p-38670_35	CTCCGCGCCCCCGCCCGCT	19	PEDO01007207.1	+	1943	2029	gp4	..(((..((((((((..((.(((....(((((...(....(((((....))).))..))))))..)))))..))))))))..)))..	83
47	51	PC-5p-6689_250	TCTCCCTCTGTTTTTCTCAAGCT	23	chr6	+	4195328	4195407	gp4	.(((.(((((.((.(((((((((....((((.(((...((....))..)))))))....))))))))))).)))))))).	78
48	52	PC-5p-53592_18	CCCGGCTGTGTTTTGGTGCTG	21	PEDO01004505.1	-	8316	8435	gp4	...((((((((.(((((((.((((((((...(((((...(((((.((((...(((...)))...)))).)))))....)))))...)))))....))).)).)))))..))))))))...	114
49	53	PC-3p-48231_23	CCTCTTACTCTTTTCCTCTAGT	22	chr1	+	145628127	145628216	gp4	...(((((((((((.((((...((((.((.((.(((..((((.........))))..))).)).)).)))))))).)))))))))))...	84
50	54	PC-3p-15017_119	CCCAGGCCAGGGGAGCTGCTCT	22	chr13	+	20176196	20176279	gp4	((.(((((.((...(((((((((.((((....((((.(((....)))..))))...)))).)))))))))...)).))))))).	83
51	55	PC-3p-71359_7	CGCCTTCTCCTCCCCTCCGGCAGT	24	PEDO01009219.1	+	2912	3003	gp4	...((.((((...(((((((((((..((.(((((.((.....(((....)))..)).)))))..))..)))))))))).)..)))).))...	86
52	56	PC-3p-52032_19	TGTCACTGCCCTTCTCCTTGCA	22	chr13	-	19694063	19694135	gp4	...(((((((((((.(((((...((.((((.................)))).))))))))))))))))))...	67
53	57	PC-3p-45643_26	CGCATCGCTGCTGAGGCTC	19	chr5	+	57251811	57251872	gp4	...(((..((((((((...(((..((.((...)).))..).))...))))))))..)))...	56
54	58	PC-3p-70128_8	CGTGCGTGGCTTACCTGGAAGT	22	chr16	+	13619711	13619785	gp4	...((..((((((.(((......(((((((((..............)))))))))..)))..))))))..))...	69
55	59	PC-3p-65818_10	TCGCTGTCCCTCTCCCTCCTCT	22	chr3	-	107603267	107603377	gp4	...((.(((((..(((..(((((..(((((((.(..((((..((.(((((((.....)).))))).))..))))..))))))))..)))))...)))..)))))..))...	105
56	60	PC-5p-76698_6	CTCCCGTGATGATGAATTA	19	chr3	+	86978778	86978863	gp4	...((((.((((.((((((((...((..((....((((.((.....)).))))..))..))...))))))).).)))).))))...	80
57	61	PC-5p-45016_26	TCGGGCTGAATCCTTGCGTGCT	22	chr3	+	115709754	115709842	gp4	...((((.((.((((..(((((((.((.((((((((((((.........))))))..)))))).)).)))))))..))))))))))...	83
58	62	PC-5p-38941_35	GCTCGCTGGCGTGGAGCCG	19	chr5	+	62368449	62368573	gp4	...((((..((((((.(((....(((((..((((..((((..((.((((((((((((.((......)))))))))).))))..))..))))..)))))))))....))).)))).))..))))..	120
59	63	PC-3p-66408_10	GTGGCCGATCAGGAATACCA	20	chr4	+	15747095	15747151	gp4	...(((((((((((..(((((((......)))...))).)..)).)))))))))...	51
60	64	PC-3p-62482_12	ACTTTGCCCGTTTCCCCTGCAGT	23	chr14	+	13040513	13040584	gp4	...(((((...(((.(..(((((..(.((..((((.....)))).)))..)))))..).)))..)))))...	66
61	65	PC-3p-51461_20	CGGGCGGGCGGTGACGGGGA	20	chr26	-	2208874	2208999	gp4	(((.((((((((...((((((((((((((((...(((((((((((((.(((((..((((....)))))))))))))..))))))))).))).))))))).)))))).)))))....))).)))...	123
62	66	PC-3p-6131_271	TCTGTAGCCACCTTTGGTCCAT	22	chr15	+	2467655	2467749	gp4	...(((((((.((((..(((((((((..(((((.((((....((.......))...)))))))))...)))))))))..))))..)))))))...	89
63	67	PC-5p-70412_8	TCCCGGTGTGTGAGATTATTGT	22	chr16	+	3535912	3535996	gp4	...((((((..(...((((((..(((.((((((((..(((.....))).)).)))))).)))..))))))...)..))))))...	79
64	68	PC-5p-40325_33	CGGGGCCGAGGGAGCGAGG	19	chr3	+	51598411	51598492	gp4	...((..((((((.(((((((((((((......((((.((.......)))))))).))))))))))).))).)))..))...	76
65	69	PC-5p-48517_23	AGGCAGTGTGCTGTTAGTTAGCT	23	Z	-	18391055	18391154	gp4	((..(((.(((((((.((((..(((((((((..(((((((.((((............))))))))))))))))))))..)))).)))).))).)))..))	100
66	70	PC-5p-88137_5	CCAAGCGTTAGGGGGCGGGGCT	22	PEDO01016966.1	+	339	421	gp4	...(((((((((((((((((.((((((((((.(((((......))))).))))))))..)).)))))))))))))).)))...	77
67	71	PC-3p-32647_47	TGTGTTCTTCCTCCCTCCCAGT	22	PEDO01020342.1	-	6038	6179	gp4	..((((((..(((...((((((((((....(((..((((((((((((....((((((((((..(((....)))..))))...))))))....))))))))).))))))........))).)))))))..)))..))))))..	138
68	72	PC-5p-63065_11	CTTTTCTTCTGCCTCTCCCAGT	22	chr2	+	3349909	3350012	gp4	...(((.((((((.((.((.(((((((((....(((((..((.(((......))).))....)))))....)))))....)))).)).))..)))))))))...	98
69	73	PC-3p-35339_41	CTCCTCCTCTTCCTCCCACAGT	22	PEDO01005524.1	+	5001	5074	gp4	.((((((((((((((((..(....((((.((.((.....)).)).))))...)..)))))))).)))).)).))	73
70	74	PC-5p-78257_6	TGGAATGCAGCACTTTACACCTT	23	Z	-	10850123	10850265	gp4	...(((...(((((...((((....(((((.((((((....((((((((((...(((((((((((((....)).....))))))).))))..))))))))))....)))))).)))))....))))......)))))..))).	139
71	75	PC-3p-74807_6	CACCAAGTGGACTGTCTCTTTGG	23	chr18	-	51826	51897	gp4	((.(((((((((((((((..((....(((..((((....))))..)))))..)..)))))))))))))).))	72
72	76	PC-3p-13957_128	CTCTGATCTGATTCCCTTCTCT	22	chr14	-	11478647	11478746	gp4	...((((((..(((((((((((((((((....((((((((.((..(.....).))..))))))))))))))))))))).......))))..))))))...	94
73	77	PC-3p-27040_61	CCTGGCTCTGCAGCATCTGTTTC	23	chr7	+	8684554	8684686	gp4	...(((((..(((.(((...(((..(((.(((...(((((((((...(((.(((((((((....))))).....)))).)))..)))))))))...))).)))..)))......)))..)))...)))))...	127
74	78	PC-5p-78000_6	TGCTGGGCACCACCTCTGGCCC	22	chr20	-	1977887	1977973	gp4	((.((((....(((..((((((...(((((.((((((..((......))..)))))))))))..))))))...)))....)))).))	87
75	79	PC-3p-47207_24	ACTTAAAGAACTTTCTGTCA	20	chr2	-	133057982	133058065	gp4	...((((((((.(((.((((..(((((.((...((((.....))))....)).)))))....))))....)))))))))))...	78
76	80	PC-5p-39735_34	TCGAGTATCTGGTACAGATTGGC	23	chr25	-	7579515	7579629	gp4	...(((((....((..(((((((((.((((...((((((((.(((..(((((..((....))..))))).))).))))))))...)))).))))))).))..))...)))))...	109
77	81	PC-5p-86115_5	CCTGTGGCTGTCTTTGCTG	19	chr11	-	19394330	19394395	gp4	..(((((((((..((((.(....(((((((..(((....))))))))))).)))))))))))))..	62
78	82	PC-5p-72565_7	CACGGTCGCAGCCACATTGTTC	22	chr21	-	9696004	9696097	gp4	((((....((.((((.((((.(((((((.(((((...(((...(((((....))))))))))))).)).))))).)))).))))))))))....	90
79	83	PC-3p-67520_9	TGGGCAGCACCAGGAGCAGGAG	22	chr3	+	66415704	66415775	gp4	...(((((((..((((((((.((...(((((((........)))))))..)).)))))))).)))))))...	66
80	84	PC-3p-655_6551	AAGGCGGACAGCTCTTTT	18	chr3	-	97677771	97677837	gp4	...(((((.(..(((((.((((..((((.((.....)).))))..))))..)))))..))))))...	61
81	85	PC-5p-25283_67	CGCCGGGGACCGCCGCCC	18	PEDO01002000.1	-	42675	42755	gp4	...((((((((.(((((.((((.((((...(((.((((((....)))))))))))))))))....)))))))))))))...	75
82	86	PC-5p-59069_14	CCGCGCCCCCGCCCGCTCTC	20	chr27	+	4421566	4421643	gp4	((.((((((.(((((((.(((((((.((((((((.....))).)))))..)))...)))).))))))).)))))).))	78
83	87	PC-3p-32518_47	ACAGCAGTTGAACATGGGT	19	chr2	-	62047097	62047183	gp4	...(((((.(((((((((((((((....((((..((......))..)).)).....)))))...)))))))))).....)))))...	81
84	88	PC-5p-75182_6	AATTAAGTTGGTGACACCTGTG	22	chr4	-	35533939	35534088	gp4	...((((...((..((((((((((((((((..(..((..(..(((((((.(((.((..((((((((((((..((...))))))))))))))..)).))).)))))))..)..))...)..)))))))))).)))).)).))..))))...	144
85	89	PC-3p-64866_11	CACAATGACAACTGACGCCAGC	22	chr29	+	2296036	2296106	gp4	...(((((((((((((...(((((((((...(((....)))..)))))))))...)))))))))))))...	65
86	90	PC-3p-46961_24	TTGCACTTACCAAAATAGCTATA	23	chr4	+	74064741	74064828	gp4	...(((((..(.((.((((.((((((.((..(((((((............)))))).)..)))))))).)))).)).)..)))))...	82
87	91	PC-3p-34181_44	ACTGAGATCGCTGGGGTGCTCT	22	chr16	+	12245133	12245219	gp4	...(((((.....((((((..((.(((.(((((..(((((((.....))).))))..))))).))).))..))))))..)))))...	81
88	92	PC-5p-55970_16	AGGCTGCGAGCGGGGCTCG	19	chr12	-	10727056	10727135	gp4	..(((.(((.(((.(((.((((((((.(.((((((((.........))))).))).))))))))).)))))))))..)))	78
89	93	PC-5p-46199_25	AAGAGTGCTGTTTCCTTT	18	chr9	-	17410358	17410417	gp4	...(((((.(((((((((((((..............))).)))))).)))).)))))...	54
90	94	PC-5p-51524_20	GCGGGGTTTTGATACTGGCTG	21	chr2	+	35733975	35734062	gp4	.((((..((.((..(..((((((((((((.(((.(((((.........))))).))).))))))))).)))..)..)).))..)).))	87
91	95	PC-3p-45325_26	CAGCCCCCTCTGTGCCCCCAGT	22	PEDO01008836.1	+	794	883	gp4	...(((..(((((.((((((...((((((((((((((((((.....)))..))))..))))))))))).)))))).)))))...)))...	84
92	96	PC-5p-10643_166	AGATTCCTCTCTGCTATCTGAT	22	chr6	+	26122517	26122595	gp4	..((((.((.(((..((((((((...((((.((..((.....))..)).))))...))))))))..))).)).))))..	75
93	97	PC-3p-72314_7	CTGCAGGAACCTCTGCTCCTTCC	23	chr15	-	1834025	1834106	gp4	...((((..(((((..(((((((((((.(((((.((((......)))))))))..)))))))))))..)))))..))))...	76
94	98	PC-3p-40928_32	TACCATCTTTGGGCTTATG	19	chr3	-	98263033	98263102	gp4	..(((((.(((((((((((((.(((..((.(((....)))..))..))).))))))))))))))))))..	66
95	99	PC-3p-52558_19	TATTTCAGCACATTGACACTTT	22	chr21	-	11463988	11464082	gp4	...(((((((((((((((((.((((((.((((..(..((((...((.....))...)))))..)))).)))))).)))))))))))))))))...	89
96	100	PC-3p-84108_5	TTCGCTGCCACCCCGGTGCCCACT	24	PEDO01017417.1	+	3533	3610	gp4	...((...(((((((((((((.((((((((((((((....))))).))).)))).)).)))))))))))))..))...	72
97	101	PC-5p-29405_54	TATTCGGGACTCTTGTGTATCC	22	chr1	+	71028592	71028711	gp4	...(((.((((((..((.((((..(((((((.(((..((((((((.((((((...(((.....))).)))))).))))))).)..)))))))))))))).)).....)))))).)))...	114
98	102	PC-3p-67531_9	TCTGAGCCTCCATCCCCTCCAGT	23	PEDO01012671.1	+	210	289	gp4	...((((((((((((.(((......((((((((((((.....)))......)))))))))..)))))))))))))))...	74
99	103	PC-3p-65543_10	TATAGTTGTACATATTTTTCACTCT	25	chr3	-	52007777	52007860	gp4	...(((((.((..((((((...(((..(((((((((..(.......)..)))))))))..))).))))))...)).)))))...	78
100	104	PC-5p-66756_10	TGTCAGCCAGGAGGGAGCAATCC	23	chr1	+	84948918	84949055	gp4	...(((....(((...((((((....(..(((((((.(((((.((((((((((..((.((((.............)))).))..))))))))..))))))).)))))))..)...))))))....)))....)))...	132
101	105	PC-3p-86536_5	AGAGTGAGTGTAGCTTGGCATT	22	chr21	-	2462595	2462704	gp4	...(((((....((((((..(((((..((.((((.((.((((.((..((((..((...)))))).))..)))))).)))).))..)))))..))))))....)))))...	104
102	106	PC-3p-72411_7	CCCCCCTGACTCCCCCCTGTGC	22	PEDO01004666.1	+	29	105	gp4	...((((((((((...(((((((...((((((((((....))))))))))....)))))))...))))))))))...	71
103	107	PC-5p-41037_32	TGTGTCCTGACCTCATCCTGGC	22	chr1	-	79352952	79353039	gp4	...(((...(((((((((...(((((....(((((..((((.((.......)).)).))..))))))))))..))))))))))))...	82
104	108	PC-3p-58650_14	CGCCGCTGATGACTGTGCC	19	chr24	+	4002148	4002271	gp4	...((((((((((((((((...((.(((((.(((((..((.(((..((((.((((..((....))..)))))))).))).))..)))))..)))))...))..))))).))))).))))))...	118
105	109	PC-3p-13865_129	TTCCAAGGTGTGCAGTGGACTCT	23	chr14	-	13323667	13323768	gp4	...((((.((.((((....((((((((..((..(((.(((((..(((((.........)))))))))).)))..))..))))))))..)))).))))))...	96
106	110	PC-3p-57163_15	TATCCTCAGAGTCTCTGGCAGA	22	chr4	+	41504743	41504838	gp4	...((..((((...((.((.(((.((((.(((((((...((.(((((....))))).))...))))))).)))).))).))..))))))..))...	90
107	111	PC-3p-54918_17	CGTCCCACCTCTGCCCTCCAGT	22	PEDO01017505.1	-	1913	1984	gp4	...(((((((((((((((((...(((((..((((....)))).)))))....)))))))))))))))))...	66
108	112	PC-5p-2972_571	TCAAATGATGTGGAACATC	19	chr1	-	116194115	116194209	gp4	...(((((....(((.(((((.(((((((((((..(((((((....))))))).....))))))))....))).))))).)))....)))))...	89
109	113	PC-3p-22009_79	TGAGAACTTCTCTGTGGTT	19	chr3	-	43375888	43375976	gp4	...(((((....((((((((((......(((.((((((((.........)))))).)).)))......))))))))))...)))))...	83
110	114	PC-3p-35699_41	TTCAGAAGTACAGAACATTT	20	chr20	+	5678568	5678652	gp4	...((((((..(((((.(((((....(((((((((((((.......)))))))).)))))...))))).)))))..))))))...	79
111	115	PC-3p-57975_14	TATCCGCGTGGGACGGGGCGT	21	PEDO01018014.1	+	224	306	gp4	...((((((.((.(((.(((.((((((..(((((.(((.((....))))).)))))..))))))))).))).))))))))...	77
112	116	PC-3p-85204_5	TCTGATGAAGCTGTTCCTGGCTGC	24	chr4	+	36077874	36077950	gp4	...((((....((((.(((((((((.((((((............)))))).)))))))..)).))))...))))...	71
113	117	PC-3p-24369_70	CCCGCCCCGCGCGCCTCCC	19	PEDO01018895.1	-	35	132	gp4	...(((.(((((((....((((((.(((((.(((((..((.....(((......)))....))))))).))))).))))))...))))))).)))...	92
114	118	PC-5p-77431_6	AATGCTGTGCTGCGCCCTTTGC	22	PEDO01006831.1	+	3558	3639	gp4	((.(((((...(((((((..((.((((((.....(((.............))))))))).))..)))))))...))))).))	82
115	119	PC-5p-18497_96	TGGGATGGAGCTGGCGGTC	19	chr14	-	12064467	12064540	gp4	...(((((((..(..((.(((((((.(((......((((...)))))))))))))).))..).))))).))...	68
116	120	PC-5p-71761_7	TGCCCTCTGATGCACACACTTGG	23	chr4	-	4709482	4709567	gp4	.((((((((((..((..(((.((((((((..((((((..........).)))))...)))))))).)))..))..)))))))))).	84
117	121	PC-3p-28707_56	TTCCTCTTCTCCTCTCCCCAGT	22	chr5	-	36534827	36534955	gp4	...((((((.(((((..((..(((.(((.((((.(((.(((((.(((.(((..(((.((......)).)))..)))..)))))))).))).)))).))).)))..))........)))))))))))...	123
118	122	PC-3p-81471_5	TGTCCCCCGTTGTCACCTGCAGT	23	PEDO01004458.1	-	2181	2239	gp4	...(((((((((((((..((((((....((....))))))))))).))))))))))...	53
119	123	PC-5p-86737_5	TCTGCATCCACCCCGCCAGCTCT	23	PEDO01009727.1	+	23704	23840	gp4	...((((((.((((..((((..((((.(((.(((.....(((((((.((((.(((((..(((...((((....))))))).))))).)))).)))))))..))).))).))))....))))..))))))).)))...	131
120	124	PC-3p-88813_5	TTCCGGGTCGCTGCGGAGAGC	21	PEDO01018939.1	-	37	128	gp4	..(((((((....(((((((((((((((((...((((((((..(((...)))..)))))))).)))))).)))))).))))).)))))))..	88
121	125	PC-5p-76147_6	TAGTGCAGAGGACATCTAGTCA	22	chr2	+	14784455	14784537	gp4	...((((((((((..(((((((((...((..((((((.........)))).))..))..)))))))))..))))))))))...	77
122	126	PC-3p-46507_25	GAACCTTGCACCAGTCTCGTGT	22	PEDO01012076.1	-	1561	1647	gp4	...((((((((((..((((((.((((((..((..(..(((.......)))..)..))..)))))).))))))..))))))))))...	81
123	127	PC-3p-29124_55	CTGCTGCCTGAGCGTCGCT	19	chr2	-	244622	244756	gp4	...((((((..((.((((....((.(((((((..(((..((((((.((((((((.((((.(((((...)))))..)))).)).)))..))).)).))))))).)))))))))....)).)).))..))))))...	129
124	128	PC-3p-87557_5	TCACCACCCATCGTGTCCCCTCG	23	chr22	+	7183871	7183939	gp4	...(((((((....(((((..(((((((((((.....))..))))))))))))))...)))))))....	62
125	129	PC-3p-80467_5	ATCGGTGCCATTGGTCTGCCTC	22	chr11	+	21473427	21473517	gp4	...(((((.(((((.((....((((((..((((((.((...((((....))))..)).))))))..))))))..))..))))))))))...	85
126	130	PC-5p-59580_13	ACCGTATCTTTGTGCTTTC	19	chr2	-	89802828	89802934	gp4	...(((((((((((....((((((.(((.((((((((((...(((((............)))))....))).))))..)))))).)))))).))).))))))))...	101
127	131	PC-3p-5528_297	TCGTGAAGCGTTCCATATTTTTT	23	chr19	+	5473365	5473450	gp4	...((((((((((((...((..(((.....((.((...(((.....)))....)).))...))).))...))))))).)))))...	80
128	132	PC-5p-57370_15	TCTCCCCCAGATCCACAAGTTGT	23	chr3	-	12374505	12374647	gp4	...((((((..(((((((...((...((((..(..(((((.(((((((...((((((.(((((((.........))))))).))))))...))))))).)).))).)..))))..))...)))))).......)..)))))).	139
129	133	PC-3p-53491_18	GCAGTGCAGGGACAGAGCTGGC	22	chr29	-	194727	194800	gp4	...(((((((..(((((((((.(((((.(((((.....))....)))))))).)))))))))..)))))))...	68
130	134	PC-3p-84937_5	CTGGCGCCGAGCAGCCCCTGA	21	chr16	+	11020558	11020630	gp4	...((((.((((((..((((.((((((((.((........)))))...))))).))))..))))))))))...	67
131	135	PC-5p-78164_6	TGTGCCACCCCGCTGCCAGC	20	chr14	+	17938932	17939023	gp4	...((((((.(((((.((((..((((((((((..(((....(((.....))))))...)))))))).))..)))).))))).))).)))...	86
132	136	PC-3p-88485_5	TATGAGGATTAAGATTGCAATA	22	chr3	+	97102171	97102278	gp4	.((((((((.((((((..((((((((.(((((((((..((..((((((((.........))))))))..))..))))))))).))))))))..)))))))))))).))	107
133	137	PC-3p-25716_65	TTCTCTGAATCACTGCCTTTGT	22	chr3	-	114939203	114939345	gp4	(((((((((.((...((..((((...(((((....((((((((((((((((.((((((...((((((.(((....)))))))))..)))))).)))))))).))))))))...)))))))))..)).)).))))).))))...	140
134	138	PC-3p-71784_7	ATCTCGCCCGCAAAGACCCAGT	22	chr19	+	6716395	6716495	gp4	...((((..((((((.(((..(((((.(((((..(((.((.(((((........)).))).)).)))..))))).)))))..))).)))).)).))))...	95
135	139	PC-3p-81068_5	AAATGAGGTTGGAAAGGCGTTT	22	chr1	-	987978	988079	gp4	..(((..(((((((.(((...(((((..((((...((.(((((((.(((.......)))))))))).))))))..)))))....))).)))))))..)))..	98
136	140	PC-5p-44814_27	AGTCCGGAAGCATACACGC	19	chr6	+	11510550	11510620	gp4	(((((((.((.((((((((.((((((.....((((....)))).)))))))))))))).))...)))))))	71
137	141	PC-3p-7637_223	TCGACTCCCGGTGTGGGAAC	20	chr21	-	6525759	6525843	gp4	...((..((((((((((((.(((..(..((...(((((.......)))))...))..)))).))))....))))))))..))...	79
138	142	PC-5p-82608_5	TGCCCGGGCCTGGCCGCTCACC	22	PEDO01006640.1	-	2422	2535	gp4	...(((((((..(((..((((..(((.(((.((((((.((..(((((.(.((((.....)).)).))))))..)).))))))))).)))..))))...)))..)))).)))...	108
139	143	PC-3p-83258_5	AGCGTGCTGCTACAGCCTCAGA	22	PEDO01011364.1	-	950	1028	gp4	((..(((((((((.((.((((..(((((((.((.(((.....))))).)).)))))..)))).)).)))))))))..))	79
140	144	PC-5p-85613_5	CTGGGCTGGAGGGGAGGGT	19	chr27	-	1871921	1871986	gp4	...((...(((((((((((...((.(((.........))).))..)))))).)))))....))...	60
141	145	PC-3p-3287_504	TTATGCTCCTGAATGCCTTTGG	22	chr1	-	75593567	75593649	gp4	...(((((..(((((((((.((((((((.(((...(((........)))..))).)))))))).)))))))))..)))))...	77
142	146	PC-5p-85968_5	CCTTTTGCTTTTACTGTGCTGCT	23	chr6	+	26193005	26193088	gp4	...(((((((..((((((((....((((.(((((((............)))))))))))....)))))).))..)))))))...	78
143	147	PC-3p-78927_6	TTTCTCTCTCTGTCCTTGGAGC	22	chr14	-	111262	111324	gp4	...(((((.((((((((((((((((((........)))))))))))))))))).)))))....	56
144	148	PC-3p-60881_13	GCTCACCCTGCTCCTCCCGCAGT	23	chr11	-	21370744	21370868	gp4	((((......((((((...(((((((((((.(((((((((((((((((.(..(((......)))..).))))))..)))))))))))..))))))....))).))..))))))....))))....	121
145	149	PC-5p-26655_62	TGCAATGATGAAGGTGATT	19	chr1	+	56384846	56384968	gp4	...((((((.(((.....((((((.((((((..((((.((..((((((((..((((((.....)).)).))....))))))))..)))))).)))))))))).))......)))))))))...	117
146	150	PC-5p-87623_5	TGGCAGCCTGGCACGGGGGTGA	22	chr22	-	5554157	5554282	gp4	...((((((((((((((.....(((((..((((((...((((((..(((((...(((...............))))))))...)))))).....))))))..)))))..))))))))))))))...	120
147	151	PC-3p-63011_11	TGACCAAGTGACTGGAGCACCT	22	chr5	-	1340048	1340138	gp4	...(((((.(((((((((((((((.(((((((.((((((....(((...))))))))).))))))).))))))))))))))).)))))...	85
148	152	PC-3p-63017_11	CCGAGCGCGCGGCGCCGCC	19	chr2	+	50803338	50803402	gp4	...((((..((((..((....((.((((..((....))..)))).))..))..)))).))))...	59
149	153	PC-3p-62610_12	CAGGCGCGCTGTGCCCCGCAGT	22	PEDO01006964.1	+	941	1076	gp4	((.(((((...((((((..((((...((.(((..(.((..((((((((((((((((((....(((..((.....))..)))))))))))))))))))))...)).)..)))))..))))..)).))))))))))).	135
150	154	PC-3p-76684_6	CCATCATCCGGAGACATCTTCC	22	chr10	+	1130118	1130208	gp4	...((((((...(((.(((((((((((.(((((((((((..((.......))...))))))))))).))))))))))).)))))))))...	85
151	155	PC-3p-63867_11	GGGGCGGTCGCGCCGGGGA	19	PEDO01006396.1	+	13	133	gp4	...(((((((((((((((....((((...((..((((((((.((..((((((....((((((....)))))))))))).)).))))))))..))...)))).)))))).)))))))))...	115
152	156	PC-3p-71645_7	CAGCCCCTTCTCCTGCCCCAGT	22	chr7	+	10956378	10956441	gp4	...(((..((((..((((.((((((...(((...)))...))))))))))..))))..)))...	58
153	157	PC-5p-19758_90	TCGGGCTGGGGCGCGAAGC	19	chr29	+	866563	866667	gp4	...(((.((.(((((.......((((.((((.((((((....(((...(((((((....))))))).....)))..)))))))))).))))))))))).)))...	99
154	158	PC-3p-25978_64	CCTCCTCCTCCTCGCCTGTGGA	22	chr15	-	4401880	4401939	gp4	...(((((((((..(.(((((((((.(((...)))))))))))))..)))))))))....	53
155	159	PC-3p-50557_20	TGCCCGCGCCTCTCCCCGCAGT	22	chr4	+	58674644	58674740	gp4	...(((((((.((..(((.((((((((..(((((((.((.......(((.....))))).))))).))..)))))))).)))..)).)))))))...	91
156	160	PC-3p-16051_112	ACGAAGGAGAGGGCATCAGCTC	22	PEDO01013245.1	+	1980	2099	gp4	...(((((..(((((......((((..(((((..((((.((((((((((...(((((.........)))))...)))))))).)).))))..)))))..))))....)))))..))))).	116
157	161	PC-3p-63088_11	CTGCCTCTGCTCCCCCCTAGT	21	PEDO01007627.1	+	698	757	gp4	...(((((((((((((((((((.((...........)))))))))))))))))))))...	54
158	162	PC-5p-50025_21	GATTTTTGTGCTCGGGAGT	19	chr1	-	82546212	82546287	gp4	...((((..(((((((..(((.((((((((...((.......))...)))))))).))).)))))))..))))...	70
159	163	PC-3p-73107_7	CGGGCACGGCTCGCGGGGCTCC	22	chr8	-	2104459	2104537	gp4	((.(((((.(((((.(((((((..(((((((((((....))).....))))).)))..))))))).)))))))))))).	78
160	164	PC-3p-45454_26	GCCGATCGCTTTGGTCGCCCGT	22	PEDO01006647.1	+	7677	7755	gp4	...((((((((((((((((....((.((((.(((((........))))))))).))....))))))))))))))))...	73
161	165	PC-5p-25047_67	AGAGTAGGATTTAAAGCTGTGT	22	Z	-	49205283	49205359	gp4	(..(((.((((((..(((((((((((.(((((((........)).))))).)))))))))))..)))))).)))..)	77
162	166	PC-3p-61563_12	CCCCTTTCTGCTGACGGAGTGG	22	chr1	+	589185	589287	gp4	...((.((((((((((..(((((((((.(((..((((((.((..(((........)))..)).))))))..))).)))))))))..))))))).))).))...	97
163	167	PC-3p-22692_76	ACAGCCAAGGGAACGGGC	18	PEDO01000554.1	-	809	897	gp4	...((((((..((((..(((((((....((((((((..(((((((....)).)).)))))))))))..))))))))))).))))))...	83
164	168	PC-5p-17403_103	TGGGGCACCCGGTGCTAAA	19	chr2	+	124017285	124017366	gp4	...((((((..........(((((.(((((...((...(((...........))).))..)))))...)))))))))))...	76
165	169	PC-5p-4381_371	GAAATCAATGATGGGTAAGACCT	23	chr9	-	22050574	22050638	gp4	((.(((((((((.((((((....(((((.((.....)))).)))..)))))).))))))))).))	65
166	170	PC-3p-54045_17	GACTGACAGGCTGCCCTGGCT	21	chr8	-	30106736	30106795	gp4	...(((..(((((((.((((..(((((.....)))))...)))).)))).))))))....	53
167	171	PC-3p-74057_6	TTGAGATAACCTGACTGCCTTT	22	chr2	+	61564752	61564845	gp4	...((((((((.((((((((((((....((...(((((((..(((...)))...)))))))...))....)))))))))))).))))))))...	88
168	172	PC-5p-38052_36	TGCATCTGTCACCCCTGCACACGT	24	chr2	-	18054992	18055106	gp4	((.(((.....(((((((.(((..(((((.((((.((.(((((((....((((((....)).))))..))))))).)).))).).)))))..))).)).))))).....))))).	114
169	173	PC-3p-69867_8	CGGCGCCCCGCCTCGGCCG	19	chr1	+	95820509	95820595	gp4	...(((((((.((((..((((((((((((((.....(((((((...)))))))....))))).))))))))).)))))))))))...	81
170	174	PC-5p-24263_70	TCAGCCATCTCTGTAGGACCTGC	23	PEDO01016279.1	+	594	667	gp4	...(((((((.((((.(((((((((....((..((.....))..))...))))))))))))).))).))))...	68
171	175	PC-3p-71993_7	CTGACTGCCTGTGCTGCACCAC	22	chr1	+	126685736	126685799	gp4	((.((((.(..(((((((((...(((((...........))))))))))))))..).)))).))	64
172	176	PC-5p-42770_29	AATGCACTTGGGCTGTGTCTGC	22	chr18	+	6487456	6487524	gp4	...((((((.((((((.((((((.((.(((((......))))).)))))))).)))))).))))))...	63
173	177	PC-5p-61687_12	TCGACTTTCTGTGCAGTTTCAGG	23	chr3	+	10514320	10514407	gp4	.(.(((((((((((.((.(((..(((.((.(((((((((((.......))))))))))).)).))).))))).)))))))).))))..	85
174	178	PC-3p-38446_36	TGATGTCCCCGTGTCCCCGCAGT	23	PEDO01019782.1	+	4801	4877	gp4	...(((...(((((((((..(..(((((((((((.........))))))))))).)..))))).))))...)))...	71
175	179	PC-3p-76537_6	CTTGGCGCTGCTTTGCTGTTCT	22	chr14	-	13152115	13152206	gp4	...((((((((((.(((..((((.(((..((((((....((((((....))).)))))))))..))).))))..))).))))).)))))...	86
176	180	PC-3p-63626_11	CAGAGCTGTGCCCCGTCCCCCAGT	24	PEDO01010218.1	+	69796	69864	gp4	...(((((((((.((((((.(.(((((..((......))..))))).))))))).)))..))))))...	63
177	181	PC-3p-30235_52	TTCCAGTGTGATTGTGGCTACC	22	chr13	-	16616231	16616295	gp4	...(((((((((((..((.((...((.((((.....)))).))..))))..)))))))))))...	59
178	182	PC-3p-85286_5	TGAGAATATATATGTGTACACAG	23	chr4	-	938781	938849	gp4	..((((((.(((((...((((((((((..(((.....)))..))))))).)))..))))).))))))..	65
179	183	PC-5p-26986_61	AGCCCCTGCCTGTCGGCGC	19	chr11	+	19843167	19843232	gp4	..(((((((...(((..((.(((((((((((.....)).)))))))))))..)))..)))))))..	62
180	184	PC-3p-88791_5	GAGCGGCGCCGTGTGGGGCTGA	22	chr1	+	53210204	53210355	gp4	...(((((((((.(((((((((((((((((((((((((...((((...((((.((((..((((.((........)).))))..)))).))))..))))..)))))))...)))))))....))))))......)))))..)))))))))...	146
181	185	PC-3p-69192_8	CAGCCCCTTTGGCGCTGTCAGCC	23	PEDO01013964.1	+	139	279	gp4	((.((((((((((((((((((..........(((((((.((..(((((((((.((.((((.(..((((......))))..).)))).)).)))))))))..)).))))))))))))))......)))))...)))))).))	141
182	186	PC-5p-82401_5	AACTCTGTACTCTGCTGTT	19	chr4	-	74783435	74783531	gp4	...((((((.((((.....(((..((((((...((((((....((((........))))..))))))...))))))....))))))).))))))...	91
183	187	PC-3p-68425_8	AGCACCCACGCCGTGCCCTGGG	22	chr20	-	6459834	6459961	gp4	.(((((.(((((((((.(((..((..((((..((((((((((..(((......((((.((((...))))))))...))).))))...))))))..)))).....))..))))))))).))).))).))	127
184	188	PC-3p-28673_56	CGGCCTCGCTGTGCCCCGCAGT	22	chr9	+	9546521	9546580	gp4	...((((((((((((((((((((((((...))).))..)))))))))))))))))))...	54
185	189	PC-3p-25741_65	AGGGAAAGTTGAAAAGAAC	19	Z	-	13721183	13721259	gp4	...((((((((..((((((((((...(((((((((.......))).).)))))))))))))))..))))))))....	70
186	190	PC-5p-14372_125	GCAAGTGGACTGCTCTCTTTGA	22	PEDO01014631.1	-	2094	2182	gp4	...(((.(((((((.(((((..(((((((...(((.....((....))....)))..)))))))..))))).)))..))))..)))...	83
187	191	PC-5p-83865_5	CGGCTCCACCTCTGGTCTTTCC	22	chr21	-	1980660	1980730	gp4	...((((((..(((.(((((..((((((.((.........)).))))))..))))).)))..))))))...	65
188	192	PC-5p-5908_280	CGCGCCGGTCCCGGGGCT	18	PEDO01014798.1	-	560	619	gp4	..((.((((((..(((..((((((((((.......)))))))))).))).))))))))..	56
189	193	PC-5p-19999_88	TTTGTAGGAATTCTCTCTTCCCCTGT	26	chr18	-	2571553	2571677	gp4	...((((((.(((((((((((((..(..((((((((((((((.....(((((((..((......)).))))))).))))))))))))))..)..)))))))))........)))).))))))...	119
190	194	PC-3p-76052_6	AGTGAGTGTCGGGCGGGCGGCT	22	chr5	+	33238863	33238992	gp4	..((((((((((((((((((........(((((((((..((((((((..((((.(((((.(((....))).))....))).)))).))).)))))..))))).))))..)))))))))))).))))))..	126
191	195	PC-3p-72310_7	CGCCCTCCCGGCCCCCCCAGT	21	PEDO01020350.1	+	1753	1812	gp4	...(((((((((..(((((.(((.((((....)))).))).))))).)))))))))....	53
192	196	PC-3p-75073_6	ACAGGCCACTGTGCTCCGTCT	21	chr5	-	12624697	12624793	gp4	...((((..((.(((.((((((...(..(..((((.((((((((..(.......)..)))))))).))))..)..))))))).)))))..))))...	91
193	197	PC-5p-37451_37	CCTGTGCCAGCCCCTGCCTG	20	chr21	+	2875362	2875462	gp4	.....(((((((((((..(((((((((((.(((...(((((..(((.....)))......)))))....))))))))))))))....))))))..))))).	95
194	198	PC-3p-69047_8	TTGCCCTGTGAGGAGCTGCTGT	22	chr2	-	1448529	1448610	gp4	...((((((((..(((((((((((((...((.(((............))).))...)))))))))))))..))))))))...	76
195	199	PC-3p-17612_101	CCCGCCGGCCCCCGGCGCCGCC	22	Z	-	52704089	52704177	gp4	...(((((((((..((((.((((((((...(((((((((((.....))))).).)))))..))))).))).))))..)))))))))...	83
196	200	PC-3p-86296_5	TCTAAAGTCCCTGTTCCTTCCT	22	chr2	-	143550108	143550237	gp4	...((.((((..(((((((((((.((((((((.((((((..((((((..(((.((((.........)))))))..))))))..)))))).))))......)))).)))))))...))))..))))))...	124
197	201	PC-5p-25887_65	TGTTGGTGCTTCTCTTGCTGTT	22	chr25	-	5739128	5739219	gp4	...(((((((((..(....((((.(((((((..((((((...((.......))...)))))).))))))).))))..)..)))))))))...	86
198	202	PC-3p-53688_18	TTGGTGCGTGCGGTGGGGG	19	chr6	+	8922670	8922735	gp4	..((((((((((((((((..(..((...((.....))..))..)..)))))).))).)))))))..	62
199	203	PC-5p-534_9459	ACCCTGTATGCTCGAATTTGTG	22	PEDO01000238.1	-	43181	43286	gp4	...((.((..((((.(((((((((.((((.((((..((((((((((...((........))))))))))))..)))))))).))))))))).))))..)).))...	100
200	204	PC-5p-82075_5	GCCGGCCGCGGGTGCGGA	18	chr9	+	24701053	24701130	gp4	...(((.((..(((((.((((((((.((.((((.(((.....)))..)))))))))))))).)))))..)).)))...	72
201	205	PC-5p-55595_16	ACCCGTTGATGGTCACTGAGGGGC	24	PEDO01006994.1	-	546	649	gp4	..(((((.(((((((((((.((((.((((((..(.((((.((((((((((....))))))).))).)))).)..)))))).))))))))))))))).)))))..	100
202	206	PC-3p-3749_436	TGACCGCCCCCCTCTCCGCAGT	22	chr3	-	33865674	33865736	gp4	...((((((((((.(((((((.(((((....)))))......))))))).))))))))))...	57
203	207	PC-5p-25934_64	CTTGGGATGGAGCTGGCG	18	chr15	-	5542575	5542683	gp4	...((((.((.....(((..((((((((((...(((((((((((((......((....))..)))))))))))))..)))))..)))))...))).....))))))...	103
204	208	PC-5p-63637_11	CGGGCGGGTCGGGCGGCGG	19	chr8	-	23085722	23085787	gp4	.....((.((.((..(.((.((((.((((((.((...)).)))))).)))).)).)..)).)).))	61
205	209	PC-3p-69037_8	TCGGCGTCGTTGGGGTGCTGTC	22	PEDO01006077.1	+	170	258	gp4	...(((((((((((((..(((((((((((((..((((...(((....))))))))))))))))...))))..))))))).))))))...	83
206	210	PC-3p-63837_11	AAACCTGGCACCGCTGTTCTGC	22	chr21	+	9755470	9755607	gp4	.((((((.((.((((..(.(((..((.((((((((((((((..((.((((...(((((.((.(((.....)))....)).)))))..)))).))..))))))))))))))..)).))))..)))).)).))))))...	134
207	211	PC-3p-63570_11	CGACAGAGCCGAGCAGCACCCGAT	24	Z	-	6029829	6029889	gp4	...(((((((((.(((((((((((.((.....)).))))))))))).)))..))))))...	55
208	212	PC-3p-86251_5	GCCCTCGGCAAGCACCTCTCGG	22	chr7	+	17657922	17658060	gp4	((((..((((.(((.((((.(((((((.(((((((((((..(((((((..((....((((((.....)))))).....))..)))))))..)))))))..))))..))))))).))))..))).)).))...))))...	136
209	213	PC-3p-61455_12	GGCCTCGCTATCCTTCTGG	19	chr4	-	12069117	12069177	gp4	...(((((....(((((...((((((((.....))))))))...)))))....)))))...	55
210	214	PC-5p-83588_5	TGCAGAGATGACTGGGGACAGCA	23	PEDO01000741.1	+	787	888	gp4	...(((((((((((...(((.((..(((((..(((.(((.((((((((....))))))))....))).))))))))..)).)))..)))))))..))))...	96
211	215	PC-5p-76552_6	CACAGGTGTGCTCATGTGGGAT	22	chr14	-	18880343	18880463	gp4	...((..(((((((..(((..((((((...((((.(((.(((.((((((..((....(((.....)))..))..)))))))))))).))))..))))))..)))..)).)))))..))...	115
212	216	PC-3p-63530_11	CGCGCGGCGCCGCCGGGCCG	20	chr12	+	9938184	9938260	gp4	...(((.((((((...(((((.((((..((((..((.....))..))))....)))).))))).)))))).)))...	71
213	217	PC-3p-37104_38	ATTTGTGCTCTTCCTCTGCAGT	22	chr22	-	3514027	3514101	gp4	...((((((((((((((((.((((....((..((((......)))).)))))).)))))).))))))))))....	68
214	218	PC-5p-49314_22	ATGGATGGGCTTCAGAGC	18	chr5	+	30372346	30372418	gp4	.((((..((((..(((((.(((((((((((((((....))).)))))).)))))))))))..))))..)).))	72
215	219	PC-5p-63979_11	AACCTGCTTAGAGTGAAATTGA	22	chr1	+	150926262	150926359	gp4	..((((((((((((((..(((((((.(((((((((((.......((.......)).....))))))))))).)))))))..).)))))))))))))..	94
216	220	PC-5p-37275_38	CAAGCTGTTGGGCTGCATTCCT	22	PEDO01009993.1	-	3967	4050	gp4	...(((((((((((.(((..((((((((((((((..((((....))))..))))))))))))))..))))))))).)))))...	78
217	221	PC-5p-14639_123	ACACGCCGTGCCCCGGGC	18	chr16	-	7260133	7260210	gp4	...(((...((((((((.((((((((((.((.((((...))))))...)))).)))))).....)))))))))))...	72
218	222	PC-3p-27264_60	GGAACCCTTGCAGAAGAGCTGT	22	chr29	+	1000087	1000174	gp4	...(((((..((((..((((...(((((((.((((((((..........)))))))).)))))))...))))..))))..)))))...	82
219	223	PC-3p-87007_5	ATTGACGTCAGCGGGCTTGGGA	22	PEDO01017650.1	-	13295	13426	gp4	...(((((.(((.(((.......((((((.(((.((.(((((.((((((..(((((((((.(((......))).)))))))))..)))))).)))))..)))))))..)))).....))).))))))))...	126
220	224	PC-3p-89846_5	CCGGGCTCTGCCTCCCCTGGCT	22	chr7	+	12605598	12605663	gp4	((((((..((((((..((((((((.((.(((....))).)).))))))))..))))))..))))))	66
221	225	PC-3p-20340_87	TCTTGGTGGTAGTAGCAAC	19	chr2	-	68593856	68593942	gp4	.((((((((((((..((.((((((...(((.((((((..(((....)))...))))))))).)))))).)).)).)).)))))))).	85
222	226	PC-5p-75310_6	TCAGTAGCCATCCTGTTCCT	20	chr15	+	9067866	9067950	gp4	...(((((..((((((..((((((..((((((((..((......))..))))))..))..))))))..))..)))).)))))...	79
223	227	PC-5p-81364_5	TGTGTGCGCGGAGTAAATTTCCTC	24	chr21	-	13855541	13855629	gp4	...((((((((...(((((((((..(((((((((((((((.....)))).))))))..)))))..).))))))))...))))))))...	83
224	228	PC-3p-87423_5	CCCTTCTCTGTCCTCTCGCAGT	22	chr20	-	391047	391120	gp4	...(((((.(((..(((((((......(((((...((....))..)))))...)))))))...))))))))...	68
225	229	PC-5p-73600_7	ATGCCCTGACCCTGACAATGCC	22	Z	+	3506192	3506287	gp4	...(((((((.((..(((..((..(((((..(((((((..(((........)))...)))))))...)))))..))..)))..)).)))))))...	90
226	230	PC-3p-3066_549	CTGCCCGGCCCTCCCCGGCTCT	22	chr2	-	145078017	145078075	gp4	...(((((((..(((((.((((..((((....)))))))))))))..))))))).....	51
227	231	PC-5p-59258_14	TGAGCGAACACGTCAGAAAGCCCC	24	chr25	-	6921117	6921272	gp4	...((....((((((((((....(((.......(((((.((((..((.((((((((((...(((..(((((((((.....((....))....)))))))))..)))))))))).))).))..))))..))))))))...))))))))))..))...	150
228	232	PC-5p-82982_5	TGCCCGGCTGCTCGCAGAGA	20	chr5	-	61391808	61391879	gp4	...((((..(((((((((...((((...(((((.........))))).)))).))))).))))..))))...	66
229	233	PC-3p-72269_7	TGCCCCCGCCAGACAGCCCCGCT	23	chr14	+	8943913	8943977	gp4	...(((((((..((.((((((((((((((....)...))))))))))))).))..)))))))...	59
230	234	PC-3p-84529_5	ACATGTAACCAGGGGCAGAAT	21	chr11	-	3338665	3338787	gp4	(((((((.(((((((.........(((((((((.((..((((((((((((((((..((((....))...))..))).)))))))))...)))).)).)))))))))))))))))))))))...	120
231	235	PC-3p-84445_5	AGCAAACTTGCAGCCCTCTTCC	22	chr22	-	4598063	4598170	gp4	...((((((((..(((((...(((((((((.(((....((((....((((((.........))))))))))...))).)))))))))...)))))..))))))))...	102
232	236	PC-3p-65742_10	TCTCAGGATAGCTTGCCAGCA	21	chr1	+	113144377	113144500	gp4	...((((.(((((((.((((((.(((((((((((((.(((..(((((..((((..(((....))).))))..)))))..))))))))))))))))....)))....))).)))))))))))...	118
233	237	PC-3p-70652_7	TTCCTCCCCTCGCCCCGCCAGT	22	chr3	+	4501947	4502022	gp4	...(((((.((.((((.(((..((((((((..(((......)))))))))))..)))..)))).))..)))))...	70
234	238	PC-3p-50212_21	CTGCCCTGTGATTTCGTTACCC	22	chr13	-	19700020	19700111	gp4	...((((..((((((((.((((((((((((...(((((((.............)))))))..)))))))))))).))))))))..))))...	86
235	239	PC-3p-50498_21	TGTCCCCGTTGTCCCCGCAGT	21	PEDO01021063.1	-	5340	5396	gp4	...((((((((((....((((..(((.......)))..))))..))))))))))...	51
236	240	PC-5p-48837_22	TCTCAACACGCTTGTTTCCATT	22	PEDO01018188.1	+	2447	2569	gp4	..((((((.((((.(((.....(((....((((..((((((((((...(((((((((...........)))))))))....))))))))))..))))....))).)))...))))))))))..	119
237	241	PC-3p-58809_14	TCAGTGTCCCTGTCCCACGCAGT	23	chr16	-	8321539	8321617	gp4	...(((((((.((..(.(((((((....(((((((((....)))))....)))).))))))).)..)).)))))))...	73
238	242	PC-3p-76901_6	CTGTCGTTCCCCCCACCCTCAGA	23	PEDO01006997.1	-	35184	35251	gp4	...(((((((((...((((.((..(((((...........)))))..)).))))..)))))))))...	62
239	243	PC-5p-67452_9	TCTTTTCCCTCCTCCTACTCTC	22	chr2	+	14609684	14609740	gp4	...((((((((..((((.(((((..(.....)...))))).)))).))))))))...	51
240	244	PC-5p-12681_141	CCGGTGTGTTTGGAGGAGATGGG	23	chr14	+	13684169	13684272	gp4	...((((((((((.((((((((((.(((((..((.((((.....((((....))))....))))))..........))))))))))))))).))))))))))..	99
241	245	PC-3p-48532_23	TCCACGGCTCACAGGATCGATG	22	chr1	+	150907341	150907476	gp4	..((((((...((((((((.((.((((((..(((((.(..((((((..(((((.(((((((.........))))))))))))..))))))..).)))))..))........)))))))))).)))).))).)))..	132
242	246	PC-5p-87975_5	TGCTCCCCAACAGCCCCCGGCT	22	PEDO01009211.1	+	7181	7300	gp4	...(((((.(.((((..((((((.(.((((.(((..(((((..(((((((..((((...........))))..)))))))....)))))))).))))).))).))))))).))))))...	114
243	247	PC-3p-72668_7	CTTTTCCCTGCTTCCCCCCAGT	22	chr14	+	83135	83226	gp4	...(((.(..((((((((..(((((.((((((((((.................)))...)))))))..)))))..))))))))..))))...	86
244	248	PC-3p-49941_21	AAATTTGATTATCTGACA	18	chr29	-	2309180	2309252	gp4	...(((..((((..(((((((((((.((..((.......))..)).)))))))))))...))))...)))...	67
245	249	PC-5p-19635_90	AATCCAGCTGTGGTGGGAAGGA	22	chr2	-	34364737	34364835	gp4	...(((((((((....(((.(((..(((.((((..(((((((((.(((.....))).)))))))))....)))).)))..))))))))))).))))...	93
246	250	PC-3p-76916_6	TCCCCCTACCTTGTCACCCATC	22	PEDO01006994.1	-	1073	1153	gp4	...((((((((((..((..((((((((.((((.((((....))))))))....))))))))..))..).)))))))))...	75
247	251	PC-3p-80706_5	TCACCTGCACCCAGAGCCACCC	22	PEDO01006724.1	-	1197	1255	gp4	...((((((((.((((..((((((((......))))))))..)))).))))).)))...	53
248	252	PC-3p-82917_5	CGTGCCACTGTGTGCTCCCTGT	22	Z	+	4550088	4550157	gp4	.((((((((((((((((((.((((..(((((....))...)))..)))).)))))).)))))))))).))	69
249	253	PC-5p-5637_291	TCCCTGAATTATGTGGTAGCCT	22	chr1	+	94446853	94446910	gp4	...((..((((((((..((((((..((......))))))))..))))))))..))...	52
250	254	PC-3p-81269_5	ATCGTAGAACAGCCCAGGCTGG	22	Z	+	59335184	59335317	gp4	..(((((((((((((((((.....((((((((((((((((((((...((((..((((..((((((....))))))..))))..))))...))))))))))))))))))))....))))))))))).))))))..	130
251	255	PC-3p-80506_5	CCGTCCCCTTGTCCCCGCGCAGT	23	PEDO01011410.1	+	244	300	gp4	...((((((((((((((...(((((.......)))))))))))..))))))))....	50
252	256	PC-3p-56405_16	CGCGTCTGTCTGCTCTCTGCAGT	23	chr28	+	3852070	3852131	gp4	...(((((((((((..(.(((..(((((......))).)).))).)..)))))))))))...	56
253	257	PC-3p-80042_5	TTGTCTTGTGTGTGTGGAA	19	chr5	-	1722685	1722770	gp4	...(((((...((((((((((..((((......(((((((.(((...)))..)))))))..))))))))))))))...)))))...	80
254	258	PC-3p-45735_26	TTGTGTCCCTTGCTCCCCAGT	21	PEDO01015282.1	+	2904	3014	gp4	...(((((((..(((((((.((..(.(((((((...(((..((((((...((....))...))))))..)))..)))))))..)..)).))).)).))..))).))))...	105
255	259	PC-3p-83447_5	TTTTGTGAGAGTAAGGACTGCA	22	chr16	+	11904017	11904156	gp4	...(((((((((.(((((.......(((..(((((..((((.(((((((((..((((((((..((((....))))..))))))))..))))))))).))))..)))))..)))....))))).))))).....))))...	134
256	260	PC-3p-86199_5	CTGCCGTCGGCGCTGACGCTGT	22	PEDO01012058.1	-	2922	3073	gp4	...(((((((..((((((((..((.((.(((((((((((((((((((((((((((((.((((((..((((....))))..))).))).)))...))))))))))))))))))...)))))))).))))...))).))))).))))).))...	146
257	261	PC-3p-40360_33	CAGGAGCTCCCGGCTCTGCCCGC	23	chr15	-	4644512	4644590	gp4	...((.((.(((((((((.((.(((.((.........(((((....)))))))))).)).))))))))))).)).....	71
258	262	PC-3p-46453_25	CCTTCGTCTTCCTTCCCTCAGT	22	PEDO01016594.1	+	19420	19491	gp4	...(((((((((..(..((.(((((((......((.....)).....))))))).)))..)))))))))...	66
259	263	PC-3p-10292_172	TCTTGTCCCCTCTCCTCCAGT	21	PEDO01012187.1	+	1020	1114	gp4	...((((((((((((((((((((((.(((((.((((..((.(((......)))))..)))))))))))))))))))))....))))))))))...	89
260	264	PC-3p-3200_521	AGAGTGCGGTTTCCTTTT	18	chr6	-	11315720	11315778	gp4	...(((..((((..(((..((((..((......)).))))..)))..))))..)))...	53
261	265	PC-3p-63260_11	CTGCTGTATGTTCACACTCATT	22	Z	+	12891681	12891805	gp4	..((((((....((((((...((((...((((..((((.((((..(((.(((((((...((...))..))))))).)))..))))))))..))))...))))...)))..)))....))))))..	121
262	266	PC-5p-50498_21	TGTCCCCGTTGTCCCCGCAGT	21	PEDO01017496.1	+	20	122	gp4	...(((.(((((((.(((...((((((((((((...((((((....((.(((......))).)))))))).)))))).))))))))).)))))))..)))...	97
263	267	PC-5p-1991_1029	GCTGTACCATCCTGTCGGA	19	chr20	+	8619690	8619789	gp4	.......((((((...((((((((((((((((.(((((.(((((.(..(........)..)))))).)))))))))))))))))))))...))))))...	90
264	268	PC-3p-82341_5	AATGCTGTTCTCTCTCTGCAGT	22	chr22	+	7202688	7202805	gp4	...((((((((((((((.......(((...(((((((..(((((((((..(((..((....))..).))..))))))))).....)))))))...))))))))))...)))))))...	112
265	269	PC-5p-68398_9	TCTGAGAAATGTGCTGCTGCATT	23	chr2	-	27914588	27914676	gp4	...(((((((((...((((((.((((((((((((((((........))).)))))))))))))))))))...))).....))))))...	83
266	270	PC-5p-65468_10	TGGAGGGCTCTCGGTGGCTGT	21	PEDO01010545.1	+	1838	1976	gp4	...((((((..(((((((..(((((.((((.(((((((((((((((....(((((((((.....((......)).)))))))))....))))))))))).))))..)))).))..)))....))))))).)).))))..	134
267	271	PC-5p-31018_51	CGGGCCGGCGGGGCCGCGGGC	21	chr29	+	1359778	1359833	gp4	..(((((.(((..(((((((((.((.....))))))))..)))..))).)))))..	52
268	272	PC-5p-15031_119	CGGCTCGGTCCCCGCCTTT	19	chr9	+	25226288	25226365	gp4	...((((((((..((((((((((.....(((((((.....)))))))...))).)))...))))..)))))).))...	72
269	273	PC-3p-79714_5	TCACGCCGCCGGCTTTTGCAGC	22	chr3	-	26717978	26718037	gp4	...((((((((((.(((((..((((........))))..))))))))))...)))))...	54
270	274	PC-3p-63373_11	TTGGTCACACTGTACCTGTGA	21	chr9	-	11660098	11660220	117
							gp4	...(((.(((..(((((.((((((((..(((...(((((.(((((....(((((....((.....))..)))))..)))))..)))))...)))..))))...)))))))))..))))))...
