# Supplementary material for: Characterization of microRNAs during Embryonic Skeletal Muscle Development in the Shan Ma Duck
Source: Animals (Basel). 2020 Aug 14;10(8):1417. doi: 10.3390/ani10081417 (PMC7460075; doi:10.3390/ani10081417)
Supplement: Supplementary file 1 [file animals-10-01417-s001.zip › Supplementary Table S2.xlsx]

## Sheet: Sheet1
SS represents Secondary Structure. In SS column, ( and ) represent complementary pairing bases.
For the expression level column, “low” represents the miRNA whose normalized counts in all samples is less than 10; “middle” represents the miRNA whose normalized counts of one sample or several samples is higher than 10 and normalized counts in all samples is less than the average normalized counts; “High” is the miRNA whose normalized counts is greater than the average in a sample.
miR_name	miR_seq	len	genomeID	strand	pre-miRNA_seq	type	Sequence in miRbase	group	SS	hairpinLen	CG%	E131(norm)	E132(norm)	E133(norm)	E191(norm)	E192(norm)	E193(norm)	total	Expression level
PC-5p-534_9459	ACCCTGTATGCTCGAATTTGTG	22	PEDO01000238.1	-	ccagccctcccgtctcctatatgtACCCTGTAGGCTCGAATTTGTGtgagcgtctccaagtcacaaattcgtctctaggggaatatatgggcgatgccagagcctt	5'	New	gp4	...((.((..((((.(((((((((.((((.((((..((((((((((...((........))))))))))))..)))))))).))))))))).))))..)).))...	100	51.9	3282.46	4035.41	4212.77	1936.96	1763.37	2475.32	17706.3	middle
PC-3p-655_6551	AAGGCGGACAGCTCTTTT	18	chr3	-	ccagtctgtggccagggagtccatttttgcaccagctggaAAGGCGGACAGCTCTGTTctagacacc	3'	New	gp4	...(((((.(..(((((.((((..((((.((.....)).))))..))))..)))))..))))))...	61	56.7	0	1109.78	983.441	3121.51	1137.52	836.354	7188.6	middle
PC-3p-4097_395	GTGAACTATGCCTGGGCA	18	chr8	+	gacccctcaccggcttagttgcccttatttttctaggacctgaaagacgGTGAACTATGCCTGGGCAgggcaa	3'	New	gp4	...((((..(((((.(((((..((...((((((........)))))).))..))))).))).))..))))...	67	53.4	276.143	1861.77	294.203	105.465	42.7114	280.877	2861.17	middle
PC-5p-1991_1029	GCTGTACCATCCTGTCGGA	19	chr20	+	catgGCTGTACCATCCTGTCGGAtagcttatcagactgatgttgactgttggatctcatggcaacaacagtcggtaggctgtctgacattttggtatctt	5'	New	gp4	.......((((((...((((((((((((((((.(((((.(((((.(..(........)..)))))).)))))))))))))))))))))...))))))...	90	46	377.222	467.025	193.373	183.921	122.033	159.268	1502.84	middle
PC-3p-3287_504	TTATGCTCCTGAATGCCTTTGG	22	chr1	-	gcctggatctccaaaggcagtcaggagcctaattcctttccagaatgagatTTATGCTCCTGAATGCCTTTGGgaatccaaag	3'	New	gp4	...(((((..(((((((((.((((((((.(((...(((........)))..))).)))))))).)))))))))..)))))...	77	47	407.442	147.231	212.711	122.185	217.044	94.1486	1200.76	middle
PC-3p-3200_521	AGAGTGCGGTTTCCTTTT	18	chr6	-	tcagaattggaacttgctttcttcggcactttggcaaAGAGTGCGTTTTCCTTTTccct	3'	New	gp4	...(((..((((..(((..((((..((......)).))))..)))..))))..)))...	53	44.1	171.938	438.528	201.661	100.321	95.0111	116.901	1124.36	middle
PC-3p-3066_549	CTGCCCGGCCCTCCCCGGCTCT	22	chr2	-	cctgccgggggaggctgaggcaccgcggcccgccgCTGCCCGGCCCTCCCCGGCTCTca	3'	New	gp4	...(((((((..(((((.((((..((((....)))))))))))))..))))))).....	51	83.1	190.695	170.978	119.477	63.0219	51.428	96.5024	692.103	middle
PC-5p-2972_571	TCAAATGATGTGGAACATC	19	chr1	-	taagtgtgacaTCAAATGATGTGGAATATCactttggttgatttaggtcagctgccctggtgatgtcccctccccatcacttgcccacacacatc	5'	New	gp4	...(((((....(((.(((((.(((((((((((..(((((((....))))))).....))))))))....))).))))).)))....)))))...	89	47.4	134.424	161.48	86.3273	87.4589	68.8613	105.917	644.469	middle
PC-3p-5528_297	TCGTGAAGCGTTCCATATTTTTT	23	chr19	+	actaaaattggaacgatacagagaagattagcatggcccctgcgcaaggatgacacgcaaatTCGTGAAGCGTTCCATATTTTTTt	3'	New	gp4	...((((((((((((...((..(((.....((.((...(((.....)))....)).))...))).))...))))))).)))))...	80	41.9	71.9015	123.484	113.261	145.336	87.1662	58.8429	599.993	middle
PC-5p-12681_141	CCGGTGTGTTTGGAGGAGATGGG	23	chr14	+	tCCGGTGTGTTTGGAGGAGATGGGagggagttcgaggttccttttcattatgatgattgtgacccgtgtctcttctttccccccatctcctacaaacacaccag	5'	New	gp4	...((((((((((.((((((((((.(((((..((.((((.....((((....))))....))))))..........))))))))))))))).))))))))))..	99	50	101.079	164.646	118.096	73.3112	50.5564	47.0743	554.762	middle
PC-3p-7657_223	GACAGATTTAGAGCTCTTTC	20	chr6	-	catgccattaggaaagtccctctgaataaatagtttgataatGACAGATTTAGAGCTTTTTCttttgtgtgcgcg	3'	New	gp4	...(((((.(((((((...((((((((.....(((....))).....))))))))..)))))))..))).))...	69	37.3	57.3128	297.629	60.7744	33.4402	26.1499	69.8269	545.133	middle
PC-5p-5908_280	CGCGCCGGTCCCGGGGCT	18	PEDO01014798.1	-	gctgagcAGCGCCGGTCCCGGGGCTtggacgcaccccgagctccgcgccccgctgccgtc	5'	New	gp4	..((.((((((..(((..((((((((((.......)))))))))).))).))))))))..	56	80	90.6584	322.959	39.3653	54.0187	4.35831	32.1675	543.527	middle
PC-5p-4381_371	GAAATCAATGATGGGTAAGACCT	23	chr9	-	ccaGAAATCAAGGATGGGTAAGACCTcgtaggaaaacttgaaggcgacccatacttggtttcagg	5'	New	gp4	((.(((((((((.((((((....(((((.((.....)))).)))..)))))).))))))))).))	65	47.7	116.71	94.988	124.311	32.154	71.4763	36.0903	475.73	middle
PC-3p-3749_436	TGACCGCCCCCCTCTCCGCAGT	22	chr3	-	aggctgcggggagtggggcggagcgggggtccccgtggcTGACCGCCCCCCTCTCCGCAGGag	3'	New	gp4	...((((((((((.(((((((.(((((....)))))......))))))).))))))))))...	57	79.4	100.037	63.3254	75.968	69.4527	49.6847	116.117	474.584	middle
PC-3p-24369_70	CCCGCCCCGCGCGCCTCCC	19	PEDO01018895.1	-	gggggggagggggggagggggggggggggcgtggcctcgtagcgagggggcgtgtccggaggcggctaagcCCCGCCCCTCGCGCCTCCCtgcccaat	3'	New	gp4	...(((.(((((((....((((((.(((((.(((((..((.....(((......)))....))))))).))))).))))))...))))))).)))...	92	80.6	21.8831	334.041	19.3373	10.2893	0	22.7526	408.304	middle
PC-3p-27058_61	TTCTGAAAACTCTGCACTGAGGCTT	25	chr8	+	taataactaaattggaGAGCCTGTGATGTTTTCAGTTattagagtagtggacagaagtgatTTCTGAAAACTCTGCACTGAGGCTTttttctgttacca	3'	New	gp4	..............(((((((((((..((((((((..((((................))))..))))))))....)))..))))))))...........	74	36.4	37.5138	205.807	42.1277	50.1603	18.3049	21.1834	375.098	middle
PC-5p-8258_208	TAGAGATGAAGGGCATCGGTGAT	23	chr27	-	gctttgccgagcgctgtgTAGAGATGAAGGGCATCGGTGATacaaccctgttcacctggcctttgatccctgcgtagtgtgatggcagtga	5'	New	gp4	...((((((.(((((..((((.(((.((((((...(((((.(((....))))))))..)))))).))).))))..)))))..))))))...	85	54.9	155.265	175.728	4.83433	24.4371	0	0	360.265	middle
PC-5p-14639_123	ACACGCCGTGCCCCGGGC	18	chr16	-	ccacggACACGCCGTGCCCCGGGCcggccccacgggagccccgggagcgccgagcccggcgtccgcacggcgccgctc	5'	New	gp4	...(((...((((((((.((((((((((.((.((((...))))))...)))).)))))).....)))))))))))...	72	85.9	36.4718	245.386	11.0499	15.4339	0	25.8909	334.232	middle
PC-5p-14256_126	TCCGAGAGTCGAGTCACATCTT	22	chr5	+	aatTCCGAGAGTCGAGTCACATCTTtacacttgtgattgttctggtgtgctatcgttctcggacat	5'	New	gp4	...((((((((.(((..((((((...(((........)))...))))))...)))))))))))...	60	43.9	43.7661	117.152	42.1277	54.0187	30.5082	36.8749	324.448	middle
PC-3p-8173_211	TAACTTCTCTTTTCTGTTCTCCAGT	25	chr3	+	gtattttcaggggagcaaaagggaggcaaatgatttgcataatcTAACTTCTCTTTTCTGTTCTCCAGAaagaga	3'	New	gp4	...(((((.(((((((((((((((((.....((((.....))))...)))))))))..)))))))).)))))...	69	38.7	55.2287	45.9109	54.5589	63.0219	42.7114	57.2738	318.705	middle
PC-5p-5637_291	TCCCTGAATTATGTGGTAGCCT	22	chr1	+	gTCCCTGAATTATGTGGTAGCCTttgattctgttcgggctgtaacatgatttgggaat	5'	New	gp4	...((..((((((((..((((((..((......))))))))..))))))))..))...	52	43.1	32.3036	22.1639	58.7026	46.3018	79.3212	54.92	293.713	middle
PC-3p-17612_101	CCCGCCGGCCCCCGGCGCCGCC	22	Z	-	tgcggggggcggatccggcggcggcggcttcccgggcgccgtgacacggtgactccgggcCCCGCCGGCCCCTGGCGCCGCCtccctcc	3'	New	gp4	...(((((((((..((((.((((((((...(((((((((((.....))))).).)))))..))))).))).))))..)))))))))...	83	84.3	48.9764	109.236	42.8183	46.3018	6.10163	31.3829	284.817	middle
PC-3p-6131_271	TCTGTAGCCACCTTTGGTCCAT	22	chr15	+	gaaggagggatgaaggagactaaagggactacatgaccctctgagctgtgatccgtggTCTGTAGCCACCTTTGGTCCATttctctctctcccac	3'	New	gp4	...(((((((.((((..(((((((((..(((((.((((....((.......))...)))))))))...)))))))))..))))..)))))))...	89	52.6	54.1866	37.9952	69.0619	41.1571	50.5564	29.0292	281.986	middle
PC-5p-6689_250	TCTCCCTCTGTTTTTCTCAAGCT	23	chr6	+	tctgtctcatgaTCTCCCTCTGTTTTTCTCAAGCTggttgtgagcataagctgagcagtgcagagggaatgatgagcagt	5'	New	gp4	.(((.(((((.((.(((((((((....((((.(((...((....))..)))))))....))))))))))).)))))))).	78	47.5	30.2195	58.576	37.984	42.4433	51.428	45.5052	266.156	middle
PC-5p-20715_85	TGCGTATGATGACAGCATA	19	chr8	+	aaaaggcTGCGTATGATGACAGCATAgttcagcagatgatcagtggtgatcacttgttcagtctttcgctcctatctgatgcagcctcct	5'	New	gp4	...(((((((((..((((..(((..((((.((((..((((((....))))))..)))).)).))...)))..))))..)))))))))...	84	46.7	45.8502	64.9085	55.9401	29.5817	19.1766	37.6595	253.117	middle
PC-5p-19758_90	TCGGGCTGGGGCGCGAAGC	19	chr29	+	cagctgagcagatggacggagtggcTCGGGCTGGGGAGCGAAGCtgcaggaggtgcagccacctctagagaagcctctccctgccccagccccatcgcccagaca	5'	New	gp4	...(((.((.(((((.......((((.((((.((((((....(((...(((((((....))))))).....)))..)))))))))).))))))))))).)))...	99	66.7	18.7569	207.391	15.8842	0	0	10.1994	252.231	middle
PC-5p-26986_61	AGCCCCTGCCTGTCGGCGC	19	chr11	+	gggggcAGCCCCTGCCTGGCGGCGCggcgaggccgtctgcgctgcgccccgcgcacagctgcctgc	5'	New	gp4	..(((((((...(((..((.(((((((((((.....)).)))))))))))..)))..)))))))..	62	83.3	27.0933	199.475	6.90619	0	0	11.7686	245.243	middle
PC-3p-11276_157	CGCCTCGTAGGCTCTGCCCGGC	22	chr1	-	tgacgagaatgctggggcgggcggagcctgcgagggagcgctgcgcCGCCTCGTAGGCTCTGCCCGGCccaggccgttctcgcct	3'	New	gp4	...(((((((((((((.((((((((((((((((((..(((...)))..)))))))))))))))))).)))))..))))))))...	79	74.1	50.0184	30.0795	44.1996	37.2987	25.2782	47.0743	233.949	middle
PC-5p-14372_125	GCAAGTGGACTGCTCTCTTTGA	22	PEDO01014631.1	-	tggagagGCAAGTGGACTGCTCTCTTTGAaataataaaattgaaaacataaagtttgtcaaagatggcagtgcatgtttgcagtctgtt	5'	New	gp4	...(((.(((((((.(((((..(((((((...(((.....((....))....)))..)))))))..))))).)))..))))..)))...	83	37.1	43.7661	55.4097	57.3213	20.5786	19.1766	31.3829	227.635	middle
PC-3p-11695_152	GAGATTTCCTGAGCTTTGTTTG	22	chr27	-	cctgggctttgccccttcaAGCAGAGCTTGTGAAATCCCCGtggtacttgtcttcaggGAGATTTCCTGAGCTTTGTTTGaggtttggccctta	3'	New	gp4	...(((((..(((...(((((((((((((..(((((((((.(((.........)))))).))))))..))))))))))))))))..)))))...	88	51.1	15.6308	14.2482	7.5968	33.4402	101.113	45.5052	217.534	middle
PC-3p-7637_223	TCGACTCCCGGTGTGGGAAC	20	chr21	-	catgcagtcccacatggtctagcggttaggattcctggttttcacccaggcggcccgggtTCGACTCCCGGTGTGGGAAAgcgca	3'	New	gp4	...((..((((((((((((.(((..(..((...(((((.......)))))...))..)))).))))....))))))))..))...	79	61.2	28.1354	33.2458	31.0778	39.871	54.9147	28.2446	215.489	middle
PC-3p-12474_143	AGACCAGTAGCAGCTGCTGAAGC	23	chr21	+	tgtgctggcAGAGCGGCTGCTGGCTGATCTGAaccctgcctacagagtgaggcAGACCAGTAGCAGCTGCTGAAGCcagcatc	3'	New	gp4	.((((((((..(((((((((((.(((.((((...(((..((....))..))))))).))))))))))))))...)))))))).	81	60.2	18.7569	82.323	44.8902	20.5786	28.7648	18.8297	214.143	middle
PC-3p-25741_65	AGGGAAAGTTGAAAAGAAC	19	Z	-	tttttttttttttttttctcttgatcgtttagtggttgctccccagcataagccaAGGGAAAGTTAAAAAGAACttt	3'	New	gp4	...((((((((..((((((((((...(((((((((.......))).).)))))))))))))))..))))))))....	70	32.5	28.1354	106.07	29.6966	0	4.35831	44.7206	212.981	middle
PC-5p-17403_103	TGGGGCACCCGGTGCTAAA	19	chr2	+	gaagaggcagagcaaaaaTGGGGCACCCGGTGCGAAActgtgagaagaagaaacactcctccgggccagcccctgccttgta	5'	New	gp4	...((((((..........(((((.(((((...((...(((...........))).))..)))))...)))))))))))...	76	57.3	39.5979	71.241	29.006	19.2924	5.22997	19.6143	183.982	middle
PC-5p-10643_166	AGATTCCTCTCTGCTATCTGAT	22	chr6	+	gggatcgataAGATTCCTCTCTGCTATCTGATgtcacatgttgtaccagcagagaacagggaggcctctcatggattgc	5'	New	gp4	..((((.((.(((..((((((((...((((.((..((.....))..)).))))...))))))))..))).)).))))..	75	49.4	57.3128	20.5807	49.0339	7.71696	18.3049	25.1063	178.056	middle
PC-5p-15031_119	CGGCTCGGTCCCCGCCTTT	19	chr9	+	ccacctgCGGCTCGGTCCCGGCCTTTccgcagccctttgcgggctgtcccggctcggctcggccccgccgcgcggctc	5'	New	gp4	...((((((((..((((((((((.....(((((((.....)))))))...))).)))...))))..)))))).))...	72	79.5	29.1774	107.653	26.2435	0	0	0	163.074	middle
PC-5p-25934_64	CTTGGGATGGAGCTGGCG	18	chr15	-	aagccccgcacacggctgcatcatcgtggggCTTGGGATGGAGCTGGGGgatcccatgggtgcagctccatcccacacccaccaggtgggcacagagggatgggggaaa	5'	New	gp4	...((((.((.....(((..((((((((((...(((((((((((((......((....))..)))))))))))))..)))))..)))))...))).....))))))...	103	65.1	14.5887	136.15	10.3593	0	0	0	161.098	middle
PC-5p-25887_65	TGTTGGTGCTTCTCTTGCTGTT	22	chr25	-	cacctgcagctgggagtTGTTGGTGCTTCTCTCGCTGTTggagtactgtgaatgaaaacggctggggagctccaagatttcagctgcagaaa	5'	New	gp4	...(((((((((..(....((((.(((((((..((((((...((.......))...)))))).))))))).))))..)..)))))))))...	86	52.2	29.1774	0	0	0	20.0482	99.6406	148.866	middle
PC-3p-10292_172	TCTTGTCCCCTCTCCTCCAGT	21	PEDO01012187.1	+	acaaggggacaattgggggggggggtgacaacggggacagcggccaccgcgccctcaccTCTTGTCCCCTCTCCTCCAGGgggttgtcccctacc	3'	New	gp4	...((((((((((((((((((((((.(((((.((((..((.(((......)))))..)))))))))))))))))))))....))))))))))...	89	68.4	44.8082	0	44.8902	12.8616	32.2515	13.3377	148.149	middle
PC-5p-19999_88	TTTGTAGGAATTCTCTCTTCCCCTGT	26	chr18	-	tgggcagccctgaggctgcaggaggggTTTGTAGGAATTCTCTCTTCCCCTGTtttctcgtgctagtgacagggtgggagtttctgcaagtttgtcctgcagttgtgtgctcttaaggttgcaaa	5'	New	gp4	...((((((.(((((((((((((..(..((((((((((((((.....(((((((..((......)).))))))).))))))))))))))..)..)))))))))........)))).))))))...	119	52	0	0	0	0	54.9147	88.6566	143.571	middle
PC-5p-18497_96	TGGGATGGAGCTGGCGGTC	19	chr14	-	agaggggcTGGGATGGAGCTGGGGGTCagggagcacggggaccccgctgtccccagatttgtacagccaccagg	5'	New	gp4	...(((((((..(..((.(((((((.(((......((((...)))))))))))))).))..).))))).))...	68	67.6	11.4626	113.986	11.0499	0	0	5.492	141.99	middle
PC-3p-13429_133	TCAGGAGATGGTGCGGCACATGA	23	chr1	-	tagggcgatgatgatgatgtgccagctagctgctggttgtctatcagaattaaTCAGGAGATGGTGCGGCACATGAtcagcgaagccacc	3'	New	gp4	...(((..((.((((.(((((((.((((.((.(((((((((.....))..))))))).)).))))..))))))).)))).))..)))...	84	51.1	33.3456	30.0795	32.4591	19.2924	13.0749	12.5532	140.805	middle
PC-3p-13957_128	CTCTGATCTGATTCCCTTCTCT	22	chr14	-	ttgagttgcttgtgtgaagagaggggagctgttcagatcatgtttgttttgctgCTCTGATCTGATTCCCTTCTCTtcattttcaacatttgcagctgga	3'	New	gp4	...((((((..(((((((((((((((((....((((((((.((..(.....).))..))))))))))))))))))))).......))))..))))))...	94	43	0	22.1639	11.7405	45.0156	25.2782	29.8137	134.012	middle
PC-3p-16051_112	ACGAAGGAGAGGGCATCAGCTC	22	PEDO01013245.1	+	tgtaagctgtgggtgacctcctgggggtccggctgctgctgcctctcctgatttttcttgtaagctgaaaACAAAGGAGAGGGCATCAGCTCctgggtttccaacaccaccctgagcttc	3'	New	gp4	...(((((..(((((......((((..(((((..((((.((((((((((...(((((.........)))))...)))))))).)).))))..)))))..))))....)))))..))))).	116	55	8.3364	37.9952	0	0	79.3212	6.27658	131.929	middle
PC-5p-25283_67	CGCCGGGGACCGCCGCCC	18	PEDO01002000.1	-	acaCGCCGGGGACCGCCACCCgtggcacccgtggcgggtgacagcgcccgcgctgcccgggagccggcggccccggtgagc	5'	New	gp4	...((((((((.(((((.((((.((((...(((.((((((....)))))))))))))))))....)))))))))))))...	75	82.7	40.64	60.1591	15.8842	9.00312	0	3.92286	129.609	middle
PC-5p-18547_96	TGCTCATTCGCTGCTGCAGGA	21	chr14	-	aaaacttgtctcagttgTGCTCATTCGCTGCTGCAGGAagaagagcattcccctccagcagccgcagatgagacaaactgcacaagtcct	5'	New	gp4	...((((((..(((((...(((((..((.(((((.(((.(((.....)))...))).))))).))..)))))...))))).))))))...	84	51.1	26.0513	55.4097	6.21557	0	19.1766	21.1834	128.037	middle
PC-3p-13865_129	TTCCAAGGTGTGCAGTGGACTCT	23	chr14	-	gtgtcacaagtgctgctgtgagtgggtgtgccacgctccttgctgaaggctgcagttcccTTCCAAGGTGTGCAGTGGACTCActcttcagctctgtgaaat	3'	New	gp4	...((((.((.((((....((((((((..((..(((.(((((..(((((.........)))))))))).)))..))..))))))))..)))).))))))...	96	54.9	13.5467	20.5807	58.7026	19.2924	15.6899	0	127.812	middle
PC-3p-33728_45	GTTTCAGGTGCAGCAGGGTTG	21	chr3	-	tgagccttacgacccgATCTTGCTTCCTCTTGAATCCTtcgcgaagttctgttgGTTTCAGGGGCAGCAGGGTTGcgtcctaaggcgag	3'	New	gp4	...((((((.(((.((((((((((.((.((((((.((..((.(.....)))..)).)))))))).)))))))))).))).))))))...	83	55.1	104.205	11.0819	12.4311	0	0	0	127.718	middle
PC-5p-24263_70	TCAGCCATCTCTGTAGGACCTGC	23	PEDO01016279.1	+	cagctggaTCAGCCATTTCTGTAGGACCTGCctgctttcagtttgtttgcctgcagagtggcagattccagagg	5'	New	gp4	...(((((((.((((.(((((((((....((..((.....))..))...))))))))))))).))).))))...	68	52.7	27.0933	23.747	20.0279	9.00312	23.5349	17.2606	120.667	middle
PC-3p-15017_119	CCCAGGCCAGGGGAGCTGCTCT	22	chr13	+	ggtctccctgacccgcagctcccatggcacatggcagggatgggtctgatgCCCAGGCCAGGGGAGCTGCTCTtctgggagctc	3'	New	gp4	((.(((((.((...(((((((((.((((....((((.(((....)))..))))...)))).)))))))))...)).))))))).	83	66.7	10.4205	14.2482	16.5748	16.7201	35.7381	25.1063	118.808	middle
PC-5p-26617_62	TTCCGGAAATTGCCGAAGCGAG	22	chr2	-	gcttcggagcgTTCCGGAAATTGCCGAAGCGAGgcgaagggtccgctggccgcgcttcggctctttccggcgggtgccgaagc	5'	New	gp4	(((((((..(...(((((((..(((((((((.(((..((......)).))).)))))))))..)))))))...)..)))))))	83	68.7	23.9672	7.91567	31.7685	21.8647	7.84496	22.7526	116.114	middle
PC-3p-27040_61	CCTGGCTCTGCAGCATCTGTTTC	23	chr7	+	aagctggggactggcaagccaagtggtgagtgcacagcagatgccttcagtgccacgggctgctgcctgaccCCTGGCTCTGCAGCATCTGTTTCccacgcactgctttattcattgagcagctacccagaaa	3'	New	gp4	...(((((..(((.(((...(((..(((.(((...(((((((((...(((.(((((((((....))))).....)))).)))..)))))))))...))).)))..)))......)))..)))...)))))...	127	57.1	0	0	64.9181	0	48.8131	0	113.731	middle
PC-3p-22692_76	ACAGCCAAGGGAACGGGC	18	PEDO01000554.1	-	acaagcaggtaagctgtccttcccctggggctgtgtctgtccatgttcacactgtgacacACAGCCAAGGGAAGGGGCtccctgttggg	3'	New	gp4	...((((((..((((..(((((((....((((((((..(((((((....)).)).)))))))))))..))))))))))).))))))...	83	58.4	7.29435	83.9061	6.90619	0	0	13.3377	111.444	middle
PC-3p-25978_64	CCTCCTCCTCCTCGCCTGTGGA	22	chr15	-	cgggcaggcgggcggtgaggaggggcggcttcgtcctCCTCCTCCTCCTCGCCTGTGGAa	3'	New	gp4	...(((((((((..(.(((((((((.(((...)))))))))))))..)))))))))....	53	73.3	14.5887	55.4097	15.1936	15.4339	4.35831	0	104.984	middle
PC-5p-19635_90	AATCCAGCTGTGGTGGGAAGGA	22	chr2	-	tgtggcagcagatagcaaacctgAATCCAGCTGTGGTGGGAAGGAagagttcatctgctttctcatgtttcagccggagacagttttctgcctgcttta	5'	New	gp4	...(((((((((....(((.(((..(((.((((..(((((((((.(((.....))).)))))))))....)))).)))..))))))))))).))))...	93	48.5	19.799	45.9109	11.0499	9.00312	4.35831	10.984	101.105	middle
PC-5p-29405_54	TATTCGGGACTCTTGTGTATCC	22	chr1	+	agacactgacgtgaggacagctttctgcctTATTCGGGACTCTTGTGTATCCtgtgctgtgagggttggatgcccgagagtgtttgaagaggcagggctctcagtagcgcgtctgtgaaa	5'	New	gp4	...(((.((((((..((.((((..(((((((.(((..((((((((.((((((...(((.....))).)))))).))))))).)..)))))))))))))).)).....)))))).)))...	114	53.3	16.6728	0	15.8842	19.2924	30.5082	14.9069	97.2645	middle
PC-5p-21169_83	AGAGCGGCTGCTGGCTGATCTGA	23	chr21	+	tgtgctggcAGAGCGGCTGCTGGCTGATCTGAaccctgcctacagagtgaggcAGACCAGTAGCAGCTGCTGAAGCcagcatc	5'	New	gp4	.((((((((..(((((((((((.(((.((((...(((..((....))..))))))).))))))))))))))...)))))))).	81	60.2	32.3036	18.9976	22.0998	11.5754	6.10163	5.492	96.57	middle
PC-5p-42770_29	AATGCACTTGGGCTGTGTCTGC	22	chr18	+	tcaggagAATGCACTGGGGCTGTGTCTGCaggattttgcttgctggacagccacagtgctttctccatg	5'	New	gp4	...((((((.((((((.((((((.((.(((((......))))).)))))))).)))))).))))))...	63	53.6	38.5559	31.6627	26.2435	0	0	0	96.462	middle
PC-5p-31018_51	CGGGCCGGCGGGGCCGCGGGC	21	chr29	+	ggCGGGCCGGGGGGGCCGCGGGCgcacaaagccccgcgctgccttccccgctcgga	5'	New	gp4	..(((((.(((..(((((((((.((.....))))))))..)))..))).)))))..	52	83.9	10.4205	68.0748	13.1218	0	0	4.70743	96.3245	middle
PC-3p-20340_87	TCTTGGTGGTAGTAGCAAC	19	chr2	-	actttgccacaccagtttgttgtttttttgtccatcattcatcgatatgTCTTGGTGGCAGTAGCAACcaaaggctgctggcaagga	3'	New	gp4	.((((((((((((..((.((((((...(((.((((((..(((....)))...))))))))).)))))).)).)).)).)))))))).	85	44.8	11.4626	49.0772	11.0499	0	4.35831	18.8297	94.7776	middle
PC-3p-45325_26	CAGCCCCCTCTGTGCCCCCAGT	22	PEDO01008836.1	+	ggggccgggggccggggggctgccggggggggctgcggggcgccccgccagccgctCAGCCCCCTCTGTGCCCCCAGGcccgaaggcata	3'	New	gp4	...(((..(((((.((((((...((((((((((((((((((.....)))..))))..))))))))))).)))))).)))))...)))...	84	84.4	19.799	56.9928	0	16.7201	0	0	93.5119	middle
PC-3p-28707_56	TTCCTCTTCTCCTCTCCCCAGT	22	chr5	-	cttggggggtgctggagggccctgctgcaggggtgggcaggagcaggctgacctgaggcaccagggcatcacctcaTTCCTCTTCTCCTCTCCCCAGCaacagcatcaagaagagccagcctcccctgc	3'	New	gp4	...((((((.(((((..((..(((.(((.((((.(((.(((((.(((.(((..(((.((......)).)))..)))..)))))))).))).)))).))).)))..))........)))))))))))...	123	65.1	6.2523	34.829	16.5748	19.2924	6.10163	6.27658	89.3267	middle
PC-5p-40325_33	CGGGGCCGAGGGAGCGAGG	19	chr3	+	cgaggacCGGGGCCGGGGGAGCGAGGgtcccaccgggagcagccccagccccgccactcgctccccccgccgccgtgccgcc	5'	New	gp4	...((..((((((.(((((((((((((......((((.((.......)))))))).))))))))))).))).)))..))...	76	84.1	0	77.5736	8.97804	0	0	0	86.5516	middle
PC-3p-40360_33	CAGGAGCTCCCGGCTCTGCCCGC	23	chr15	-	aacgccgaggccgggagccccagggcggtctgaggaaggggggaaccccccccccCAGGAGCTCCCGGCTCTGCCCGCa	3'	New	gp4	...((.((.(((((((((.((.(((.((.........(((((....)))))))))).)).))))))))))).)).....	71	77.2	18.7569	25.3301	34.5309	0	0	6.27658	84.8946	middle
PC-3p-24265_70	TTCCTAGGAAGAGAAACACAGT	22	chr24	+	gttttgctgggtttctttttcctggtgttgtctggaaggaacgcTTCCTAGGAAGAGAAACACAGTaagtt	3'	New	gp4	..(((((((.(((((((((((..((.((..(((....)))..))..))..))))))))))).)))))))..	67	43.7	0	26.9133	0	33.4402	0	21.1834	81.5369	middle
PC-3p-22009_79	TGAGAACTTCTCTGTGGTT	19	chr3	-	catgaaattattggtgaagttcctgtttaattactggtcttcattcactggatcatgttattttcTGAGAACTTCACTGTGGTTtcttt	3'	New	gp4	...(((((....((((((((((......(((.((((((((.........)))))).)).)))......))))))))))...)))))...	83	33.7	11.4626	23.747	17.2655	14.1478	6.97329	7.06115	80.6572	middle
PC-3p-37104_38	ATTTGTGCTCTTCCTCTGCAGT	22	chr22	-	ccacagagggagatataaaaccacagcatgcacagagaaatatctgacagtggATTTGTGCTCTTCCTCTGCAGA	3'	New	gp4	...((((((((((((((((.((((....((..((((......)))).)))))).)))))).))))))))))....	68	45.3	5.21025	7.91567	21.4092	10.2893	9.58828	21.968	76.3807	middle
PC-5p-38941_35	GCTCGCTGGCGTGGAGCCG	19	chr5	+	atatgcatgtgagattaaggaaatgtGCTCGCTGGCGTGGAGCAGcatggtaggtgcatgcttaaacagcatctgcacatggatgtgctacatcagtgcacagtcactttatcttcatgtgcaag	5'	New	gp4	...((((..((((((.(((....(((((..((((..((((..((.((((((((((((.((......)))))))))).))))..))..))))..)))))))))....))).)))).))..))))..	120	46.4	15.6308	36.4121	16.5748	0	0	6.27658	74.8943	middle
PC-3p-25716_65	TTCTCTGAATCACTGCCTTTGT	22	chr3	-	cagcaaacgaggtccgtctgctcatggctcgatccccttgcagtaaaggtactgatttttaagaagaatttgctaaaatcTTCTCTGAATCACTGCCTTTGTctgcaaggtgccgagtgggtctgctccgcgttttgctgcga	3'	New	gp4	(((((((((.((...((..((((...(((((....((((((((((((((((.((((((...((((((.(((....)))))))))..)))))).)))))))).))))))))...)))))))))..)).)).))))).))))...	140	49	22.9251	9.4988	26.2435	9.00312	6.97329	0	74.6438	middle
PC-5p-27452_60	ATGGGCGCTGTCTTTGCC	18	PEDO01012900.1	+	taaaggATGGGCGCTGTCCTTGCCatgctcccctgcctgctcggtgccttttggtgccggcaccgcctggctcggtggccccgcagcgctccccgtcctgct	5'	New	gp4	...((((((((((((((....(((((....((..((.(((.(((..((....))..))))))..))..))....)))))...)))))))...)))))))...	96	69.6	11.4626	0	3.45309	48.8741	10.4599	0	74.2497	middle
PC-3p-38670_35	CTCCGCGCCCCCGCCCGCT	19	PEDO01007207.1	+	gctgctcggagcgggaaggcagccagaggagatgagacaagccggagcaccgagcggctCTCCGCGCTCCCGCCCGCTccaggcaca	3'	New	gp4	..(((..((((((((..((.(((....(((((...(....(((((....))).))..))))))..)))))..))))))))..)))..	83	71.3	12.5046	45.9109	9.66866	0	0	4.70743	72.7916	middle
PC-5p-26655_62	TGCAATGATGAAGGTGATT	19	chr1	+	aaattccttaggtgaaattcagtatgaaatgcatccaTGCAATGATGAAGGTGAGTgaatatgtcaacatctgtgctttattaaagctggactatttttactaggcactgaaccaaggagacc	5'	New	gp4	...((((((.(((.....((((((.((((((..((((.((..((((((((..((((((.....)).)).))....))))))))..)))))).)))))))))).))......)))))))))...	117	37.4	8.3364	28.4964	11.0499	6.4308	7.84496	4.70743	66.8659	middle
PC-5p-14541_124	GAGCAGCCCGGGTCTCTTGCAGT	23	PEDO01000292.1	+	tgaggctgggggGAGCAGCCCGGGTCTCTTGCAGTttgctttgcctttgttgcTTTGCTGCAGCGAGCCGGGCTGCttccttgggccgtt	5'	New	gp4	...((((..((((((((((((((.((.((.(((((..((............))...))))))).)).))))))))))))))..))))...	84	62.2	20.32	11.8735	21.7545	3.85848	3.05082	4.70743	65.5647	middle
PC-5p-14541_124	GAGCAGCCCGGGTCTCTTGCAGT	23	PEDO01017899.1	-	tgaggctgggggGAGCAGCCCGGGTCTCTTGCAGTttgctttgcctttgttgcTTTGCTGCAGCGAGCCGGGCTGCttccttgggccgtt	5'	New	gp4	...((((..((((((((((((((.((.((.(((((..((............))...))))))).)).))))))))))))))..))))...	84	62.2	20.32	11.8735	21.7545	3.85848	3.05082	4.70743	65.5647	middle
PC-3p-40928_32	TACCATCTTTGGGCTTATG	19	chr3	-	cttcatacagctagagggtggcaaatgtgatcggtgatgaagtattttTACCATCTTTTGGCTTATGgtt	3'	New	gp4	..(((((.(((((((((((((.(((..((.(((....)))..))..))).))))))))))))))))))..	66	40	0	53.8266	4.83433	0	0	6.27658	64.9375	middle
PC-5p-24157_71	TGTAAATCATGTAACTCTCTTGC	23	chr9	-	aactttgtatctaaaacctacagctgccaagctataatacaacagcttctcagctgcTGTAAATCATGTAACTCTCTTGCcttaaatgtctgacagcagtggagttaacctgatttaagccagctggggagctggtatgcggcgtgcagcagtgcagacg	5'	New	gp4	...((((((.((..........(((((...(((...((((..((((((((((((((((.(((((((..((((((..((((.(((......)))..))))..))))))...))))))))).))))))))))))))))))..)))..)))))))))))))..	155	46.2	6.2523	0	12.4311	19.2924	10.4599	15.6914	64.1272	middle
PC-5p-41037_32	TGTGTCCTGACCTCATCCTGGC	22	chr1	-	ttgtgaaattcTGTGTCCTGACCTCATCCTGGCtcttcccctcaccggagctgtggtggtggggcttgggggtggacacagatcaact	5'	New	gp4	...(((...(((((((((...(((((....(((((..((((.((.......)).)).))..))))))))))..))))))))))))...	82	56.8	18.7569	7.91567	13.8124	0	0	21.1834	61.6684	middle
PC-3p-32518_47	ACAGCAGTTGAACATGGGT	19	chr2	-	atcacccaaaattgctttttaatggtaatgattggaatggaatttggtacaaaaaacattacgtgAAAGCAGTTGAACATGGGTtgt	3'	New	gp4	...(((((.(((((((((((((((....((((..((......))..)).)).....)))))...)))))))))).....)))))...	81	33.3	6.2523	45.9109	8.28742	0	0	0	60.4506	middle
PC-5p-37451_37	CCTGTGCCAGCCCCTGCCTG	20	chr21	+	gGCTGTGCCAGCCCCTGCCTGcggggagatgctggggtagggacagaggcactggggtagtctgcaaagggctctccctgcagagagaggggcagtggcag	5'	New	gp4	.....(((((((((((..(((((((((((.(((...(((((..(((.....)))......)))))....))))))))))))))....))))))..))))).	95	67.3	0	52.2434	4.14371	0	0	3.92286	60.31	middle
PC-5p-25047_67	AGAGTAGGATTTAAAGCTGTGT	22	Z	-	ggccttttctAGAGTAGGATTTAAAGCTGTGTgtaactcccggcaacatacctttaaatcctggtctggataagatc	5'	New	gp4	(..(((.((((((..(((((((((((.(((((((........)).))))).)))))))))))..)))))).)))..)	77	42.9	12.5046	0	8.97804	9.00312	15.6899	13.3377	59.5134	middle
PC-5p-33096_46	CGGATCGGCCCCGGCGGGG	19	chr27	-	cttggctctgggcaggCGGATCGGCCCCGGGGGGGctgcggcgagccccgtaaagcggggtcagctcccccccctgcgggttcacccggctgctattaataaagcctgc	5'	New	gp4	...((((...(((((.(((....((((((((((((....(((..((((((.....))))))..)))..)))))))).))))....))).)))))........))))...	103	70.6	12.5046	41.1615	5.52495	0	0	0	59.191	middle
PC-3p-29124_55	CTGCTGCCTGAGCGTCGCT	19	chr2	-	cagggcagcgccgtgcccgggtgctccccagcagggccggccctggggctgagcgcaggagcagctctgCTGCAGCCTGAGCGTCGCTgccacacgggtgctggctgggggctcgaggagctcgttgctgccggt	3'	New	gp4	...((((((..((.((((....((.(((((((..(((..((((((.((((((((.((((.(((((...)))))..)))).)).)))..))).)).))))))).)))))))))....)).)).))..))))))...	129	74.8	5.21025	20.5807	5.52495	0	4.35831	18.8297	54.504	middle
PC-3p-47207_24	ACTTAAAGAACTTTCTGTCA	20	chr2	-	tggacagaaggattccagttcaaatgtaagagtggacttcaagtcttatgctaacgttgggtaACTTAAAGAACTTTCTGTAAc	3'	New	gp4	...((((((((.(((.((((..(((((.((...((((.....))))....)).)))))....))))....)))))))))))...	78	38.1	9.37845	17.4145	0	0	5.22997	21.1834	53.2063	middle
PC-3p-28673_56	CGGCCTCGCTGTGCCCCGCAGT	22	chr9	+	gggtgcggggcgcggcgaggcccccggtgtctgaggcCGGCCTCGCTGTGCCCCGCAGTg	3'	New	gp4	...((((((((((((((((((((((((...))).))..)))))))))))))))))))...	54	81.7	13.5467	12.6651	11.0499	0	6.97329	8.63029	52.8652	middle
PC-3p-27264_60	GGAACCCTTGCAGAAGAGCTGT	22	chr29	+	gcctcttcgagggccaggctgtgctgtaagtgttccctgttttaaataccagGGAACCCTTGCAGAAGAGCTGTgcccaggaagaact	3'	New	gp4	...(((((..((((..((((...(((((((.((((((((..........)))))))).)))))))...))))..))))..)))))...	82	53.4	22.9251	0	13.1218	0	4.35831	10.984	51.3892	middle
PC-3p-32647_47	TGTGTTCTTCCTCCCTCCCAGT	22	PEDO01020342.1	-	cttcagtccccatcccgggaagagcacacggggctgagctgggagggtacgggagcaggcggaggctcttgctgatgcccTGTGTTCTTCCTCCCTCCCAGGctccctactttaactgcatctttctccatgaaggctggcc	3'	New	gp4	..((((((..(((...((((((((((....(((..((((((((((((....((((((((((..(((....)))..))))...))))))....))))))))).))))))........))).)))))))..)))..))))))..	138	61.3	10.4205	20.5807	7.5968	6.4308	0	6.27658	51.3054	middle
PC-5p-37275_38	CAAGCTGTTGGGCTGCATTCCT	22	PEDO01009993.1	-	tcagatcttggggCAAGCTGTTGGGCTGCATTCCTctaggtaggtctgtgggaatgcagcccaagggctgtctcacaggtcagg	5'	New	gp4	...(((((((((((.(((..((((((((((((((..((((....))))..))))))))))))))..))))))))).)))))...	78	57.1	0	26.9133	4.14371	19.2924	0	0	50.3494	middle
PC-5p-46199_25	AAGAGTGCTGTTTCCTTT	18	chr9	-	aAAGAGTGCTGTTTCCTTTctgtaagctaaatcattcagtaaaggacaatatcactcaag	5'	New	gp4	...(((((.(((((((((((((..............))).)))))).)))).)))))...	54	35	13.5467	22.1639	14.503	0	0	0	50.2135	middle
PC-3p-45735_26	TTGTGTCCCTTGCTCCCCAGT	21	PEDO01015282.1	+	ggtggcacagagggtgcggggctgcgggggggctgcgggggacaggggctgtcaccactcaccTTGTGTCCCTTGCTCCCCAGGtggcaccgacaaccacctggtgctggt	3'	New	gp4	...(((((((..(((((((.((..(.(((((((...(((..((((((...((....))...))))))..)))..)))))))..)..)).))).)).))..))).))))...	105	70.3	5.21025	37.9952	3.45309	0	0	0	46.6586	middle
PC-3p-34181_44	ACTGAGATCGCTGGGGTGCTCT	22	chr16	+	tttgcggtgtttgcaggagtgccacagggatctgggtgccgaaggcctcgagcACTGAGATCGCTGGGGTGCTCCtgaaaccgcctg	3'	New	gp4	...(((((.....((((((..((.(((.(((((..(((((((.....))).))))..))))).))).))..))))))..)))))...	81	62.1	11.4626	0	17.9561	7.71696	0	8.63029	45.7659	middle
PC-5p-35520_41	ATCTTGCTTCCTCTTGAATCCT	22	chr3	-	tgagccttacgacccgATCTTGCTTCCTCTTGAATCCTtcgcgaagttctgttgGTTTCAGGGGCAGCAGGGTTGcgtcctaaggcgag	5'	New	gp4	...((((((.(((.((((((((((.((.((((((.((..((.(.....)))..)).)))))))).)))))))))).))).))))))...	83	55.1	27.0933	11.0819	0	0	6.97329	0	45.1485	middle
PC-3p-30235_52	TTCCAGTGTGATTGTGGCTACC	22	chr13	-	tttggtagccacgagaaccacagagataagccaattgcttTTCCAGTGTGATTGTGGCTACCcga	3'	New	gp4	...(((((((((((..((.((...((.((((.....)))).))..))))..)))))))))))...	59	47.7	12.5046	0	11.7405	0	20.0482	0	44.2933	middle
PC-3p-50903_20	TCTCGATGTACACAGCTCCTGT	22	chr1	-	ggggagcaggacaataggtgctgtatctctagagcagtgctgacatttgggccattTCTCGATGGACACAGCTCCTGTagtactgcttttg	3'	New	gp4	...((((((.((.(((((.(((((.(((...(((.((((((........)).)))).)))...))).))))).))))).)).))))))...	85	50.5	11.4626	7.91567	0	0	10.4599	13.3377	43.1759	middle
PC-3p-35339_41	CTCCTCCTCTTCCTCCCACAGT	22	PEDO01005524.1	+	ggccgggccgtgggggggggctccgggaagatgacctcctcctcCTCCTCCTCTTCCTCCCACAGGcttcgagc	3'	New	gp4	.((((((((((((((((..(....((((.((.((.....)).)).))))...)..)))))))).)))).)).))	73	71.6	5.21025	14.2482	8.28742	6.4308	0	7.84572	42.0224	middle
PC-3p-46961_24	TTGCACTTACCAAAATAGCTATA	23	chr4	+	ctgtgcaggtacttcTGGCCATTTTGTGTTGGGCAAGTaaattttttcagacTTGCACTTACCAAAATAGCTATAaatgtctgcaaac	3'	New	gp4	...(((((..(.((.((((.((((((.((..(((((((............)))))).)..)))))))).)))).)).)..)))))...	82	38.6	0	7.91567	12.4311	7.71696	6.10163	6.27658	40.442	middle
PC-5p-50025_21	GATTTTTGTGCTCGGGAGT	19	chr1	-	tGATTTTTGTGCTCAGGAGTgaactgaaatggtgttgggcatgcttaattttagtacatgctgagtatgagagaag	5'	New	gp4	...((((..(((((((..(((.((((((((...((.......))...)))))))).))).)))))))..))))...	70	39.5	6.2523	23.747	10.3593	0	0	0	40.3586	middle
PC-3p-35699_41	TTCAGAAGTACAGAACATTT	20	chr20	+	tgctagagtaatctgtgcttttcctctgcattagaaggactggcattccttttatatgtaTTCAGAAGGACAGAACATTTtattg	3'	New	gp4	...((((((..(((((.(((((....(((((((((((((.......)))))))).)))))...))))).)))))..))))))...	79	36.5	8.3364	11.0819	9.66866	0	4.35831	5.492	38.9373	middle
PC-3p-38446_36	TGATGTCCCCGTGTCCCCGCAGT	23	PEDO01019782.1	+	ccactgccagctggggggtgtcaggggcatcagttcacaccatgcTGATGTCCCCGTGTCCCCGCAGTgaccagccg	3'	New	gp4	...(((...(((((((((..(..(((((((((((.........))))))))))).)..))))).))))...)))...	71	66.2	10.4205	14.2482	6.90619	0	0	5.492	37.0669	middle
PC-5p-44814_27	AGTCCGGAAGCATACACGC	19	chr6	+	gctAGTCCGGAAGCATACACGCagaaatgttcagggtaccttgcttttgctgtgtgctgcctttgactagt	5'	New	gp4	(((((((.((.((((((((.((((((.....((((....)))).)))))))))))))).))...)))))))	71	49.3	0	14.2482	8.28742	0	0	12.5532	35.0888	middle
PC-3p-57163_15	TATCCTCAGAGTCTCTGGCAGA	22	chr4	+	attgcttctcttaaacactaccataggcactgaggaaaactatttaaatatttagacaggTATCCTCAGAGTCTCTGGCAGAggtggaggtgccta	3'	New	gp4	...((..((((...((.((.(((.((((.(((((((...((.(((((....))))).))...))))))).)))).))).))..))))))..))...	90	41.7	0	7.91567	0	15.4339	10.4599	0	33.8095	middle
PC-3p-46453_25	CCTTCGTCTTCCTTCCCTCAGT	22	PEDO01016594.1	+	cgcgagggaggggggcagcaaaggctcataacgtggtgaacaacaaggagCCTTCGTCTTCCTTCCCTCAGG	3'	New	gp4	...(((((((((..(..((.(((((((......((.....)).....))))))).)))..)))))))))...	66	59.7	0	22.1639	3.45309	7.71696	0	0	33.3339	middle
PC-3p-49941_21	AAATTTGATTATCTGACA	18	chr29	-	tgcgtgatgatggaaaatttcttcactttgacctgacgtgtttgattgaagAAATTTGAGTATCTGACAcaag	3'	New	gp4	...(((..((((..(((((((((((.((..((.......))..)).)))))))))))...))))...)))...	67	37	6.2523	7.91567	6.21557	7.71696	0	4.70743	32.8079	low
PC-5p-39735_34	TCGAGTATCTGGTACAGATTGGC	23	chr25	-	gtggggtattatgggagcagagctttagtTCGAGTATCTGGTACAGATTGGCtgcttgcaggatgccaaatgttctagatacccaaactcaagctctagcaactttctgctcatt	5'	New	gp4	...(((((....((..(((((((((.((((...((((((((.(((..(((((..((....))..))))).))).))))))))...)))).))))))).))..))...)))))...	109	45.2	10.4205	0	0	6.4308	9.58828	6.27658	32.7162	middle
PC-3p-48532_23	TCCACGGCTCACAGGATCGATG	22	chr1	+	cccgctgccacaggccctgcgatggccgccttcccctctcgtcctgcaggccgatgggtctcgctcccccagaTCCACGGCTCACAGGATCGGTGgggagagcttgcgaagggtctccaggagccttgcatgtgct	3'	New	gp4	..((((((...((((((((.((.((((((..(((((.(..((((((..(((((.(((((((.........))))))))))))..))))))..).)))))..))........)))))))))).)))).))).)))..	132	67.6	0	12.6651	10.3593	0	7.84496	0	30.8693	middle
PC-3p-50737_20	TGATCCGCTCTGCCCCACAGT	21	PEDO01000235.1	+	tctggggcactgtggggcaggtgcagggcagaggggagctcgtgggtgcctgcgtccTGATCCGCTCTGCCCCACAGCtgccccgat	3'	New	gp4	..(((((((((((((((((((((((((((...(((..(((....))).)))..))))))...))).))))))))))).)))))))..	83	70.1	10.4205	0	15.1936	0	0	4.70743	30.3215	middle
PC-5p-56400_16	AAATCAGCAGCCTGTCCCTATGGT	24	PEDO01000235.1	-	taAAATCAGCAGCCTGTCCCTATGGTttcttctctgcaccagcCATGGGTGGCTGCTGGTTTCC	5'	New	gp4	..((((((((((((....(((((((((.............))))))))).))))))))))))..	60	53.1	0	0	17.9561	6.4308	5.22997	0	29.6169	middle
PC-5p-59069_14	CCGCGCCCCCGCCCGCTCTC	20	chr27	+	ccgggccgCCGCGCCCCCGCCCGCGCTCccgcggccgccccgtcggggtccgcccggggcaggggcgcagcggccggg	5'	New	gp4	((.((((((.(((((((.(((((((.((((((((.....))).)))))..)))...)))).))))))).)))))).))	78	93.6	9.37845	14.2482	3.45309	0	0	0	27.0798	middle
PC-5p-48517_23	AGGCAGTGTGCTGTTAGTTAGCT	23	Z	-	gtagtgctgtgtgtggtgattAGGCAGTGTGTTGTTAGTTAGCTgctccccatacaccagcaactaactacactgccacatcagcacatcactgcatcac	5'	New	gp4	((..(((.(((((((.((((..(((((((((..(((((((.((((............))))))))))))))))))))..)))).)))).))).)))..))	100	49	0	14.2482	0	0	12.2033	0	26.4515	middle
PC-3p-46507_25	GAACCTTGCACCAGTCTCGTGT	22	PEDO01012076.1	-	ctagtgtgaggcttgcacgagcctggtgtgagccttgcacgagcctagtgtGAACCTTGCACCAGTCTCGTGTgagcctcgcacgag	3'	New	gp4	...((((((((((..((((((.((((((..((..(..(((.......)))..)..))..)))))).))))))..))))))))))...	81	59.8	0	15.8313	10.3593	0	0	0	26.1906	middle
PC-3p-52032_19	TGTCACTGCCCTTCTCCTTGCA	22	chr13	-	gaagcagggggaagaggcagcaatgtcaggaaatacggccaccacccccTGTCACTGCCCTTCTCCTTGCAgg	3'	New	gp4	...(((((((((((.(((((...((.((((.................)))).))))))))))))))))))...	67	60.3	12.5046	9.4988	4.14371	0	0	0	26.1471	middle
PC-5p-38052_36	TGCATCTGTCACCCCTGCACACGT	24	chr2	-	gatgctggattcctcttggccttgccgcgTGCATCTGTCACCCCTGCACACGTctggttagcacgtctgggggtgccacatggctcgtggaggggacacagaggtggggagctcc	5'	New	gp4	((.(((.....(((((((.(((..(((((.((((.((.(((((((....((((((....)).))))..))))))).)).))).).)))))..))).)).))))).....))))).	114	63.5	0	0	20.7186	0	5.22997	0	25.9485	middle
PC-5p-63637_11	CGGGCGGGTCGGGCGGCGG	19	chr8	-	atggcgCGGGCGGGGCGGGCGGCGGcggcgcggcggggcagcgccggcgccaccagtaccaccagt	5'	New	gp4	.....((.((.((..(.((.((((.((((((.((...)).)))))).)))).)).)..)).)).))	61	84.8	0	17.4145	4.14371	0	0	3.92286	25.481	middle
PC-3p-63260_11	CTGCTGTATGTTCACACTCATT	22	Z	+	acagtttgctctgcatgtgtcctagtgcctctgctgggctgtgtccatccagcagttgaactctgtgcaCTGCTGTATGTTCACACTCATTagagctcctagaaagcagctgccatacaaacttg	3'	New	gp4	..((((((....((((((...((((...((((..((((.((((..(((.(((((((...((...))..))))))).)))..))))))))..))))...))))...)))..)))....))))))..	121	49.6	0	7.91567	3.45309	0	5.22997	8.63029	25.229	low
PC-3p-50557_20	TGCCCGCGCCTCTCCCCGCAGT	22	chr4	+	ggaggctccgtgccgggcggcgggggggtgccgggccgcccccacaggcgctcagccgcTGCCCGCGCCTCTCCCCGCAGCcacgctcggagcccag	3'	New	gp4	...(((((((.((..(((.((((((((..(((((((.((.......(((.....))))).))))).))..)))))))).)))..)).)))))))...	91	83.5	12.5046	12.6651	0	0	0	0	25.1697	middle
PC-3p-50212_21	CTGCCCTGTGATTTCGTTACCC	22	chr13	-	ctcggcgccggcgcgggcaacggaatcccaaaagcagctgtccccgctgcgcccagCTGCCCTGGGATTTCGTTACCCgcgctcccgcctct	3'	New	gp4	...((((..((((((((.((((((((((((...(((((((.............)))))))..)))))))))))).))))))))..))))...	86	70.7	0	0	0	0	11.3316	13.3377	24.6693	middle
PC-3p-54045_17	GACTGACAGGCTGCCCTGGCT	21	chr8	-	cagaggaagcacctggcagtgccgtggaggggccgcgatGACTGACAGGCTGCCCTGGCT	3'	New	gp4	...(((..(((((((.((((..(((((.....)))))...)))).)))).))))))....	53	68.3	0	0	3.45309	0	4.35831	16.476	24.2874	middle
PC-5p-47101_24	AGCAGAGCTTGTGAAATCCCCG	22	chr27	-	cctgggctttgccccttcaAGCAGAGCTTGTGAAATCCCCGtggtacttgtcttcaggGAGATTTCCTGAGCTTTGTTTGaggtttggccctta	5'	New	gp4	...(((((..(((...(((((((((((((..(((((((((.(((.........)))))).))))))..))))))))))))))))..)))))...	88	51.1	0	11.0819	6.21557	0	6.97329	0	24.2708	middle
PC-3p-48231_23	CCTCTTACTCTTTTCCTCTAGT	22	chr1	+	tttttggaggaaaaaagtaattagagatgctgcttactgtctgcaaaaataaggctttaatcaacaCCTCTTACTCTTTTCCTCTAGTgg	3'	New	gp4	...(((((((((((.((((...((((.((.((.(((..((((.........))))..))).)).)).)))))))).)))))))))))...	84	35.6	6.2523	11.0819	6.90619	0	0	0	24.2404	middle
PC-5p-55970_16	AGGCTGCGAGCGGGGCTCG	19	chr12	-	caggcAGGCTGCGAGCGGGGCTCGgccgggctggggcgggggacgggctccgggcgcgccgagccgcgccgtgccgcgcc	5'	New	gp4	..(((.(((.(((.(((.((((((((.(.((((((((.........))))).))).))))))))).)))))))))..)))	78	87.5	0	9.4988	7.5968	6.4308	0	0	23.5264	low
PC-3p-45643_26	CGCATCGCTGCTGAGGCTC	19	chr5	+	actgcccgggcagtgatgagtctggtctgatgcaaactggcaCGCTTCGCTGCTGAGGCTCa	3'	New	gp4	...(((..((((((((...(((..((.((...)).))..).))...))))))))..)))...	56	59.7	0	7.91567	10.3593	0	0	4.70743	22.9824	middle
PC-3p-57975_14	TATCCGCGTGGGACGGGGCGT	21	PEDO01018014.1	+	aagagctgatacactcggtcaccgcgcccgtagccgtgctgaccacacgctgcTATCCGCGTGGGACGGGGAGTtcggctgtg	3'	New	gp4	...((((((.((.(((.(((.((((((..(((((.(((.((....))))).)))))..))))))))).))).))))))))...	77	65.1	8.3364	0	5.52495	7.71696	0	0	21.5783	low
PC-5p-62044_12	TCTCCATCACTGCCTTGGCCCT	22	Z	-	gatgcctctccgggccTCTCCATCACTGCCTTGGCCCTgctggggctgctgctcgcatgtgctgaagggaagggcagggatggggaggcctggctggtttt	5'	New	gp4	...(((...(((((((((((((((.(((((((..((((((((((((....)))).))...))...)))).))))))).)))))))))))))))..)))...	95	65.3	7.29435	0	0	6.4308	0	7.84572	21.5709	low
PC-3p-65631_10	CGCGGGGGCGGGCGGCCCGGGG	22	Z	-	cccggcccccccccgccgcctcccccccgccgctcacctgcCGCCGGGGCGGGCGGCCCGGGGgtgccagc	3'	New	gp4	...(((.(((((..((((((.(.((((.((.((......)).)).)))).)))))))..))))).)))...	65	91.5	0	17.4145	0	0	0	3.92286	21.3373	middle
PC-3p-45454_26	GCCGATCGCTTTGGTCGCCCGT	22	PEDO01006647.1	+	cgagggacagcgggcggcctcctcgctcgggcgttttggctggcaaacGCCGATCGCTTTGGTCGCCCGCtgtctccat	3'	New	gp4	...((((((((((((((((....((.((((.(((((........))))))))).))....))))))))))))))))...	73	68.4	0	0	4.14371	0	10.4599	6.27658	20.8802	middle
PC-5p-49314_22	ATGGATGGGCTTCAGAGC	18	chr5	+	tgcagctggcaccATGGATGGGCTTCAGAGCagctcctgctagctctgtaagccttccattctgcctcctcgc	5'	New	gp4	.((((..((((..(((((.(((((((((((((((....))).)))))).)))))))))))..))))..)).))	72	58.9	0	0	0	7.71696	6.10163	7.06115	20.8797	low
PC-3p-69192_8	CAGCCCCTTTGGCGCTGTCAGCC	23	PEDO01013964.1	+	ccgggcgctgtccccgagcgggtttctccgcggccggccggctgctggcggctccccgggcgtggcgcagcgcagcgCAGCCCCTGTGGCGCTGTCAGCCccctgccggccccgctcgccctgagggataaaggcgtcagg	3'	New	gp4	((.((((((((((((((((((..........(((((((.((..(((((((((.((.((((.(..((((......))))..).)))).)).)))))))))..)).))))))))))))))......)))))...)))))).))	141	78.7	20.841	0	0	0	0	0	20.841	middle
PC-5p-45016_26	TCGGGCTGAATCCTTGCGTGCT	22	chr3	+	cacgaggtgcgaagggcTCGGGCTGAATCCTTGCGTGCTgcagcccccccagcacctgcgaggtttgagctcggttccttgccttccgc	5'	New	gp4	...((((.((.((((..(((((((.((.((((((((((((.........))))))..)))))).)).)))))))..))))))))))...	83	66.3	5.21025	0	11.0499	0	0	3.92286	20.183	middle
PC-3p-54769_17	CGCGGGGGCTGCCCGGAGCCTGC	23	chr11	+	cacggctctcggctgggttttgggcggccccgggccccctgaggcagacgagaggcgCGCGGGGGCTGCCCGCAGCCTGCtgaggagctcag	3'	New	gp4	...((((((((((.(((((..(((((((((((.((((.((..........)).)).)).).))))))))))..))))))))))).))))...	86	76.1	0	14.2482	5.52495	0	0	0	19.7732	middle
PC-5p-59258_14	TGAGCGAACACGTCAGAAAGCCCC	24	chr25	-	tcagccaaatatctgagccaatgtggaaatttctgccatctgcactgaccctgTGAGCGAACACGTCAGAAAGCCCCtgtgggttgccttgtggctttctggtgtggctcgcatggggcgcagcagcctggcaccggggggctcgggtgcagcagg	5'	New	gp4	...((....((((((((((....(((.......(((((.((((..((.((((((((((...(((..(((((((((.....((....))....)))))))))..)))))))))).))).))..))))..))))))))...))))))))))..))...	150	60.3	0	0	6.21557	12.8616	0	0	19.0772	middle
PC-3p-61455_12	GGCCTCGCTATCCTTCTGG	19	chr4	-	ttcaccagcttcatagccctgctctggacacgctccagGGCCTCGCTGTCCTTCTGGtagt	3'	New	gp4	...(((((....(((((...((((((((.....))))))))...)))))....)))))...	55	59	0	18.9976	0	0	0	0	18.9976	middle
PC-3p-53491_18	GCAGTGCAGGGACAGAGCTGGC	22	chr29	-	gaaggctgcCTCTTCTGTCCCAGCGCTTGCTGCagcacgcacctaGCAGTGCAGGGACAGAGCTGGCagctgca	3'	New	gp4	...(((((((..(((((((((.(((((.(((((.....))....)))))))).)))))))))..)))))))...	68	63.5	7.29435	0	4.14371	6.4308	0	0	17.8689	low
PC-3p-63017_11	CCGAGCGCGCGGCGCCGCC	19	chr2	+	cagctgaccggcaaagcacaacgggctcatcgataacgCCGAGCGCGCGGCGCTGCCttcaggaa	3'	New	gp4	...((((..((((..((....((.((((..((....))..)))).))..))..)))).))))...	59	64.6	0	17.4145	0	0	0	0	17.4145	middle
PC-3p-63867_11	GGGGCGGTCGCGCCGGGGA	19	PEDO01006396.1	+	cctcgttgctcgggctccccctgcgccttgtcccctcggccgggagcgccccgggagcgcggccacctgcgcGGGGCGGTCGGGCCGGGGAtgctccgtgtcggggctgcgggcagcgttt	3'	New	gp4	...(((((((((((((((....((((...((..((((((((.((..((((((....((((((....)))))))))))).)).))))))))..))...)))).)))))).)))))))))...	115	79.3	0	17.4145	0	0	0	0	17.4145	middle
PC-5p-48837_22	TCTCAACACGCTTGTTTCCATT	22	PEDO01018188.1	+	attttctgtaagtagtcataacttctaggttcagTCTCAACACGCTTGTTTCCATTtcaagcaataccaagtggaaagtgtgtgtgttggggttgaaatatgaaagacgagacttcagaagca	5'	New	gp4	..((((((.((((.(((.....(((....((((..((((((((((...(((((((((...........)))))))))....))))))))))..))))....))).)))...))))))))))..	119	39	0	0	4.14371	0	6.97329	6.27658	17.3936	low
PC-3p-58809_14	TCAGTGTCCCTGTCCCACGCAGT	23	chr16	-	gccacctgcgcggtgctgggacacccaagggtgtgggtgcctccgccggagcTCAGTGTCCCTGTCCCACGCAGGtccg	3'	New	gp4	...(((((((.((..(.(((((((....(((((((((....)))))....)))).))))))).)..)).)))))))...	73	72.2	0	12.6651	4.14371	0	0	0	16.8088	middle
PC-3p-72763_7	CCGGAGCCACAGATCCTGGGAG	22	chr1	+	agaaggttcccaggacctgtggctcctaggaagactgtgtcctggctgcCCGGAGCCACAGATCCTGGGAGcctcag	3'	New	gp4	.(.((((((((((((.(((((((((((((((........))))).......)))))))))).)))))))))))))..	74	62.3	12.5046	0	4.14371	0	0	0	16.6483	middle
PC-3p-40866_32	GCCTGGCTTGAGTAAGGACTGC	22	PEDO01017396.1	+	agaggccaaaatctgcagtcctcacactggccaaagtctcgctggtgcaaggagaGCCTGGCTTGAGTAAGGACTGCagaaatggccacc	3'	New	gp4	...(((((...(((((((((((.((...(((((...((((.((......))))))...)))))...)).)))))))))))..)))))...	84	55.6	3.12615	6.33254	2.76247	0	0	3.92286	16.144	low
PC-3p-40866_32	GCCTGGCTTGAGTAAGGACTGC	22	chr1	+	agaggccaaaatctgcagtcctcacactggccaaagtctcgctggtgcaaggagaGCCTGGCTTGAGTAAGGACTGCagaaatggccacc	3'	New	gp4	...(((((...(((((((((((.((...(((((...((((.((......))))))...)))))...)).)))))))))))..)))))...	84	55.6	3.12615	6.33254	2.76247	0	0	3.92286	16.144	low
PC-3p-56405_16	CGCGTCTGTCTGCTCTCTGCAGT	23	chr28	+	gtgtgcagggggcacgctgacctcgggccgctcagccgCGCGTCTGTCTGCTCTCTGCAGGa	3'	New	gp4	...(((((((((((..(.(((..(((((......))).)).))).)..)))))))))))...	56	71	6.2523	0	3.45309	6.4308	0	0	16.1362	low
PC-5p-51524_20	GCGGGGTTTTGATACTGGCTG	21	chr2	+	gagtgggcccagggctGCGGGGTTTTGATACTGGCTGcagacaggagatgcaggcaggatcaaagccactgaggttctaggttcagct	5'	New	gp4	.((((..((.((..(..((((((((((((.(((.(((((.........))))).))).))))))))).)))..)..)).))..)).))	87	58	6.2523	0	9.66866	0	0	0	15.921	low
PC-3p-65818_10	TCGCTGTCCCTCTCCCTCCTCT	22	chr3	-	ggaggaggaggaagagaaggaggaggaggaggaggaagggggggagggaggtttgccgcgctcTCGCTGTCCCTCTCCCTCCTCTccctccgggctcgccctcccgccatg	3'	New	gp4	...((.(((((..(((..(((((..(((((((.(..((((..((.(((((((.....)).))))).))..))))..))))))))..)))))...)))..)))))..))...	105	69.4	0	15.8313	0	0	0	0	15.8313	middle
PC-3p-66408_10	GTGGCCGATCAGGAATACCA	20	chr4	+	gcttgtttctgaggatccctcacaacctcgtgcttagGTGGCCCATCAGGAATACCA	3'	New	gp4	...(((((((((((..(((((((......)))...))).)..)).)))))))))...	51	52.6	0	15.8313	0	0	0	0	15.8313	middle
PC-3p-53688_18	TTGGTGCGTGCGGTGGGGG	19	chr6	+	ggtccccgcgtagcgccggggttggtttgttgtcagcttctggttTCGGTGCGTGCGGTGGGGGag	3'	New	gp4	..((((((((((((((((..(..((...((.....))..))..)..)))))).))).)))))))..	62	66.7	6.2523	0	3.45309	0	6.10163	0	15.807	low
PC-3p-61563_12	CCCCTTTCTGCTGACGGAGTGG	22	chr1	+	atggcagagcccctttataccactctgccaggggaaaggagctgtaatttatgctttaaggCCCCTTTCTGCTGACGGAGTGGtgcaaaggggtctcagcaca	3'	New	gp4	...((.((((((((((..(((((((((.(((..((((((.((..(((........)))..)).))))))..))).)))))))))..))))))).))).))...	97	52.4	6.2523	9.4988	0	0	0	0	15.7511	low
PC-5p-55595_16	ACCCGTTGATGGTCACTGAGGGGC	24	PEDO01006994.1	-	agtcccaatgatcattggggACCCGTTGATGGTCACTGAGGGGCcctaaaagtctttggggacccatcaggggtcattaaggggtcccgatggtcactgggggg	5'	New	gp4	..(((((.(((((((((((.((((.((((((..(.((((.((((((((((....))))))).))).)))).)..)))))).))))))))))))))).)))))..	100	57.7	0	0	11.7405	0	0	3.92286	15.6634	middle
PC-3p-58650_14	CGCCGCTGATGACTGTGCC	19	chr24	+	ttgtgatcccgatgtcagtattgaatgagactacaggagtgagtctgcgtcgtcccccaagcctgtaggacaCGCCGCTGATGTCTGTGCCtctcgctatccagctggccgttgtgggtcagac	3'	New	gp4	...((((((((((((((((...((.(((((.(((((..((.(((..((((.((((..((....))..)))))))).))).))..)))))..)))))...))..))))).))))).))))))...	118	56.5	0	9.4988	5.52495	0	0	0	15.0238	low
PC-3p-72269_7	TGCCCCCGCCAGACAGCCCCGCT	23	chr14	+	gttggcggggaggtgtggtgggggcggcggggacggggcTGCCCCCGCCAGACAGCCCCGCTctg	3'	New	gp4	...(((((((..((.((((((((((((((....)...))))))))))))).))..)))))))...	59	80	7.29435	0	0	7.71696	0	0	15.0113	low
PC-3p-51461_20	CGGGCGGGCGGTGACGGGGA	20	chr26	-	ctcccctcccgcaccgcctcgccccgccccggagccgcccggcggtgactcggcaagtggcggcgctccgggcgccgagcCGGGCGGGCGGTGGCGGGGAcggggccgcgggcagcaggcgaggcc	3'	New	gp4	(((.((((((((...((((((((((((((((...(((((((((((((.(((((..((((....)))))))))))))..))))))))).))).))))))).)))))).)))))....))).)))...	123	85.7	0	0	5.52495	0	0	9.41486	14.9398	low
PC-3p-63626_11	CAGAGCTGTGCCCCGTCCCCCAGT	24	PEDO01010218.1	+	ggatggggggggtcgcagcctgtggggctgccccgtagcgacccCAGAGCTGTGCCCCGTCCCCCAGGt	3'	New	gp4	...(((((((((.((((((.(.(((((..((......))..))))).))))))).)))..))))))...	63	75.4	5.21025	9.4988	0	0	0	0	14.7091	low
PC-3p-71645_7	CAGCCCCTTCTCCTGCCCCAGT	22	chr7	+	aaaggcagggggtgggagcagggggacaggcacggctCAGCCCCTTCTCCTGCCCCAGGccgac	3'	New	gp4	...(((..((((..((((.((((((...(((...)))...))))))))))..))))..)))...	58	71.9	0	11.0819	3.45309	0	0	0	14.535	middle
PC-3p-67520_9	TGGGCAGCACCAGGAGCAGGAG	22	chr3	+	tgtcctctcccagctcctggagcacccccagcctcctcactggcTGGGCAGCACCAGGAGCAGGAGaggccc	3'	New	gp4	...(((((((..((((((((.((...(((((((........)))))))..)).)))))))).)))))))...	66	69.4	0	14.2482	0	0	0	0	14.2482	middle
PC-5p-67452_9	TCTTTTCCCTCCTCCTACTCTC	22	chr2	+	tTCTTTTCCCTCCTCCTACTCTCctgtagtgctctgagagaaggaaggggaaaaaac	5'	New	gp4	...((((((((..((((.(((((..(.....)...))))).)))).))))))))...	51	47.4	0	14.2482	0	0	0	0	14.2482	middle
PC-3p-54918_17	CGTCCCACCTCTGCCCTCCAGT	22	PEDO01017505.1	-	tggggagggcaggggtgggagctgctggaaaaggcaggtcttgccagcccCGTCCCACCTCTGCCCTCCAGC	3'	New	gp4	...(((((((((((((((((...(((((..((((....)))).)))))....)))))))))))))))))...	66	69.4	7.29435	0	6.90619	0	0	0	14.2005	low
PC-5p-61687_12	TCGACTTTCTGTGCAGTTTCAGG	23	chr3	+	tgagtgtgcacctccTCGACTTTCTGTGCAGTTTCAGGgactttttgtgtccctgaaacagcccggcagtgacgaggtgcagcaccgt	5'	New	gp4	.(.(((((((((((.((.(((..(((.((.(((((((((((.......))))))))))).)).))).))))).)))))))).))))..	85	55.7	5.21025	0	3.45309	0	0	5.492	14.1553	low
PC-5p-53592_18	CCCGGCTGTGTTTTGGTGCTG	21	PEDO01004505.1	-	ccaggggctgctgcagggctggtgaagcCCCGGCTGTGTTTTGGTGCTGccgcttccagagaatcagccccagacccccagcctgcgcttcccctgcctgcacctgcctgcggcctcccc	5'	New	gp4	...((((((((.(((((((.((((((((...(((((...(((((.((((...(((...)))...)))).)))))....)))))...)))))....))).)).)))))..))))))))...	114	70	0	0	3.45309	0	4.35831	6.27658	14.088	low
PC-3p-52558_19	TATTTCAGCACATTGACACTTT	22	chr21	-	gatttttagaagaaaaaagtatcaatgagctgggaattagataaagcaaatctccttcTATTTCAGCACATTGACACTTTtttcttctaaaactt	3'	New	gp4	...(((((((((((((((((.((((((.((((..(..((((...((.....))...)))))..)))).)))))).)))))))))))))))))...	89	29.5	0	0	6.21557	0	0	7.84572	14.0613	low
PC-5p-63979_11	AACCTGCTTAGAGTGAAATTGA	22	chr1	+	aatgcttcacctgcggAACCTGCTGAGAGTGAAATTGAtaaagtgcagcaccagcccaggcaatttcactcacagcgggcacttgcaggtgaagcacc	5'	New	gp4	..((((((((((((((..(((((((.(((((((((((.......((.......)).....))))))))))).)))))))..).)))))))))))))..	94	53.1	0	0	7.5968	6.4308	0	0	14.0276	low
PC-5p-59580_13	ACCGTATCTTTGTGCTTTC	19	chr2	-	ttgacagctgttgacaACAGTATCTTTGTGCTTTCtctttaacgtatataatgcaaaaaatgcgaatcaggcagaataggtcaatgatattttcaggcagttgtggg	5'	New	gp4	...(((((((((((....((((((.(((.((((((((((...(((((............)))))....))).))))..)))))).)))))).))).))))))))...	101	37.4	0	0	4.83433	0	5.22997	3.92286	13.9872	low
PC-3p-65543_10	TATAGTTGTACATATTTTTCACTCT	25	chr3	-	acataagattgttagtatgcaaacagttgtgtttaaagtaatttaaatgttaaaTATAGTTGTACATATTTTTCACTCTtaaac	3'	New	gp4	...(((((.((..((((((...(((..(((((((((..(.......)..)))))))))..))).))))))...)).)))))...	78	22.6	0	0	3.45309	0	10.4599	0	13.913	middle
PC-3p-63373_11	TTGGTCACACTGTACCTGTGA	21	chr9	-	tgggcatgttttagcagtgacttgctgggtgggaacaggccggtgcagagccaaagaagctgccagcccTTGGTCACACTGTACCTGTGAacacaaagcaaatggttctgctggagctgcacg	3'	New	gp4	...(((.(((..(((((.((((((((..(((...(((((.(((((....(((((....((.....))..)))))..)))))..)))))...)))..))))...)))))))))..))))))...	117	55.3	0	9.4988	0	0	4.35831	0	13.8571	low
PC-3p-72314_7	CTGCAGGAACCTCTGCTCCTTCC	23	chr15	-	gagctggtggagggccaggggcaggggccctgccagcgagcccccgCTGCAGGAACCTCTGCTCCTTCCcctcagccaggga	3'	New	gp4	...((((..(((((..(((((((((((.(((((.((((......)))))))))..)))))))))))..)))))..))))...	76	73.2	7.29435	0	0	6.4308	0	0	13.7252	low
PC-5p-66756_10	TGTCAGCCAGGAGGGAGCAATCC	23	chr1	+	agagaaaccaaggagtcggtagcctgtgggccttgcaaTGTCAGCCAGGAGGGAGCAATCCctttaggttacaatgggactgtccccttctgctgcggcatggcaaggcttgactctgctgttagcctgtccttccca	5'	New	gp4	...(((....(((...((((((....(..(((((((.(((((.((((((((((..((.((((.............)))).))..))))))))..))))))).)))))))..)...))))))....)))....)))...	132	55.8	5.21025	7.91567	0	0	0	0	13.1259	low
PC-5p-63065_11	CTTTTCTTCTGCCTCTCCCAGT	22	chr2	+	tgtgcatCTTTTCTTCTTCCTCTCCCAGTaaggtgtaaactaatgcagaccagcactacatattataaagggctggatttgagaagatgattgagaagtgcttc	5'	New	gp4	...(((.((((((.((.((.(((((((((....(((((..((.(((......))).))....)))))....)))))....)))).)).))..)))))))))...	98	40.4	0	9.4988	3.45309	0	0	0	12.9519	low
PC-3p-63088_11	CTGCCTCTGCTCCCCCCTAGT	21	PEDO01007627.1	+	ctgctgggggggggcaggggcaagcccaaccctaacgCTGCCTCTGCTCCCCCCTAGGcg	3'	New	gp4	...(((((((((((((((((((.((...........)))))))))))))))))))))...	54	73.3	0	9.4988	3.45309	0	0	0	12.9519	low
PC-3p-63530_11	CGCGCGGCGCCGCCGGGCCG	20	chr12	+	cccccgccccggcctcgcgcctcgccccgcccccgcgccccgcccgggccaatGGCGCGGCGCCGCCGGGCCGgctg	3'	New	gp4	...(((.((((((...(((((.((((..((((..((.....))..))))....)))).))))).)))))).)))...	71	92.2	0	9.4988	3.45309	0	0	0	12.9519	low
PC-3p-57546_15	AAGCAGCCCGGGTCACCTCCTCT	23	PEDO01000581.1	-	gctgggggtgcccgggctgctgctgggcgcacaaaatggAAGCAGCCCGGGTCACCTCCTCC	3'	New	gp4	...((((((((((((((((((.((.............)).))))))))))).)))))))...	56	71	7.29435	0	5.52495	0	0	0	12.8193	low
PC-5p-57370_15	TCTCCCCCAGATCCACAAGTTGT	23	chr3	-	cggggcatggggaggagccaggaacaggactgcagtcacaTCTCCCCCAGATCCACAAGTTGTtggggaggagacagcagcgtgtgggcacgggggagctgctgaggtggtctgctcagagctcctgaaagagtttcatgcca	5'	New	gp4	...((((((..(((((((...((...((((..(..(((((.(((((((...((((((.(((((((.........))))))).))))))...))))))).)).))).)..))))..))...)))))).......)..)))))).	139	60.8	7.29435	0	5.52495	0	0	0	12.8193	low
PC-3p-70128_8	CGTGCGTGGCTTACCTGGAAGT	22	chr16	+	tcagatctccaggcagcagaccttgcacggcgttaatctcgggctgtgcCGTGCGTGGCTTACCTGGAAGTcagc	3'	New	gp4	...((..((((((.(((......(((((((((..............)))))))))..)))..))))))..))...	69	60	0	12.6651	0	0	0	0	12.6651	middle
PC-5p-70412_8	TCCCGGTGTGTGAGATTATTGT	22	chr16	+	gcagtcaggtgTCCCGGTGTGTGAGATTATTGTctacaatgaaaaattaagtacaatatttttgcacacccgagtgcttgacatc	5'	New	gp4	...((((((..(...((((((..(((.((((((((..(((.....))).)).)))))).)))..))))))...)..))))))...	79	41.2	0	12.6651	0	0	0	0	12.6651	middle
PC-3p-69047_8	TTGCCCTGTGAGGAGCTGCTGT	22	chr2	-	gcagtcagcagtggttcctcacagggggtggcgtagtttggtcctggtgctccTGGCCCTGTGAGGAGCTGCTGTtgacacg	3'	New	gp4	...((((((((..(((((((((((((...((.(((............))).))...)))))))))))))..))))))))...	76	62.2	0	12.6651	0	0	0	0	12.6651	middle
PC-3p-63570_11	CGACAGAGCCGAGCAGCACCCGAT	24	Z	-	cgggggtgcctcagctctgtcgtgacatcgactgccgCGACAGAGCCGAGCAGCACCCGAT	3'	New	gp4	...(((((((((.(((((((((((.((.....)).))))))))))).)))..))))))...	55	67.2	0	0	3.45309	0	4.35831	4.70743	12.5188	low
PC-3p-64866_11	CACAATGACAACTGACGCCAGC	22	chr29	+	aattttcagttggtgtaaattgtcattgctctgcttcagcaCACAATGACAACTGACGCCAGCtgagactc	3'	New	gp4	...(((((((((((((...(((((((((...(((....)))..)))))))))...)))))))))))))...	65	43.7	0	0	0	6.4308	5.22997	0	11.6608	low
PC-3p-72668_7	CTTTTCCCTGCTTCCCCCCAGT	22	chr14	+	tccccatgtgctggggggctgcaggcaaagcccagcaccccgacccccccccagctgaagggCTTTTCCCTGCTTCCCCCCAGTgctggacc	3'	New	gp4	...(((.(..((((((((..(((((.((((((((((.................)))...)))))))..)))))..))))))))..))))...	86	69.6	5.21025	0	0	0	6.10163	0	11.3119	low
PC-3p-50498_21	TGTCCCCGTTGTCCCCGCAGT	21	PEDO01021063.1	-	ctgtgtggggacactcaggggtgacgccagctccgTGTCCCCGTTGTCCCCGCAGGc	3'	New	gp4	...((((((((((....((((..(((.......)))..))))..))))))))))...	51	70.2	2.60513	5.54097	3.10778	0	0	0	11.2539	low
PC-5p-50498_21	TGTCCCCGTTGTCCCCGCAGT	21	PEDO01017496.1	+	cgtTGTCCCCGTTGTCCCCGCTGTccccgctgtcctcgctgtcctcgtcctccccccggagcatgcggcgcacggtgcgggatagggtcagcgggtcgcacct	5'	New	gp4	...(((.(((((((.(((...((((((((((((...((((((....((.(((......))).)))))))).)))))).))))))))).)))))))..)))...	97	71.8	2.60513	5.54097	3.10778	0	0	0	11.2539	low
PC-3p-62482_12	ACTTTGCCCGTTTCCCCTGCAGT	23	chr14	+	tgggctgtgctgggcagtgggcaggggtgctggggtccctcccctcACTTTGCCCGTTTCCCCTGCAGTgaa	3'	New	gp4	...(((((...(((.(..(((((..(.((..((((.....)))).)))..)))))..).)))..)))))...	66	66.7	7.29435	0	0	0	0	3.92286	11.2172	low
PC-3p-60881_13	GCTCACCCTGCTCCTCCCGCAGT	23	chr11	-	cggccgcaaaggtagcggggtgctgggtgggggctgcgggaggcggggaggccgcggggcagcGCTCACCCTGCTCCTCCCGCAGTcagccactcctacggctacgggctgctggatgccggggc	3'	New	gp4	((((......((((((...(((((((((((.(((((((((((((((((.(..(((......)))..).))))))..)))))))))))..))))))....))).))..))))))....))))....	121	76	6.2523	0	4.83433	0	0	0	11.0866	low
PC-5p-72160_7	GAGCCTGTGATGTTTTCAGTT	21	chr8	+	taataactaaattggaGAGCCTGTGATGTTTTCAGTTattagagtagtggacagaagtgatTTCTGAAAACTCTGCACTGAGGCTTttttctgttacca	5'	New	gp4	..............(((((((((((..((((((((..((((................))))..))))))))....)))..))))))))...........	74	36.4	0	11.0819	0	0	0	0	11.0819	middle
PC-5p-76147_6	TAGTGCAGAGGACATCTAGTCA	22	chr2	+	actagtagtgtggTAGTGCAGAGGACATCTAGTCAtgaatcaatgccatgcacaggaggcttctgcatacccatactatttga	5'	New	gp4	...((((((((((..(((((((((...((..((((((.........)))).))..))..)))))))))..))))))))))...	77	44.6	6.2523	0	4.14371	0	0	0	10.396	low
PC-3p-62610_12	CAGGCGCGCTGTGCCCCGCAGT	22	PEDO01006964.1	+	ggcgaggtcaatgtgagtacggggacggtgtggggccgggcgctgcggggcacagtgccgttgccgtgcccggtgcCAGGCGCGCTGTGCCCCGCAGTgggacgccttcaccctgcccgagctgcacaacttcctg	3'	New	gp4	((.(((((...((((((..((((...((.(((..(.((..((((((((((((((((((....(((..((.....))..)))))))))))))))))))))...)).)..)))))..))))..)).))))))))))).	135	72.1	6.2523	0	4.14371	0	0	0	10.396	low
PC-3p-76901_6	CTGTCGTTCCCCCCACCCTCAGA	23	PEDO01006997.1	-	cgatctgggggtcccggggcaccgcagcgtgctcacaccccgCTGTCGTTCCCCTCACCCTCAGAaca	3'	New	gp4	...(((((((((...((((.((..(((((...........)))))..)).))))..)))))))))...	62	69.1	6.2523	0	4.14371	0	0	0	10.396	low
PC-3p-67521_9	CATGGGTGTCTGCTGGTTTCC	21	PEDO01000235.1	-	taAAATCAGCAGCCTGTCCCTATGGTttcttctctgcaccagcCATGGGTGGCTGCTGGTTTCC	3'	New	gp4	..((((((((((((....(((((((((.............))))))))).))))))))))))..	60	53.1	0	0	9.66866	0	0	0	9.66866	low
PC-3p-67531_9	TCTGAGCCTCCATCCCCTCCAGT	23	PEDO01012671.1	+	ggggggggggatggacggcggtcctggggtggggggcacatggccggggagccccgcTCTGAGCCTCCATCCCCTCCAGG	3'	New	gp4	...((((((((((((.(((......((((((((((((.....)))......)))))))))..)))))))))))))))...	74	77.5	0	0	9.66866	0	0	0	9.66866	low
PC-5p-65468_10	TGGAGGGCTCTCGGTGGCTGT	21	PEDO01010545.1	+	gctgccccggggcagcgcgtggcgctgggcctggctccTGGAGGGCTCTCGGTGGCTGTctcctggcgtgcacctgcagccacctcccgccctccgggacgccgcagccctgccagctcggagcgctgcacgcgggtca	5'	New	gp4	...((((((..(((((((..(((((.((((.(((((((((((((((....(((((((((.....((......)).)))))))))....))))))))))).))))..)))).))..)))....))))))).)).))))..	134	77	5.21025	0	0	0	4.35831	0	9.56856	low
PC-3p-75490_6	CTCCGCGCCCCTGACTCGCGT	21	PEDO01006204.1	+	tgagctgggtcctgggcggctggcggtgaggcagcgggcgcggcgcggggggcggcggtcgcccgctccgCTCCGCGCCCCTGACTCGCGTgtctttgcagggcgcggcgtc	3'	New	gp4	...((((.(((((..(((...(((((((((.(((.((((((((.((((((((((.....))))).).)))).))))))))))).))))).))))..)))))))).))))...	106	80.4	0	9.4988	0	0	0	0	9.4988	low
PC-5p-78164_6	TGTGCCACCCCGCTGCCAGC	20	chr14	+	gcctcccctgggagcTGTGCCACCCCGCTGCCAGCactgagaccagccaggtgtgaagggcagcggaggctgcaccgctccgaggaggaaaa	5'	New	gp4	...((((((.(((((.((((..((((((((((..(((....(((.....))))))...)))))))).))..)))).))))).))).)))...	86	68.5	0	9.4988	0	0	0	0	9.4988	low
PC-3p-71993_7	CTGACTGCCTGTGCTGCACCAC	22	chr1	+	gttgtgctgtgcaggcagtccccagctgtcacaactcgccagCTGACTGCCTGTGCTGCACCAC	3'	New	gp4	((.((((.(..(((((((((...(((((...........))))))))))))))..).)))).))	64	62.5	0	0	0	0	0	9.41486	9.41486	low
PC-3p-76537_6	CTTGGCGCTGCTTTGCTGTTCT	22	chr14	-	taaggagatccagacagcgcagccaagaagcgccgtaatggtccactcctggcaCTTGGCGCGGCTTTGCTGTTCTggctggagtctccaga	3'	New	gp4	...((((((((((.(((..((((.(((..((((((....((((((....))).)))))))))..))).))))..))).))))).)))))...	86	58.7	5.21025	0	4.14371	0	0	0	9.35396	low
PC-5p-77431_6	AATGCTGTGCTGCGCCCTTTGC	22	PEDO01006831.1	+	cctggcttAATGCTGTGCTGCGCCCTTTGCtactgagataaaaggtaaaactccaaaggacgttgcacggctaaaggcccgg	5'	New	gp4	((.(((((...(((((((..((.((((((.....(((.............))))))))).))..)))))))...))))).))	82	52.4	0	0	0	0	4.35831	4.70743	9.06574	low
PC-3p-69037_8	TCGGCGTCGTTGGGGTGCTGTC	22	PEDO01006077.1	+	gtggatgatttgcggcgtcatcgcggcgccgttgtgaagttatcatggtgtcaTCGGCGTCGTTGGGGTGCTGTCgcgatgtcatcatg	3'	New	gp4	...(((((((((((((..(((((((((((((..((((...(((....))))))))))))))))...))))..))))))).))))))...	83	57.3	0	0	8.97804	0	0	0	8.97804	low
PC-5p-85968_5	CCTTTTGCTTTTACTGTGCTGCT	23	chr6	+	agtgtcagcttgCCTTTTGCTTTTACTGTGCTGCTgtgctccagaactcagcagccagttgctgcaaaacggggagctgatctc	5'	New	gp4	...(((((((..((((((((....((((.(((((((............)))))))))))....)))))).))..)))))))...	78	52.4	5.21025	0	3.45309	0	0	0	8.66334	low
PC-3p-63011_11	TGACCAAGTGACTGGAGCACCT	22	chr5	-	caacctcacaggagaggtgctctattcctttgatcatttcagatggccaccaagaTGACCAAGGGACTGGAGCACCTctcctatgaggaga	3'	New	gp4	...(((((.(((((((((((((((.(((((((.((((((....(((...))))))))).))))))).))))))))))))))).)))))...	85	50.5	0	0	0	0	0	8.63029	8.63029	low
PC-5p-88137_5	CCAAGCGTTAGGGGGCGGGGCT	22	PEDO01016966.1	+	tgcggggggcggggCCAAGCGTTAGGGGGCGGGGCTtagcacgaggccacgccccctttaaggcttggccccgcccactcacc	5'	New	gp4	...(((((((((((((((((.((((((((((.(((((......))))).))))))))..)).)))))))))))))).)))...	77	73.5	0	0	0	0	4.35831	3.92286	8.28117	low
PC-3p-63837_11	AAACCTGGCACCGCTGTTCTGC	22	chr21	+	accggaggaatcaccctgccagaagcagtgatgtggtagaagggcagtgttttggttttgatcccaatctgggttgttccAAACCTGGCACCGCTGTTCTGCtacatcacaagcactgcctggtgcttgctctggagc	3'	New	gp4	.((((((.((.((((..(.(((..((.((((((((((((((..((.((((...(((((.((.(((.....)))....)).)))))..)))).))..))))))))))))))..)).))))..)))).)).))))))...	134	53.6	0	0	4.14371	0	0	3.92286	8.06657	low
PC-3p-84108_5	TTCGCTGCCACCCCGGTGCCCACT	24	PEDO01017417.1	+	ccaggaaccaggtgggcgccgcggggcacgggggtgcctgcgcccTTCGCTGCCACCCCGGTGCCCACCtgtgcccgc	3'	New	gp4	...((...(((((((((((((.((((((((((((((....))))).))).)))).)).)))))))))))))..))...	72	79.5	0	7.91567	0	0	0	0	7.91567	low
PC-5p-87623_5	TGGCAGCCTGGCACGGGGGTGA	22	chr22	-	agactcctgccctgctcaggccgcctcttgcTGGCAGCCTGGCACGGGGGCGAtggctttcacactccacctgccgccccgactgccagccggggtcagccggaggtaagagcagggcaggaggct	5'	New	gp4	...((((((((((((((.....(((((..((((((...((((((..(((((...(((...............))))))))...)))))).....))))))..)))))..))))))))))))))...	120	69.8	0	7.91567	0	0	0	0	7.91567	low
PC-3p-88791_5	GAGCGGCGCCGTGTGGGGCTGA	22	chr1	+	gtgaaccccccccccccccccccccctcccttcccttccctcccctcagcggggccgggccccgccgcaggtaaggggggGAGCGGCGCCGTGTGGGGCTGAagggatataggggggatttggggggaaaatagggggcagggggggttaag	3'	New	gp4	...(((((((((.(((((((((((((((((((((((((...((((...((((.((((..((((.((........)).))))..)))).))))..))))..)))))))...)))))))....))))))......)))))..)))))))))...	146	73	0	7.91567	0	0	0	0	7.91567	low
PC-5p-83865_5	CGGCTCCACCTCTGGTCTTTCC	22	chr21	-	acctgtCGGCTCCACCTCTGGTCTTTCCtgtgaaataacaaccggaaagctcagggatggccctggcaaat	5'	New	gp4	...((((((..(((.(((((..((((((.((.........)).))))))..))))).)))..))))))...	65	53.5	0	7.91567	0	0	0	0	7.91567	low
PC-3p-86296_5	TCTAAAGTCCCTGTTCCTTCCT	22	chr2	-	gaagatggaaaaggtccaggagatgctggcagaagggaatgggggctggagaagatttatttggaggatcTCTAAAGTCCCTGTTCCTTCCTgctccatccagcctcttctgatagaccagttcttcacg	3'	New	gp4	...((.((((..(((((((((((.((((((((.((((((..((((((..(((.((((.........)))))))..))))))..)))))).))))......)))).)))))))...))))..))))))...	124	50	0	7.91567	0	0	0	0	7.91567	low
PC-3p-87423_5	CCCTTCTCTGTCCTCTCGCAGT	22	chr20	-	gaggtgagaagggtgagagggtatgagagagctggcccgagggatgctctagCCCTTCTCTGTCCTCTCGCAGC	3'	New	gp4	...(((((.(((..(((((((......(((((...((....))..)))))...)))))))...))))))))...	68	60.8	0	7.91567	0	0	0	0	7.91567	low
PC-3p-84529_5	ACATGTAACCAGGGGCAGAAT	21	chr11	-	gaacatgtttacagggttttctgggccaagttcagcagtctgatatgtgcaaacttctcagaactgtacagcggttatgcACATGTAACCAGGGGCAGAATttggttctgtaatatgtttaca	3'	New	gp4	(((((((.(((((((.........(((((((((.((..((((((((((((((((..((((....))...))..))).)))))))))...)))).)).)))))))))))))))))))))))...	120	42.3	0	7.91567	0	0	0	0	7.91567	low
PC-3p-84445_5	AGCAAACTTGCAGCCCTCTTCC	22	chr22	-	agtgtgatggtgtgggcactggggaagaggtctgggttgtttaatagctgaaagaactgaattcAGCAAACTTGCAGCCCTCTTCCtttctgtcttggctatcaccag	3'	New	gp4	...((((((((..(((((...(((((((((.(((....((((....((((((.........))))))))))...))).)))))))))...)))))..))))))))...	102	48.1	0	7.91567	0	0	0	0	7.91567	low
PC-3p-80042_5	TTGTCTTGTGTGTGTGGAA	19	chr5	-	aagggtatatatacggatacaaaagaccacagtattcttaatacagagtaagtaaggatTTGTCTTGTGTCTGTGGAAatacttca	3'	New	gp4	...(((((...((((((((((..((((......(((((((.(((...)))..)))))))..))))))))))))))...)))))...	80	33.7	0	7.91567	0	0	0	0	7.91567	low
PC-3p-65742_10	TCTCAGGATAGCTTGCCAGCA	21	chr1	+	ctcctgtggggtgtctgagatgactggctgctggcacagtgctcctgcaggctggggtgtaagctgagcTCTCAGGATAGCTTGCCAGCAgccagatgacatgaacttctggcatccacagctt	3'	New	gp4	...((((.(((((((.((((((.(((((((((((((.(((..(((((..((((..(((....))).))))..)))))..))))))))))))))))....)))....))).)))))))))))...	118	57.3	0	0	3.45309	0	4.35831	0	7.8114	low
PC-5p-63887_11	ATTTGCATACCACGCCCCCGA	21	PEDO01004222.1	-	tgtcccgcctcATTTGCATACCACGCCCCCGAttggctgaatgtaaatgagccccgtgtcctttGTAGGCGTGGCTATGCAAATGAggagggggg	5'	New	gp4	..((((.((((((((((((((((((((..(((..(((.....((......)).....)))..)))..))))))).))))))))))))).))))..	91	56.8	0	0	7.5968	0	0	0	7.5968	low
PC-3p-72411_7	CCCCCCTGACTCCCCCCTGTGC	22	PEDO01004666.1	+	agtcctgggggggtctcagggggtcccggggggggtttaagcCCCCCCTGACTCCCCCCTGTGCcccccccaggtgt	3'	New	gp4	...((((((((((...(((((((...((((((((((....))))))))))....)))))))...))))))))))...	71	74	7.29435	0	0	0	0	0	7.29435	low
PC-5p-71761_7	TGCCCTCTGATGCACACACTTGG	23	chr4	-	tagagccaagttcTGCCCTCTGATGCACACACTTGGctcttgtttctgtctaaggcatgtgcatctgagatcaatacttggctttt	5'	New	gp4	.((((((((((..((..(((.((((((((..((((((..........).)))))...)))))))).)))..))..)))))))))).	84	45.3	7.29435	0	0	0	0	0	7.29435	low
PC-3p-71784_7	ATCTCGCCCGCAAAGACCCAGT	22	chr19	+	gcaggtcctgggagccgagaactgggactttgtaggccagttgaagccacgaacctctcATCTCGCCCGCAAAGACCCAGCcctcagctcgcccgatcagg	3'	New	gp4	...((((..((((((.(((..(((((.(((((..(((.((.(((((........)).))).)).)))..))))).)))))..))).)))).)).))))...	95	62.4	7.29435	0	0	0	0	0	7.29435	low
PC-5p-73600_7	ATGCCCTGACCCTGACAATGCC	22	Z	+	gaatgtttgagagttgtATGCCCTGACCCTGATAATGCCagagaatgacagcttgcagcattgtgctgggtcctggattactcctatcaaacactg	5'	New	gp4	...(((((((.((..(((..((..(((((..(((((((..(((........)))...)))))))...)))))..))..)))..)).)))))))...	90	46.9	7.29435	0	0	0	0	0	7.29435	low
PC-5p-66368_10	TGGGGTTTTGAAGCACAGATT	21	chr1	+	gtgggagtggtggttaaagaacctgggcctttggtctcaaaaaaatTGGGGTTTTGAAGCACAGATTatcaagttgtgagATCTGTGCTTCTAAACCCCAATttttttgatgtatgaaatctgcacagtgctttcaatatttactcc	5'	New	gp4	...((((((...(((((((...(((.((......((((((((((((((((((((.((((((((((((.(((.....))))))))))))))).)))))))))))))))))).....)).....)).)))..)))).)))...))))))	144	39.5	0	0	6.90619	0	0	0	6.90619	low
PC-3p-88813_5	TTCCGGGTCGCTGCGGAGAGC	21	PEDO01018939.1	-	gttggcgtcacttccgccctctctcagcggaaaccggaagtcggccccgggttcacTTCCGGGTCGCTGCGGAGAGCggcggcggcgccggg	3'	New	gp4	..(((((((....(((((((((((((((((...((((((((..(((...)))..)))))))).)))))).)))))).))))).)))))))..	88	72.8	0	0	0	6.4308	0	0	6.4308	low
PC-3p-56284_16	TTTGCTGCAGCGAGCCGGGCTGC	23	PEDO01000292.1	+	tgaggctgggggGAGCAGCCCGGGTCTCTTGCAGTttgctttgcctttgttgcTTTGCTGCAGCGAGCCGGGCTGCttccttgggccgtt	3'	New	gp4	...((((..((((((((((((((.((.((.(((((..((............))...))))))).)).))))))))))))))..))))...	84	62.2	2.60513	0	3.7984	0	0	0	6.40353	low
PC-3p-56284_16	TTTGCTGCAGCGAGCCGGGCTGC	23	PEDO01017899.1	-	tgaggctgggggGAGCAGCCCGGGTCTCTTGCAGTttgctttgcctttgttgcTTTGCTGCAGCGAGCCGGGCTGCttccttgggccgtt	3'	New	gp4	...((((..((((((((((((((.((.((.(((((..((............))...))))))).)).))))))))))))))..))))...	84	62.2	2.60513	0	3.7984	0	0	0	6.40353	low
PC-3p-56111_16	TTCCAAACTCAGACATATTGA	21	chr3	+	ggacttagacctttcaatatgtctgagtttggaatttattatacctcacaTTCCAAACTCAGACATATTGGaaggtctaagggt	3'	New	gp4	...((((((((((((((((((((((((((((((((..............))))))))))))))))))))))))))))))))...	78	36.9	0	0	2.41716	0	3.92248	0	6.33964	low
PC-3p-56111_16	TTCCAAACTCAGACATATTGA	21	chr3	-	acccttagaccttccaatatgtctgagtttggaatgtgaggtataataaaTTCCAAACTCAGACATATTGAaaggtctaagtcc	3'	New	gp4	...((((((((((.(((((((((((((((((((((..............))))))))))))))))))))).))))))))))...	78	36.9	0	0	2.41716	0	3.92248	0	6.33964	low
PC-3p-68425_8	AGCACCCACGCCGTGCCCTGGG	22	chr20	-	gcccgcagcccctgaggtgctgcctgcccaaagcacgggggttcctgccgaaatgcctggggctttcccggcagcacAGCACCCACGCCGTGCCCTGGGgacccggtggcactcaggtggcagcgtgg	3'	New	gp4	.(((((.(((((((((.(((..((..((((..((((((((((..(((......((((.((((...))))))))...))).))))...))))))..)))).....))..))))))))).))).))).))	127	71.9	0	0	0	0	0	6.27658	6.27658	low
PC-5p-78257_6	TGGAATGCAGCACTTTACACCTT	23	Z	-	tcactcctactctgggatagtttgtgtgtgttaatctggtTGGAATGCAGCACTTTACACCTTctggtacaccttctgggaaggtagtaacggctgcattcctgggggattatcacatctctgctggtaaaacagggaagaga	5'	New	gp4	...(((...(((((...((((....(((((.((((((....((((((((((...(((((((((((((....)).....))))))).))))..))))))))))....)))))).)))))....))))......)))))..))).	139	46.9	6.2523	0	0	0	0	0	6.2523	low
PC-3p-74057_6	TTGAGATAACCTGACTGCCTTT	22	chr2	+	taaatgggtttcaggcaaaggcagctgtgtaaactcaagcagctgatatagatggcTTGAGATAACCTGACTGCCTTTgcctcaagctcatgca	3'	New	gp4	...((((((((.((((((((((((....((...(((((((..(((...)))...)))))))...))....)))))))))))).))))))))...	88	45.7	6.2523	0	0	0	0	0	6.2523	low
PC-3p-76052_6	AGTGAGTGTCGGGCGGGCGGCT	22	chr5	+	cagggcgggcggcagcgcgcatgcgcagctcccctcactcgcccccctcccacacgcgcaccgccggcggcgcctcAGTGAGTGGCGGGCGGGCGGCTgaggcggaggggtgcgctgctgctccgtctct	3'	New	gp4	..((((((((((((((((((........(((((((((..((((((((..((((.(((((.(((....))).))....))).)))).))).)))))..))))).))))..)))))))))))).))))))..	126	78.5	6.2523	0	0	0	0	0	6.2523	low
PC-5p-68398_9	TCTGAGAAATGTGCTGCTGCATT	23	chr2	-	cgggcagtggatTCTGAGAAATGTGCTGCTGCATTgtactggtggctgcggatgtagcagcattttctccgtgtctttgtcactgcagg	5'	New	gp4	...(((((((((...((((((.((((((((((((((((........))).)))))))))))))))))))...))).....))))))...	83	52.8	0	0	6.21557	0	0	0	6.21557	low
PC-5p-69905_8	AGCTGCGGCGGGCGCCGCC	19	PEDO01012024.1	-	cgAGCCGCGGCGGGCGCCGCCgctcattggctgagccgcggggaggggcggggccggccggcggccat	5'	New	gp4	...((((((((.(((.(((((.(((..((((...))))....))).))))).))).))).)))))...	62	85.3	0	0	5.52495	0	0	0	5.52495	low
PC-3p-69867_8	CGGCGCCCCGCCTCGGCCG	19	chr1	+	taagtgcgggcgcggagcgcggcgggcgccgaagatgcgctggcagccggcgctgcgCGGCGCCCCGCCGCGGCCGccctgcgcgga	3'	New	gp4	...(((((((.((((..((((((((((((((.....(((((((...)))))))....))))).))))))))).)))))))))))...	81	83.9	0	0	5.52495	0	0	0	5.52495	low
PC-5p-72565_7	CACGGTCGCAGCCACATTGTTC	22	chr21	-	ccgcctattcagctcggccCACGGTCGCAGCCACATTGTTCaggagctttaaagctcagcgtggcagctggccgagggcagagcgagcgggagc	5'	New	gp4	((((....((.((((.((((.(((((((.(((((...(((...(((((....))))))))))))).)).))))).)))).))))))))))....	90	64.9	0	0	0	0	0	5.492	5.492	low
PC-3p-72310_7	CGCCCTCCCGGCCCCCCCAGT	21	PEDO01020350.1	+	ggtggggggctgtagagggggtctagagctggctcttgaCGCCCTCCCGGCCCCCCCAGG	3'	New	gp4	...(((((((((..(((((.(((.((((....)))).))).))))).)))))))))....	53	73.3	0	0	0	0	0	5.492	5.492	low
PC-5p-75310_6	TCAGTAGCCATCCTGTTCCT	20	chr15	+	TCAGTAGCCATCCTGTTCCAgcatctcattaactttctccatttagtcagttaacctgcagtgctgatgctaaggaagctgcact	5'	New	gp4	...(((((..((((((..((((((..((((((((..((......))..))))))..))..))))))..))..)))).)))))...	79	44.7	0	0	0	0	5.22997	0	5.22997	low
PC-3p-87189_5	CTCCCCGGAGCACCCCCTCAGCT	23	chr19	+	gccgggccctgaagggggagctgcgggtaagggagccccCTCCCCGGAGCACCCCCTCAGCGcccccc	3'	New	gp4	...((((.(((.((((((.(((.((((..((((....)))).)))).))).))))))))).))))...	62	79.4	5.21025	0	0	0	0	0	5.21025	low
PC-5p-86115_5	CCTGTGGCTGTCTTTGCTG	19	chr11	-	CCTGTGGCTGTCTTTGCTGttgactgcatttgctggaaacggaatgcagccgtaagcagccacaaa	5'	New	gp4	..(((((((((..((((.(....(((((((..(((....))))))))))).)))))))))))))..	62	51.5	5.21025	0	0	0	0	0	5.21025	low
PC-3p-84937_5	CTGGCGCCGAGCAGCCCCTGA	21	chr16	+	cagcaggtggctgcgaggtggcagctccgtgcagcgcaacgccgggcaggCTGGCGCCGAGCAGCCCCTGAga	3'	New	gp4	...((((.((((((..((((.((((((((.((........)))))...))))).))))..))))))))))...	67	74	5.21025	0	0	0	0	0	5.21025	low
PC-3p-88485_5	TATGAGGATTAAGATTGCAATA	22	chr3	+	aagtctatacttattttcttgttctttttgcaatttcccttgtcatgctgagacatgagcagTATGAGGAGTAAGATTGCAATAaggataaagaaataatatggaact	3'	New	gp4	.((((((((.((((((..((((((((.(((((((((..((..((((((((.........))))))))..))..))))))))).))))))))..)))))))))))).))	107	32.4	5.21025	0	0	0	0	0	5.21025	low
PC-3p-81068_5	AAATGAGGTTGGAAAGGCGTTT	22	chr1	-	tcggatggaacagcgccgtggtgcctcaccgaaatccccatttcagcgtttagagggcgtgAAATGAGGTTGGAAAGGCGTTTttggagctgttctgtcttc	3'	New	gp4	..(((..(((((((.(((...(((((..((((...((.(((((((.(((.......)))))))))).))))))..)))))....))).)))))))..)))..	98	52.9	5.21025	0	0	0	0	0	5.21025	low
PC-3p-83258_5	AGCGTGCTGCTACAGCCTCAGA	22	PEDO01011364.1	-	gctggctggctctaagtctgtgacagcagcccacgttagcacaactgAGCGTGCTGCTACAGCCTCAGAgccagctcgc	3'	New	gp4	((..(((((((((.((.((((..(((((((.((.(((.....))))).)).)))))..)))).)).)))))))))..))	79	60.8	5.21025	0	0	0	0	0	5.21025	low
PC-5p-85613_5	CTGGGCTGGAGGGGAGGGT	19	chr27	-	acagcCTGGGCTGGAGGGGAAGGTgacacgacctggatgtgacagctcctctcagccagatgcacc	5'	New	gp4	...((...(((((((((((...((.(((.........))).))..)))))).)))))....))...	60	62.1	5.21025	0	0	0	0	0	5.21025	low
PC-3p-86251_5	GCCCTCGGCAAGCACCTCTCGG	22	chr7	+	gcagatgctgatgcttggcagagcccttggctgaggtgcccgctgaggtaaggcaggcagcgctgtctgctgcatccactGCCCTCGGCAAGCACCTCTCGGccctggggctcagccatcgcaccgtgcctgctgctgc	3'	New	gp4	((((..((((.(((.((((.(((((((.(((((((((((..(((((((..((....((((((.....)))))).....))..)))))))..)))))))..))))..))))))).))))..))).)).))...))))...	136	66.9	5.21025	0	0	0	0	0	5.21025	low
PC-3p-89846_5	CCGGGCTCTGCCTCCCCTGGCT	22	chr7	+	ccgcctcacggggggagcggggccggggccggggccgggCCGGGCTCTGCCTCCCCTGGCGggcgg	3'	New	gp4	((((((..((((((..((((((((.((.(((....))).)).))))))))..))))))..))))))	66	89.4	5.21025	0	0	0	0	0	5.21025	low
PC-3p-80706_5	TCACCTGCACCCAGAGCCACCC	22	PEDO01006724.1	-	aacggtgctcttggtgttggtggcagcacccattgTCACCTGCACCCAGAGCCACCCtt	3'	New	gp4	...((((((((.((((..((((((((......))))))))..)))).))))).)))...	53	59.3	5.21025	0	0	0	0	0	5.21025	low
PC-3p-81269_5	ATCGTAGAACAGCCCAGGCTGG	22	Z	+	aggagtttgactcgatgatccttgtgggttccttctagcttgggatattctgtgattctgtgattcttaaatcatcaaATCGTAGAACAGCCCAGGCTGGaagggacctaaataattattgggtccaaactttg	3'	New	gp4	..(((((((((((((((((.....((((((((((((((((((((...((((..((((..((((((....))))))..))))..))))...))))))))))))))))))))....))))))))))).))))))..	130	41.8	5.21025	0	0	0	0	0	5.21025	low
PC-3p-72334_7	AACGGCCGCTCGTGTCCCCGCAGT	24	chr3	-	ggagcgggagcacgtggcgggcggtagcggctgccccccggtAACGGCCGCTCGTGTCCCCGCAGC	3'	New	gp4	...(((((..((((.(((((.((.((.(((.......))).)).)).)))))))))..)))))...	60	78.8	0	0	4.83433	0	0	0	4.83433	low
PC-3p-71359_7	CGCCTTCTCCTCCCCTCCGGCAGT	24	PEDO01009219.1	+	atcgcttgggggggtgccggagggtgggtagggcacccccccgggcctgtctcaggCGCCTTCTCCTCCCCTCCGGCAGCagcccacgcatc	3'	New	gp4	...((.((((...(((((((((((..((.(((((.((.....(((....)))..)).)))))..))..)))))))))).)..)))).))...	86	73.9	0	0	4.83433	0	0	0	4.83433	low
PC-3p-73107_7	CGGGCACGGCTCGCGGGGCTCC	22	chr8	-	ggcggcccgggaggcgccccgcctgcctgccccgcctgggcgacacCGGGCACGGCTCGCGGGGCTCCtccgggcctcg	3'	New	gp4	((.(((((.(((((.(((((((..(((((((((((....))).....))))).)))..))))))).)))))))))))).	78	86.1	0	0	4.83433	0	0	0	4.83433	low
PC-3p-70652_7	TTCCTCCCCTCGCCCCGCCAGT	22	chr3	+	ctcccctcagcagggctgggcgggaaggagatggccgccgcgccttccTTCCTCCCCTCGCCCCGCCAGAgggaaa	3'	New	gp4	...(((((.((.((((.(((..((((((((..(((......)))))))))))..)))..)))).))..)))))...	70	72.4	0	0	4.83433	0	0	0	4.83433	low
PC-3p-78927_6	TTTCTCTCTCTGTCCTTGGAGC	22	chr14	-	ccacaaggccggagggagaaggaaaggaaaaagcatctttcTTTCTCTCTCTGTCCTTGGAGC	3'	New	gp4	...(((((.((((((((((((((((((........)))))))))))))))))).)))))....	56	50.8	0	0	0	0	0	4.70743	4.70743	low
PC-5p-76552_6	CACAGGTGTGCTCATGTGGGAT	22	chr14	-	attcatgtggagatgcttgctgtgcagttCACAGGTGTGCTCATGTGGGATaggatgactgcacaagtaactgccccacagagacaactgtccctgcatgccaactgtgcttcatgtgcca	5'	New	gp4	...((..(((((((..(((..((((((...((((.(((.(((.((((((..((....(((.....)))..))..)))))))))))).))))..))))))..)))..)).)))))..))...	115	51.2	0	0	0	0	0	4.70743	4.70743	low
PC-5p-88668_5	AATTACTCTTGTACAAGCTCAT	22	chr1	+	tttcaaattctgttcttAATTACTCTTGTACAAGCTCATtttaatcaaactgaatgatcttgtgcaggtgtgtttgagagcaggatttgtcc	5'	New	gp4	...((((((((((((((((..((.((((((((((.((((((..........)))))).)))))))))).))..))))))))))))))))...	86	34.8	0	0	0	0	4.35831	0	4.35831	low
PC-3p-86536_5	AGAGTGAGTGTAGCTTGGCATT	22	chr21	-	aatgctgtaggcctgatgttaagctttacccactgtctgtgcatggatccttggcagtgcaggagcagcgtacgAGAGTGAGTGTAGCTTGGCATTagtaacacagtgct	3'	New	gp4	...(((((....((((((..(((((..((.((((.((.((((.((..((((..((...)))))).))..)))))).)))).))..)))))..))))))....)))))...	104	50	0	0	0	0	4.35831	0	4.35831	low
PC-5p-81364_5	TGTGTGCGCGGAGTAAATTTCCTC	24	chr21	-	ccgtgccgagcTGTGTGCGCGGAGTAAATTTCCTCctgtcatcggggcgcggaggaggagtttgttcccgtgcgctttgctcggcggat	5'	New	gp4	...((((((((...(((((((((..(((((((((((((((.....)))).))))))..)))))..).))))))))...))))))))...	83	62.9	0	0	0	0	4.35831	0	4.35831	low
PC-3p-74844_6	TAGGTGGTTCAGTAAACTGTGGGA	24	chr20	+	gagagttcctacggtttctcaatctcttgtgtggaaacagcaTAGGTGGTTCAGTAAACTGTGGGAattacc	3'	New	gp4	...((((((((((((((((.((((.((((((((....)).)))))).)))).)).))))))))))))))...	66	44.4	0	0	4.14371	0	0	0	4.14371	low
PC-3p-74725_6	TGAGCGCCCCGGCCCCGGCCT	21	PEDO01005985.1	-	gaaggcgtcggtggggccgtggctgctggcgctgttcatcttcgtggtgtgcggatcaggTGAGCGCCCCGGCCCCGGCCCcgccgccgccccc	3'	New	gp4	...((((.(((((((((((.(((((..(((((...((((((((((.....))))...))))))))))).))))).))))))))))).))))...	88	76.6	0	0	4.14371	0	0	0	4.14371	low
PC-5p-76698_6	CTCCCGTGATGATGAATTA	19	chr3	+	acattttaCTCCCGTGATGATGAACTAgaaaaaatgacacaggacatgggtcacattaaagaaaatcgttagcaggagaagaaatc	5'	New	gp4	...((((.((((.((((((((...((..((....((((.((.....)).))))..))..))...))))))).).)))).))))...	80	37.2	0	0	4.14371	0	0	0	4.14371	low
PC-3p-74807_6	CACCAAGTGGACTGTCTCTTTGG	23	chr18	-	ctctgcccagagggacactgctgacctgggatgctgctcagcaCACCAAGTGGACTGTCTCTTTGGgcatag	3'	New	gp4	((.(((((((((((((((..((....(((..((((....))))..)))))..)..)))))))))))))).))	72	58.3	0	0	4.14371	0	0	0	4.14371	low
PC-5p-78000_6	TGCTGGGCACCACCTCTGGCCC	22	chr20	-	gtgctcctgttgtgcTGCTGGGCACCACCTCTGGCCCttggtactccccctgggccaaggtgctcccagctcccatgcctggaggat	5'	New	gp4	((.((((....(((..((((((...(((((.((((((..((......))..)))))))))))..))))))...)))....)))).))	87	65.5	0	0	4.14371	0	0	0	4.14371	low
PC-5p-75182_6	AATTAAGTTGGTGACACCTGTG	22	chr4	-	gcgggccacatcgatgccctctgacagctgtgccccctgccaccctccAATTAAGTTGGTGACACCTGTGcaggccacccacaggtgtcactggcctgactggagggctgttggattgtgcagctgtcagcagggacaggagaggctgag	5'	New	gp4	...((((...((..((((((((((((((((..(..((..(..(((((((.(((.((..((((((((((((..((...))))))))))))))..)).))).)))))))..)..))...)..)))))))))).)))).)).))..))))...	144	62	0	0	4.14371	0	0	0	4.14371	low
PC-3p-76684_6	CCATCATCCGGAGACATCTTCC	22	chr10	+	ctcgagcacatgcacaaggagggtgtcgctggatggtggctgcactcaacgcttcCCATCATCCGGAGACATCTTCCtcgtggtgctctct	3'	New	gp4	...((((((...(((.(((((((((((.(((((((((((..((.......))...))))))))))).))))))))))).)))))))))...	85	58.2	0	0	4.14371	0	0	0	4.14371	low
PC-3p-75073_6	ACAGGCCACTGTGCTCCGTCT	21	chr5	-	ctcctggcagctcgctgatggagaggtgctctggcatgtggcgtggtgaagtgagttatgccACAGGCCACTGTGCTCCGTCTgtggccaccagcac	3'	New	gp4	...((((..((.(((.((((((...(..(..((((.((((((((..(.......)..)))))))).))))..)..))))))).)))))..))))...	91	61.9	0	0	4.14371	0	0	0	4.14371	low
PC-3p-76916_6	TCCCCCTACCTTGTCACCCATC	22	PEDO01006994.1	-	ctcgggtgggtgcctgggggggggacacggggcgcacgcgcgtgccccctacttgTCCCCCTACCTTGTCACCCATCcttt	3'	New	gp4	...((((((((((..((..((((((((.((((.((((....))))))))....))))))))..))..).)))))))))...	75	70.4	0	0	4.14371	0	0	0	4.14371	low
PC-3p-80226_5	CAAAATGGATGCGTGCCCGGC	21	PEDO01020134.1	-	acggggaggaaaggcacgcgtccattttgctcggctgCAAAATGGATGCGTGCCCGGCctctcaga	3'	New	gp4	...((((((...((((((((((((((((((......))))))))))))))))))...))))))...	60	60.6	0	0	0	0	0	3.92286	3.92286	low
PC-3p-81471_5	TGTCCCCCGTTGTCACCTGCAGT	23	PEDO01004458.1	-	caggcgggtggcacggtggggacagcatccctcaggTGTCCCCCGTTGTCACCTGCAGG	3'	New	gp4	...(((((((((((((..((((((....((....))))))))))).))))))))))...	53	69.5	0	0	0	0	0	3.92286	3.92286	low
PC-5p-86737_5	TCTGCATCCACCCCGCCAGCTCT	23	PEDO01009727.1	+	ggtacgagctcctgcaggggcaggggacggggctgtcacccTCTGCATCCACCCCGCCAGCTCTacctgacagcaggagcagtgggatggaggcaggggcaggcaccgaccccacatccccaccagggctgcgttgt	5'	New	gp4	...((((((.((((..((((..((((.(((.(((.....(((((((.((((.(((((..(((...((((....))))))).))))).)))).)))))))..))).))).))))....))))..))))))).)))...	131	68.6	0	0	0	0	0	3.92286	3.92286	low
PC-3p-80467_5	ATCGGTGCCATTGGTCTGCCTC	22	chr11	+	tactctggaagagctgacttacagacctttggcacagagaccatttggggatgtATCGGTGCCATTGGTCTGCCTCctgctttccggatct	3'	New	gp4	...(((((.(((((.((....((((((..((((((.((...((((....))))..)).))))))..))))))..))..))))))))))...	85	51.6	0	0	0	0	0	3.92286	3.92286	low
PC-5p-82608_5	TGCCCGGGCCTGGCCGCTCACC	22	PEDO01006640.1	-	ccggccccgttcccggttcggggggggctgTGCCCGGGCCTGGCCGCTCACCtcatgctggcggcggcggctggggccgggccgggcccttccggtagcggcggcggcggcagc	5'	New	gp4	...(((((((..(((..((((..(((.(((.((((((.((..(((((.(.((((.....)).)).))))))..)).))))))))).)))..))))...)))..)))).)))...	108	83.3	0	0	0	0	0	3.92286	3.92286	low
PC-5p-82075_5	GCCGGCCGCGGGTGCGGA	18	chr9	+	tctgcgtgGCCGGCCGCGGGTGCGGAcgcgcggcgccatcatggcctccgccgccgcgctcccggccccccccgccgc	5'	New	gp4	...(((.((..(((((.((((((((.((.((((.(((.....)))..)))))))))))))).)))))..)).)))...	72	85.9	0	0	0	0	0	3.92286	3.92286	low
PC-3p-87007_5	ATTGACGTCAGCGGGCTTGGGA	22	PEDO01017650.1	-	attgcaggctgaaataaagaactggaacgtaggcgcggatccaaggcccattgatgtcgacgggagtatttccATTGACGTCAGCGGGCTTGGGAtcgagccctcggtttcctagcgtatgtcacctgctaa	3'	New	gp4	...(((((.(((.(((.......((((((.(((.((.(((((.((((((..(((((((((.(((......))).)))))))))..)))))).)))))..)))))))..)))).....))).))))))))...	126	53	0	0	0	0	0	3.92286	3.92286	low
PC-5p-82982_5	TGCCCGGCTGCTCGCAGAGA	20	chr5	-	cgtggaggTGCCCGGCTGCTCGCAGAGAccacgctgctcgctcgtgggctgcccagccagggcgtctcttct	5'	New	gp4	...((((..(((((((((...((((...(((((.........))))).)))).))))).))))..))))...	66	70.8	0	0	0	0	0	3.92286	3.92286	low
PC-3p-80506_5	CCGTCCCCTTGTCCCCGCGCAGT	23	PEDO01011410.1	+	gcacgcggggagggggatgccgggggtgctcaccCCGTCCCCTTGTCCCCGCGCAGA	3'	New	gp4	...((((((((((((((...(((((.......)))))))))))..))))))))....	50	77.2	0	0	0	0	0	3.92286	3.92286	low
PC-3p-86199_5	CTGCCGTCGGCGCTGACGCTGT	22	PEDO01012058.1	-	tacgccaccgccttctggcccaagagctcggcggcggcggcggtggcggcggcggcggcggggcccctgcagctgcagCTGCCGTCGGCGCTGACGCTGCtgccgccgtcgttcacgtcgctgtgcctgccggcgcagaactggtgcgccaa	3'	New	gp4	...(((((((..((((((((..((.((.(((((((((((((((((((((((((((((.((((((..((((....))))..))).))).)))...))))))))))))))))))...)))))))).))))...))).))))).))))).))...	146	76.3	0	0	0	0	0	3.92286	3.92286	low
PC-3p-82341_5	AATGCTGTTCTCTCTCTGCAGT	22	chr22	+	atagctttttcccaaagattttactctttggttcctgaaagagaacagagttgtgatctgtgttgccAATGCTGTTCTCTCTCTGCAGGaatgatggattttgggttggaaaagcatc	3'	New	gp4	...((((((((((((((.......(((...(((((((..(((((((((..(((..((....))..).))..))))))))).....)))))))...))))))))))...)))))))...	112	40.7	0	0	0	0	0	3.92286	3.92286	low
PC-3p-80277_5	GTGGGCGTGGCTATGCAAATGA	22	PEDO01004222.1	-	tgtcccgcctcATTTGCATACCACGCCCCCGAttggctgaatgtaaatgagccccgtgtcctttGTAGGCGTGGCTATGCAAATGAggagggggg	3'	New	gp4	..((((.((((((((((((((((((((..(((..(((.....((......)).....)))..)))..))))))).))))))))))))).))))..	91	56.8	0	0	3.45309	0	0	0	3.45309	low
PC-3p-83675_5	TGTGTCCTCTGAAAGCTCGTGC	22	chr5	+	gttgctgcaggggctttgagagcaccaggagaagttgttcacgccTGTGTCCTCTGAAAGCTCGTGCagcatc	3'	New	gp4	..(((((((.(((((((.((((.((((((.(((....)))...)))).)).)))).))))))).)))))))..	69	56.2	0	0	3.45309	0	0	0	3.45309	low
PC-3p-85204_5	TCTGATGAAGCTGTTCCTGGCTGC	24	chr4	+	atctgcaccttgccatgaggctttaacaggcgtggagtgggttttgTCTGATGAAGCTGTTCCTGGCTGCtgcactt	3'	New	gp4	...((((....((((.(((((((((.((((((............)))))).)))))))..)).))))...))))...	71	51.9	0	0	3.45309	0	0	0	3.45309	low
PC-3p-87557_5	TCACCACCCATCGTGTCCCCTCG	23	chr22	+	aatggggcaccccggggtgctgtgggcactgtgatgtgccgggtgcTCACCACCCATCGTGTCCCCTCG	3'	New	gp4	...(((((((....(((((..(((((((((((.....))..))))))))))))))...)))))))....	62	68.1	0	0	3.45309	0	0	0	3.45309	low
PC-3p-85286_5	TGAGAATATATATGTGTACACAG	23	chr4	-	tgttgtgttcgcattcaatattttaaacaagtgtgttgctaattTGAGAATATATATGTGTACACAGgg	3'	New	gp4	..((((((.(((((...((((((((((..(((.....)))..))))))).)))..))))).))))))..	65	31.9	0	0	3.45309	0	0	0	3.45309	low
PC-5p-82401_5	AACTCTGTACTCTGCTGTT	19	chr4	-	ctggtgctgtgaggaaggttcctactgAACTCTGTACTCTGCTGTTggtaggcgacaacttgagtgctgtgttcaggtttgggcctctcagtacaag	5'	New	gp4	...((((((.((((.....(((..((((((...((((((....((((........))))..))))))...))))))....))))))).))))))...	91	51.5	0	0	3.45309	0	0	0	3.45309	low
PC-5p-83588_5	TGCAGAGATGACTGGGGACAGCA	23	PEDO01000741.1	+	tctgcgggTGCAGAGAGGACTGGGGACAGCAtgaggctgcttctggggctgcccccagagctctcgggctcgttgtttcccgttgatctgcacagccgcccc	5'	New	gp4	...(((((((((((...(((.((..(((((..(((.(((.((((((((....))))))))....))).))))))))..)).)))..)))))))..))))...	96	65.7	0	0	3.45309	0	0	0	3.45309	low
PC-5p-87975_5	TGCTCCCCAACAGCCCCCGGCT	22	PEDO01009211.1	+	ggaccagctccctgcccggcagccctctcccccTGCTCCCCGACAGCCCCCGGCTtggggtgatggaaagcttggggctggtgaggggaaggaggaggcgctcgccgcagcggctggcaa	5'	New	gp4	...(((((.(.((((..((((((.(.((((.(((..(((((..(((((((..((((...........))))..)))))))....)))))))).))))).))).))))))).))))))...	114	72.5	0	0	3.45309	0	0	0	3.45309	low
PC-3p-82917_5	CGTGCCACTGTGTGCTCCCTGT	22	Z	+	tccgggcagggagacgcaggggcagctctgccgatgccaaggaCGTGCCACTGTGTGCTCCCTGCcctgg	3'	New	gp4	.((((((((((((((((((.((((..(((((....))...)))..)))).)))))).)))))))))).))	69	70	0	0	3.45309	0	0	0	3.45309	low
PC-3p-83447_5	TTTTGTGAGAGTAAGGACTGCA	22	chr16	+	ttgttctgtcaggaggaagaatacagagctaaatccagcagaccttattttggcaaaactcccactgaagtcagtaagggTTTTGTGAGAGTAAGGACTGCAtgatttgtctcacagttcctgctgattatttggagtat	3'	New	gp4	...(((((((((.(((((.......(((..(((((..((((.(((((((((..((((((((..((((....))))..))))))))..))))))))).))))..)))))..)))....))))).))))).....))))...	134	41.4	0	0	3.45309	0	0	0	3.45309	low
PC-3p-79714_5	TCACGCCGCCGGCTTTTGCAGC	22	chr3	-	agcgctgcggtcgtgcggcaagaggggtgagtgccTCACGCCGCCGGCTTTTGCAGCcat	3'	New	gp4	...((((((((((.(((((..((((........))))..))))))))))...)))))...	54	68.3	0	0	3.45309	0	0	0	3.45309	low
PC-3p-67481_9	TCCTTCTGTGGCCTCATTCACC	22	PEDO01000232.1	+	aaaaaagaacaggaggtgaatgaggccacagaaggagcataaggaacatatgcTCCTTCTGTGGCCTCATTCACCtcctgttctttccc	3'	New	gp4	...((((((((((((((((((((((((((((((((((((((.......))))))))))))))))))))))))))))))))))))))...	83	47.2	0	0	3.10778	0	0	0	3.10778	low
PC-3p-67481_9	TCCTTCTGTGGCCTCATTCACC	22	PEDO01000232.1	-	aatggagaaacccagacggggaaagaacaggaggtgaatgaggccacagaaggagcatatgttccttatgcTCCTTCTGTGGCCTCATTCACCtcctgttcttttttgttctttctgggcctttccagg	3'	New	gp4	..((((((..((((((..(((((((((((((((((((((((((((((((((((((((((.......)))))))))))))))))))))))))))))))))))))))....))..))))))..))))))..	125	48.8	0	0	3.10778	0	0	0	3.10778	low
PC-3p-72180_7	ATCTGTGCTTCTAAACCCCAAT	22	chr1	+	gtgggagtggtggttaaagaacctgggcctttggtctcaaaaaaatTGGGGTTTTGAAGCACAGATTatcaagttgtgagATCTGTGCTTCTAAACCCCAATttttttgatgtatgaaatctgcacagtgctttcaatatttactcc	3'	New	gp4	...((((((...(((((((...(((.((......((((((((((((((((((((.((((((((((((.(((.....))))))))))))))).)))))))))))))))))).....)).....)).)))..)))).)))...))))))	144	39.5	0	0	2.41716	0	0	0	2.41716	low
