# Supplementary material for: Characterization of microRNAs during Embryonic Skeletal Muscle Development in the Shan Ma Duck
Source: Animals (Basel). 2020 Aug 14;10(8):1417. doi: 10.3390/ani10081417 (PMC7460075; doi:10.3390/ani10081417)
Supplement: Supplementary file 1 [file animals-10-01417-s001.zip › Supplementary Table S3.xlsx]

## Sheet: Sheet1
Index	miR_name	up/down	fold_change(E19(mean)/E13(mean))	log2(fold_change)	pvalue(t_test)	E13/E131(norm)	E13/E132(norm)	E13/E133(norm)	E19/E191(norm)	E19/E192(norm)	E19/E193(norm)
1	gga-miR-460a-3p	down	0.336957	-1.56936	6.42259e-05	183.401	169.395	185.086	51.4464	66.2463	63.5503
7	ami-miR-132-3p	down	0.281184	-1.83042	0.00174125	1531.81	1252.26	1235.52	519.609	253.654	356.98
12	gga-miR-301a-5p_L+2	down	0.394317	-1.34257	0.00361695	918.046	801.066	819.764	321.54	331.231	348.35
19	aca-miR-182-5p_R+2	down	0.0590456	-4.08203	0.0049417	1014.96	975.211	1208.58	59.1634	73.2196	56.4892
24	hsa-let-7c-3p	down	0.316534	-1.65957	0.00558596	698.174	810.565	623.629	219.933	188.279	266.754
25	mmu-miR-183-5p_R+1	down	0.0403805	-4.6302	0.00566396	2472.79	3068.11	2497.97	110.61	108.086	105.917
32	hsa-miR-212-5p	down	0.344298	-1.53827	0.00615815	1071.4	1110.3	826.785	375.988	243.484	416.346
35	PC-3p-13429_133	down	0.468487	-1.09392	0.00720959	33.3456	30.0795	32.4591	19.2924	13.0749	12.5532
37	cpi-miR-1662-3p_R+1_1ss9GT	down	0.101383	-3.30211	0.00747648	13.5467	14.2482	15.1936	0	4.35831	0
38	PC-5p-14372_125	down	0.454564	-1.13744	0.00784314	43.7661	55.4097	57.3213	20.5786	19.1766	31.3829
42	ami-miR-132-5p_R+1	down	0.463598	-1.10905	0.00790284	748.192	615.839	605.672	343.405	276.317	293.43
46	gga-miR-460a-5p	down	0.356227	-1.48913	0.00945996	4408.91	4618	3475.19	1497.09	1250.83	1705.66
51	PC-5p-42770_29	down	-inf	-inf	0.0120556	38.5559	31.6627	26.2435	0	0	0
54	gga-miR-218-5p_R+1	down	0.351531	-1.50828	0.0126297	1117.6	818.48	1219.98	537.615	305.082	266.754
55	hsa-miR-218-5p_R+1	down	0.351531	-1.50828	0.0126297	1117.6	818.48	1219.98	537.615	305.082	266.754
57	gga-miR-96-5p_L+1	down	0.05037	-4.31129	0.0127157	48.9764	41.1615	65.6088	0	7.84496	0
61	gga-miR-148b-3p_L-3	down	-inf	-inf	0.0130009	4.68923	4.7494	6.56088	0	0	0
70	hsa-miR-130b-3p_R-1_1ss10GA	down	0.495182	-1.01397	0.0148151	46.8923	36.4121	35.2215	14.1478	21.7915	22.7526
71	gga-miR-3538_R+3_1ss13AG	down	0.42136	-1.24687	0.0152236	122.962	93.4049	133.289	46.3018	61.0163	40.0132
73	PC-5p-4381_371	down	0.415824	-1.26596	0.01618	116.71	94.988	124.311	32.154	71.4763	36.0903
75	hsa-miR-125b-1-3p_1ss9GT	down	0.489162	-1.03162	0.0171363	3049.04	2518.77	2422.69	1230.86	1351.08	1326.71
88	cli-miR-10c-3p_R-1	down	0.463978	-1.10787	0.0198008	300.11	305.545	388.128	154.339	141.209	165.545
90	gga-miR-187-3p_R+2	down	0.398457	-1.3275	0.0199418	3601.33	3658.62	2514.54	688.096	1956.01	1250.61
91	PC-3p-40360_33	down	0.0798364	-3.64681	0.0201539	18.7569	25.3301	34.5309	0	0	6.27658
100	gga-miR-10585-5p_1ss11CA	down	0.262709	-1.92847	0.0222135	47.9343	28.4964	42.1277	14.1478	5.22997	11.7686
101	pma-miR-204-5p_L+1	down	-inf	-inf	0.0239123	8.3364	13.4566	14.503	0	0	0
108	PC-5p-46199_25	down	-inf	-inf	0.0255326	13.5467	22.1639	14.503	0	0	0
113	gga-miR-31-5p	down	0.272214	-1.87718	0.0287648	999.326	1556.22	1561.49	447.584	313.798	359.334
114	hsa-miR-138-2-3p_R-1_1ss11GT	down	0.473481	-1.07862	0.0288038	120.878	110.819	81.493	36.0125	40.0964	72.1806
119	PC-3p-3066_549	down	0.438433	-1.18957	0.0305268	190.695	170.978	119.477	63.0219	51.428	96.5024
126	mmu-miR-2137_L-2R-1_1ss16AG	down	0.369459	-1.43652	0.0325537	165.165	171.77	117.75	101.607	28.329	38.0517
127	PC-3p-48231_23	down	-inf	-inf	0.0333081	6.2523	11.0819	6.90619	0	0	0
132	dre-miR-204-5p_R+2	down	0.289645	-1.78764	0.0341814	36.4718	63.3254	59.3932	21.2217	13.5108	11.3763
133	cpi-miR-92b-3p	down	0.213024	-2.23091	0.0345075	4857.52	5740.44	3096.73	976.196	558.299	1382.81
137	PC-5p-21169_83	down	0.315651	-1.6636	0.0354393	32.3036	18.9976	22.0998	11.5754	6.10163	5.492
140	hsa-miR-214-3p	down	0.310559	-1.68706	0.0363936	366066	343733	222584	108834	79526.9	101200
145	PC-3p-38446_36	down	0.173936	-2.52337	0.0371232	10.4205	14.2482	6.90619	0	0	5.492
148	cpi-miR-454-5p_R+1	down	0.480124	-1.05852	0.0377954	529.361	647.502	432.327	266.235	223.145	283.23
151	hsa-let-7a-2-3p_1ss8GA	down	0.254891	-1.97205	0.0393643	906.584	1033.79	591.169	239.226	184.792	221.249
154	gga-miR-1677-5p_1ss10GA	down	0.387204	-1.36883	0.041333	416.82	679.165	478.599	250.801	144.696	214.188
156	PC-5p-14541_124	down	0.215332	-2.21536	0.04171	20.32	11.8735	21.7545	3.85848	3.05082	4.70743
159	PC-3p-35699_41	down	0.33865	-1.56213	0.0438336	8.3364	11.0819	9.66866	0	4.35831	5.492
163	mmu-miR-183-3p_L-1_2ss11GA12AT	down	-inf	-inf	0.0455438	19.799	23.747	10.3593	0	0	0
167	gga-miR-1329-5p_1ss12CG	down	0.304674	-1.71466	0.0474959	141.719	188.393	257.601	41.1571	68.8613	69.0423
170	gga-miR-1397-3p_L-1R+1	down	0.452032	-1.1455	0.0480023	46.8923	37.9952	30.3872	6.4308	25.2782	20.3989
171	PC-5p-12681_141	down	0.445369	-1.16693	0.0481679	101.079	164.646	118.096	73.3112	50.5564	47.0743
173	hsa-miR-1260a_R+1_2	down	0.485059	-1.04377	0.0492029	75.5486	98.1543	59.3932	52.0895	29.2007	31.7752
174	hsa-miR-1260b_1ss9AT	down	0.485059	-1.04377	0.0492029	75.5486	98.1543	59.3932	52.0895	29.2007	31.7752
2	gga-miR-184-3p	up	5.58975	2.48278	0.000257334	622.104	987.876	366.718	3974.24	3538.95	3536.07
3	xtr-miR-221_R+2	up	2.71939	1.44328	0.000753103	206.326	246.969	321.828	666.231	671.18	770.45
4	mdo-miR-139-3p_1ss8AG	up	2.42303	1.27681	0.00101782	822.178	916.635	710.646	1947.25	1969.96	2017.92
5	hsa-let-7b-5p	up	3.35736	1.74733	0.00129092	8108.3	15715.8	9425.49	38949.3	38833.3	33848
14	ssc-miR-30a-3p_L-1_1ss10GT	up	2.55632	1.35407	0.00402872	167.77	253.301	194.064	559.48	566.58	446.421
18	PC-5p-49314_22	up	inf	inf	0.00451102	0	0	0	7.71696	6.10163	7.06115
22	mdo-miR-139-5p_R+5_1ss9GT	up	2.62696	1.3934	0.00539646	24969.6	30985.1	24208.3	78898.2	69742.5	61944.3
26	hsa-miR-191-5p_R+2	up	2.31564	1.21141	0.00589537	88.5743	144.065	88.3992	276.525	212.685	254.201
27	dre-miR-17a-5p_R+4	up	4.80821	2.2655	0.00597274	10.4205	0	13.8124	43.7295	37.4815	35.3057
29	mmu-miR-206-3p_1ss22GA	up	2.78987	1.4802	0.00612113	317.825	441.694	321.828	1113.82	1056.45	846.553
33	gmo-miR-139-5p_R+1_1ss9GT	up	3.54143	1.82433	0.00618656	259.47	307.128	263.816	1106.1	946.625	888.135
36	cpi-miR-1416-5p_L+1R+1	up	2.57642	1.36537	0.00734569	7.29435	17.4145	13.1218	36.0125	33.9948	27.46
39	hsa-miR-32-5p_R-1	up	8.59963	3.10427	0.00785199	0	0	4.14371	11.5754	13.0749	10.984
43	rno-mir-3549-p5	up	9.878	3.30422	0.00839772	0	0	3.45309	14.1478	11.3316	8.63029
44	hsa-miR-221-5p_R+4	up	2.84563	1.50875	0.0089485	355.339	294.463	717.553	1076.52	1454.8	1359.66
47	xtr-miR-133b_L+1R+2	up	2.76896	1.46934	0.00961713	1862.66	1653.58	1882.63	5097.05	5527.64	4324.56
48	oni-miR-20_R+2	up	6.12624	2.615	0.00999529	4.1682	0	34.5309	69.4527	95.447	72.1806
50	xtr-miR-145_L+2R-1	up	2.95675	1.56401	0.0107127	191.737	153.564	265.888	691.954	482.029	633.15
56	mmu-let-7j_1ss8TG	up	2.59287	1.37455	0.012672	107.331	104.487	117.405	279.097	324.258	250.278
58	hsa-miR-139-5p_R+1_1ss12CT	up	3.43762	1.78141	0.0128467	224.041	286.547	272.104	1053.37	862.073	775.157
64	dre-let-7j_R+3_1ss10TA	up	inf	inf	0.0135533	0	0	0	7.71696	11.3316	8.63029
66	hsa-miR-126-5p_L+2	up	2.06012	1.04273	0.0136351	18.7569	26.9133	25.8982	42.4433	57.5297	47.4666
67	mmu-miR-126a-5p_L+2	up	2.06012	1.04273	0.0136351	18.7569	26.9133	25.8982	42.4433	57.5297	47.4666
68	dre-miR-206-3p_R+1_1ss22GC	up	7.31422	2.8707	0.0143129	34.3877	33.2458	31.7685	232.795	290.263	203.989
69	xla-miR-146b-5p_R+1_1ss9GT	up	2.27364	1.18501	0.0143132	4748.62	5509.31	6591.95	10980	15007.4	12323.3
72	gmo-miR-30e-5p_R+1	up	2.22898	1.15638	0.015943	29.6984	21.3723	39.3653	68.1665	78.8854	54.5278
74	hsa-miR-26a-5p_R+1	up	2.43669	1.28492	0.0167579	13128.8	6926.21	12317.9	23931.6	32214.9	22736.1
79	dre-miR-24_R+2	up	2.10578	1.07435	0.0177949	77.1117	60.1591	103.593	164.629	201.354	141.223
80	hsa-miR-133a-3p_L-1R+1	up	3.29167	1.71882	0.0180308	72388.4	76236.1	72565.6	257147	273573	197364
81	gga-miR-133c-3p_1ss22CT	up	3.29167	1.71882	0.0180308	72388.4	76236.1	72565.6	257147	273573	197364
83	xtr-miR-191_L+2	up	2.52524	1.33642	0.0192039	102.642	83.9061	92.8882	270.094	193.509	242.04
87	pma-miR-30a-5p_R+2	up	20.6281	4.36654	0.0194564	0	0	11.3952	62.3788	102.856	69.8269
89	aca-miR-137b-3p_1ss23GC	up	inf	inf	0.0199415	0	0	0	6.4308	7.84496	4.70743
92	hsa-miR-4454_L-2R+1	up	2.60113	1.37914	0.020158	6.2523	15.8313	16.9202	32.154	41.8398	27.46
93	hsa-miR-30d-3p	up	2.94872	1.56009	0.0202807	57.3128	31.6627	53.1776	106.751	166.487	145.93
94	gga-let-7l-5p_R+1_2ss10CA19TA	up	2.15677	1.10887	0.0205506	74.5066	60.9507	73.8962	134.404	178.255	138.869
96	xtr-miR-146b_R+2	up	2.28848	1.19439	0.0215679	5073.74	5675.54	6755.63	11304.1	15951.4	12804.2
97	mmu-miR-1a-1-5p	up	6.77718	2.76069	0.0217652	11.9836	10.2904	28.6607	109.967	147.747	87.4798
98	mmu-miR-1a-2-5p_2ss15GA17AG	up	6.77718	2.76069	0.0217652	11.9836	10.2904	28.6607	109.967	147.747	87.4798
102	hsa-miR-133b_R+1	up	2.4775	1.30889	0.0240075	7765.36	6470.27	7722.84	18399.2	21234.6	14768.4
103	gga-miR-2131-5p_1ss9GT	up	2.07853	1.05556	0.0244821	1984.06	1412.16	3015.93	4034.69	5354.62	3938.55
109	gga-miR-146b-5p_R+2	up	2.65296	1.4076	0.0268296	2104.94	2558.34	3497.29	6010.23	9075.74	6563.73
110	ssc-miR-30a-3p_L-1R+1_1ss10GT	up	6.85784	2.77775	0.0269275	7.29435	18.9976	15.8842	99.0344	121.161	69.0423
116	ssc-miR-30a-5p_R+2	up	5.175	2.37156	0.0292432	55.2287	50.6603	59.0479	297.103	347.357	209.088
117	pma-let-7c_R+1_1ss19GA	up	2.57704	1.36571	0.0296229	15.6308	22.1639	24.1716	52.7326	65.3746	41.5823
123	gga-miR-16-5p	up	2.05894	1.0419	0.0313798	5060.02	4672.88	6442.9	10950.8	13371.9	8982.3
124	aca-miR-191-5p_R+3	up	3.03819	1.60321	0.0314536	23.4461	26.9133	30.7325	90.0312	61.0163	95.3255
128	ola-miR-103_R+4	up	2.12781	1.08937	0.0333279	23.9672	9.4988	25.5529	38.5848	46.1981	40.7977
134	hsa-miR-7-5p	up	2.17037	1.11794	0.0351677	238.629	214.515	477.217	603.852	832.437	582.937
135	gga-miR-7_R+2	up	2.17037	1.11794	0.0351677	238.629	214.515	477.217	603.852	832.437	582.937
139	hsa-miR-133a-5p	up	3.77911	1.91805	0.0361304	1845.99	2343.83	2352.94	8418.56	10262.5	6044.73
141	hsa-miR-19b-3p	up	4.31372	2.10893	0.0366307	1314.03	839.853	2749.01	7065.09	9287.7	4796.87
142	gga-miR-19b-3p	up	4.31372	2.10893	0.0366307	1314.03	839.853	2749.01	7065.09	9287.7	4796.87
146	hsa-miR-30e-5p_R+2	up	2.51256	1.32916	0.0375124	32148.3	19124.3	37241.9	62053.4	96092.9	64252.1
147	gga-miR-26a-5p_R+2	up	2.11292	1.07924	0.0377814	1887.15	1418.49	2041.47	3809.61	4558.79	2929.59
157	hsa-miR-19a-3p	up	4.53247	2.1803	0.042692	107.331	96.5712	217.545	665.802	827.788	416.608
158	hsa-miR-15a-5p	up	2.15599	1.10835	0.0432333	1733.97	1421.65	2068.4	3468.13	4728.33	3066.5
161	hsa-miR-126-3p	up	2.62681	1.39331	0.0449526	19404	14528.4	27777.4	53904.3	69221.3	38974.4
168	hsa-miR-454-3p_R+1	up	2.47697	1.30857	0.0477209	50.0184	36.4121	89.0898	138.905	189.151	106.702
172	gmo-miR-101a-3p_1ss21AC	up	8.58764	3.10226	0.0485046	0	0	11.0499	28.2955	46.1981	20.3989
175	bta-miR-193a-5p_R+2	up	2.43235	1.28235	0.0499445	8.3364	11.0819	8.97804	29.5817	18.3049	21.1834
