# Supplementary material for: Characterization of microRNAs during Embryonic Skeletal Muscle Development in the Shan Ma Duck
Source: Animals (Basel). 2020 Aug 14;10(8):1417. doi: 10.3390/ani10081417 (PMC7460075; doi:10.3390/ani10081417)
Supplement: Supplementary file 1 [file animals-10-01417-s001.zip › Supplementary Table S4.xlsx]

## Sheet: 2_Target_predict_annotation
Transcript ID	Gene ID	Symbol	Gene Annoation	miRNA ID	TargetScan_score	miranda_Energy	GO Term	KEGG pathways
ENSAPLT00000001908	ENSAPLG00000001331	ERBB4	erb-b2 receptor tyrosine ki-se 4 [Source:HGNC Symbol;Acc:HGNC:3432]	hsa-miR-214-3p	99	-42.16	GO:0001755(neural crest cell migration);GO:0004672(protein kinase activity);GO:0004713(protein tyrosine kinase activity);GO:0004714(transmembrane receptor protein tyrosine kinase activity);GO:0005154(epidermal growth factor receptor binding);GO:0005524(ATP binding);GO:0005634(nucleus);GO:0005739(mitochondrion);GO:0006468(protein phosphorylation);GO:0007165(signal transduction);GO:0007169(transmem…	ko04010(MAPK signaling pathway);ko04012(ErbB signaling pathway);ko04020(Calcium signaling pathway)
ENSAPLT00000002244	ENSAPLG00000001845	DARS	aspartyl-tR- synthetase [Source:HGNC Symbol;Acc:HGNC:2678]	mmu-miR-143-3p	99	-11.75	GO:0000166(nucleotide binding);GO:0003676(nucleic acid binding);GO:0004812(aminoacyl-tRNA ligase activity);GO:0004815(aspartate-tRNA ligase activity);GO:0005524(ATP binding);GO:0005737(cytoplasm);GO:0005829(cytosol);GO:0006418(tRNA aminoacylation for protein translation);GO:0006422(aspartyl-tRNA aminoacylation);GO:0017101(aminoacyl-tRNA synthetase multienzyme complex);GO:0045202(synapse)	ko00970(Aminoacyl-tRNA biosynthesis)
ENSAPLT00000002438	ENSAPLG00000002432	ZCCHC24	zinc finger CCHC-type containing 24 [Source:HGNC Symbol;Acc:HGNC:26911]	hsa-miR-133a-5p	99	-10.62	GO:0003676(nucleic acid binding);GO:0008270(zinc ion binding)
ENSAPLT00000002511	ENSAPLG00000002484	RWDD4	RWD domain containing 4 [Source:HGNC Symbol;Acc:HGNC:23750]	PC-5p-4381_371	99	-15.09	GO:0005515(protein binding)
ENSAPLT00000002567	ENSAPLG00000002556	NMBR	neuromedin B receptor [Source:HGNC Symbol;Acc:HGNC:7843]	cpi-miR-1662-3p_R+1_1ss9GT	99	-14.6	GO:0004930(G protein-coupled receptor activity);GO:0004946(bombesin receptor activity);GO:0005829(cytosol);GO:0005886(plasma membrane);GO:0007186(G protein-coupled receptor signaling pathway);GO:0008528(G protein-coupled peptide receptor activity);GO:0016021(integral component of membrane);GO:0031989(bombesin receptor signaling pathway)	ko04080(Neuroactive ligand-receptor interaction)
ENSAPLT00000002841	ENSAPLG00000002778	RPRD1B	regulation of nuclear pre-mR- domain containing 1B [Source:HGNC Symbol;Acc:HGNC:16209]	hsa-miR-133a-5p	99	-20.38	GO:0000993(RNA polymerase II complex binding);GO:0005634(nucleus);GO:0005654(nucleoplasm);GO:0005813(centrosome);GO:0005829(cytosol);GO:0008284(positive regulation of cell population proliferation);GO:0010564(regulation of cell cycle process);GO:0016591(RNA polymerase II, holoenzyme);GO:0042802(identical protein binding);GO:0045944(positive regulation of transcription by RNA polymerase II);GO:007…
ENSAPLT00000002942	ENSAPLG00000002877	BTBD9	BTB domain containing 9 [Source:HGNC Symbol;Acc:HGNC:21228]	mmu-miR-125b-2-3p_2ss9GT11TC	99	-13.8	GO:0005515(protein binding);GO:0007616(long-term memory);GO:0008344(adult locomotory behavior);GO:0042428(serotonin metabolic process);GO:0042748(circadian sleep/wake cycle, non-REM sleep);GO:0048512(circadian behavior);GO:0050951(sensory perception of temperature stimulus);GO:0060586(multicellular organismal iron ion homeostasis);GO:1900242(regulation of synaptic vesicle endocytosis)
ENSAPLT00000002942	ENSAPLG00000002877	BTBD9	BTB domain containing 9 [Source:HGNC Symbol;Acc:HGNC:21228]	xtr-miR-181b_L+2R+2	99	-16.01	GO:0005515(protein binding);GO:0007616(long-term memory);GO:0008344(adult locomotory behavior);GO:0042428(serotonin metabolic process);GO:0042748(circadian sleep/wake cycle, non-REM sleep);GO:0048512(circadian behavior);GO:0050951(sensory perception of temperature stimulus);GO:0060586(multicellular organismal iron ion homeostasis);GO:1900242(regulation of synaptic vesicle endocytosis)
ENSAPLT00000002969	ENSAPLG00000002876	MTTP	microsomal triglyceride transfer protein [Source:HGNC Symbol;Acc:HGNC:7467]	gga-miR-96-5p_L+1	99	-13.6	GO:0005319(lipid transporter activity);GO:0005548(phospholipid transporter activity);GO:0006497(protein lipidation);GO:0006629(lipid metabolic process);GO:0006641(triglyceride metabolic process);GO:0006869(lipid transport);GO:0007623(circadian rhythm);GO:0042157(lipoprotein metabolic process);GO:0042632(cholesterol homeostasis);GO:0042953(lipoprotein transport)	ko04975(Fat digestion and absorption)
ENSAPLT00000003344	ENSAPLG00000003286	ENSAPLG00000003286	-	gga-miR-460a-5p	99	-11.94
ENSAPLT00000003344	ENSAPLG00000003286	ENSAPLG00000003286	-	hsa-miR-30c-2-3p	99	-16.58
ENSAPLT00000003562	ENSAPLG00000003492	SPO11	SPO11, initiator of meiotic double stranded breaks [Source:HGNC Symbol;Acc:HGNC:11250]	gga-miR-301a-5p_L+2	99	-12.37	GO:0000737(DNA catabolic process, endonucleolytic);GO:0000781(chromosome, telomeric region);GO:0001541(ovarian follicle development);GO:0003677(DNA binding);GO:0003824(catalytic activity);GO:0005524(ATP binding);GO:0005694(chromosome);GO:0006259(DNA metabolic process);GO:0007129(synapsis);GO:0007130(synaptonemal complex assembly);GO:0007131(reciprocal meiotic recombination);GO:0007141(male meiosi…
ENSAPLT00000003596	ENSAPLG00000003534	MRPS22	mitochondrial ribosomal protein S22 [Source:HGNC Symbol;Acc:HGNC:14508]	gmo-miR-30e-5p_R+1	99	-13.1	GO:0003735(structural constituent of ribosome);GO:0005739(mitochondrion);GO:0005763(mitochondrial small ribosomal subunit)
ENSAPLT00000003596	ENSAPLG00000003534	MRPS22	mitochondrial ribosomal protein S22 [Source:HGNC Symbol;Acc:HGNC:14508]	hsa-miR-30e-5p_R+2	99	-11.64	GO:0003735(structural constituent of ribosome);GO:0005739(mitochondrion);GO:0005763(mitochondrial small ribosomal subunit)
ENSAPLT00000003723	ENSAPLG00000003588	HDAC10	histone deacetylase 10 [Source:HGNC Symbol;Acc:HGNC:18128]	gga-miR-19b-3p	99	-13.2	GO:0000118(histone deacetylase complex);GO:0000122(negative regulation of transcription by RNA polymerase II);GO:0004407(histone deacetylase activity);GO:0005634(nucleus);GO:0005654(nucleoplasm);GO:0005737(cytoplasm);GO:0006355(regulation of transcription, DNA-templated);GO:0006476(protein deacetylation);GO:0016236(macroautophagy);GO:0016575(histone deacetylation);GO:0019213(deacetylase activity)…
ENSAPLT00000003723	ENSAPLG00000003588	HDAC10	histone deacetylase 10 [Source:HGNC Symbol;Acc:HGNC:18128]	hsa-miR-19b-3p	99	-13.2	GO:0000118(histone deacetylase complex);GO:0000122(negative regulation of transcription by RNA polymerase II);GO:0004407(histone deacetylase activity);GO:0005634(nucleus);GO:0005654(nucleoplasm);GO:0005737(cytoplasm);GO:0006355(regulation of transcription, DNA-templated);GO:0006476(protein deacetylation);GO:0016236(macroautophagy);GO:0016575(histone deacetylation);GO:0019213(deacetylase activity)…
ENSAPLT00000003819	ENSAPLG00000003586	SMC3	structural mainte-nce of chromosomes 3 [Source:HGNC Symbol;Acc:HGNC:2468]	ami-miR-132-5p_R+1	99	-21.44	GO:0000785(chromatin);GO:0000800(lateral element);GO:0003682(chromatin binding);GO:0005515(protein binding);GO:0005524(ATP binding);GO:0005634(nucleus);GO:0005654(nucleoplasm);GO:0005694(chromosome);GO:0006275(regulation of DNA replication);GO:0007062(sister chromatid cohesion);GO:0008278(cohesin complex);GO:0016363(nuclear matrix);GO:0019827(stem cell population maintenance);GO:0030893(meiotic c…	ko04110(Cell cycle);ko04114(Oocyte meiosis)
ENSAPLT00000004065	ENSAPLG00000003965	EMP2	epithelial membrane protein 2 [Source:HGNC Symbol;Acc:HGNC:3334]	gga-miR-10585-5p_1ss11CA	99	-11.01	GO:0001765(membrane raft assembly);GO:0001913(T cell mediated cytotoxicity);GO:0001952(regulation of cell-matrix adhesion);GO:0001954(positive regulation of cell-matrix adhesion);GO:0003093(regulation of glomerular filtration);GO:0005178(integrin binding);GO:0005737(cytoplasm);GO:0005794(Golgi apparatus);GO:0005886(plasma membrane);GO:0007015(actin filament organization);GO:0007155(cell adhesion)…
ENSAPLT00000004483	ENSAPLG00000004330	ENSAPLG00000004330	-	PC-5p-14541_124	99	-18.83	GO:0004930(G protein-coupled receptor activity);GO:0007186(G protein-coupled receptor signaling pathway);GO:0007601(visual perception);GO:0016021(integral component of membrane)
ENSAPLT00000004687	ENSAPLG00000004558	SYT10	sy-ptotagmin 10 [Source:HGNC Symbol;Acc:HGNC:19266]	mmu-miR-125b-2-3p_2ss9GT11TC	99	-16.16	GO:0016020(membrane);GO:0016021(integral component of membrane);GO:0017158(regulation of calcium ion-dependent exocytosis)
ENSAPLT00000004749	ENSAPLG00000004589	ENSAPLG00000004589	-	PC-5p-14372_125	99	-13.5	GO:0003729(mRNA binding);GO:0005685(U1 snRNP);GO:0006376(mRNA splice site selection);GO:0016607(nuclear speck)
ENSAPLT00000005078	ENSAPLG00000004886	ENSAPLG00000004886	-	PC-3p-35699_41	99	-12.65	GO:0005515(protein binding);GO:0005634(nucleus);GO:0005737(cytoplasm);GO:0006606(protein import into nucleus);GO:0008565(protein transporter activity);GO:0061608(nuclear import signal receptor activity)	ko05164(Influenza A)
ENSAPLT00000005141	ENSAPLG00000004969	CSNK1D	casein ki-se 1 delta [Source:HGNC Symbol;Acc:HGNC:2452]	PC-5p-534_9459	99	-17.49	GO:0004672(protein kinase activity);GO:0005524(ATP binding);GO:0005634(nucleus);GO:0006468(protein phosphorylation);GO:0030177(positive regulation of Wnt signaling pathway);GO:0032436(positive regulation of proteasomal ubiquitin-dependent protein catabolic process);GO:0032922(circadian regulation of gene expression);GO:0042752(regulation of circadian rhythm);GO:1905515(non-motile cilium assembly)…	ko04340(Hedgehog signaling pathway);ko04390(Hippo signaling pathway);ko04540(Gap junction);ko04710(Circadian rhythm)
ENSAPLT00000005456	ENSAPLG00000005187	MBTPS1	membrane bound transcription factor peptidase, site 1 [Source:HGNC Symbol;Acc:HGNC:15456]	cli-miR-1467-5p	99	-16.99	GO:0004175(endopeptidase activity);GO:0004252(serine-type endopeptidase activity);GO:0005795(Golgi stack);GO:0006508(proteolysis);GO:0006606(protein import into nucleus);GO:0006629(lipid metabolic process);GO:0007040(lysosome organization)	ko04141(Protein processing in endoplasmic reticulum)
ENSAPLT00000005527	ENSAPLG00000005305	POLR3B	R- polymerase III subunit B [Source:HGNC Symbol;Acc:HGNC:30348]	mmu-miR-145a-5p	99	-28.32	GO:0003677(DNA binding);GO:0003899(DNA-directed 5'-3' RNA polymerase activity);GO:0005666(RNA polymerase III complex);GO:0006351(transcription, DNA-templated);GO:0032549(ribonucleoside binding);GO:0032728(positive regulation of interferon-beta production);GO:0045089(positive regulation of innate immune response)	ko00230(Purine metabolism);ko00240(Pyrimidine metabolism);ko03020(RNA polymerase);ko04623(Cytosolic DNA-sensing pathway);ko05169(Epstein-Barr virus infection)
ENSAPLT00000005600	ENSAPLG00000005405	GID8	GID complex subunit 8 homolog [Source:HGNC Symbol;Acc:HGNC:15857]	ola-miR-103_R+4	99	-19.48	GO:0000151(ubiquitin ligase complex);GO:0005515(protein binding);GO:0005634(nucleus);GO:0005654(nucleoplasm);GO:0005737(cytoplasm);GO:0005829(cytosol);GO:0008284(positive regulation of cell population proliferation);GO:0030054(cell junction);GO:0042803(protein homodimerization activity);GO:0090263(positive regulation of canonical Wnt signaling pathway)
ENSAPLT00000005600	ENSAPLG00000005405	GID8	GID complex subunit 8 homolog [Source:HGNC Symbol;Acc:HGNC:15857]	ssc-miR-30a-3p_L-1R+1_1ss10GT	99	-13.72	GO:0000151(ubiquitin ligase complex);GO:0005515(protein binding);GO:0005634(nucleus);GO:0005654(nucleoplasm);GO:0005737(cytoplasm);GO:0005829(cytosol);GO:0008284(positive regulation of cell population proliferation);GO:0030054(cell junction);GO:0042803(protein homodimerization activity);GO:0090263(positive regulation of canonical Wnt signaling pathway)
ENSAPLT00000005600	ENSAPLG00000005405	GID8	GID complex subunit 8 homolog [Source:HGNC Symbol;Acc:HGNC:15857]	ssc-miR-30a-3p_L-1_1ss10GT	99	-13.72	GO:0000151(ubiquitin ligase complex);GO:0005515(protein binding);GO:0005634(nucleus);GO:0005654(nucleoplasm);GO:0005737(cytoplasm);GO:0005829(cytosol);GO:0008284(positive regulation of cell population proliferation);GO:0030054(cell junction);GO:0042803(protein homodimerization activity);GO:0090263(positive regulation of canonical Wnt signaling pathway)
ENSAPLT00000005803	ENSAPLG00000005622	ENSAPLG00000005622	-	dre-miR-148_R+2_1ss9TC	99	-14.43	GO:0005509(calcium ion binding);GO:0030234(enzyme regulator activity)	ko00030(Pentose phosphate pathway);ko00053(Ascorbate and aldarate metabolism)
ENSAPLT00000005803	ENSAPLG00000005622	ENSAPLG00000005622	-	xtr-miR-148a_R+2	99	-14.43	GO:0005509(calcium ion binding);GO:0030234(enzyme regulator activity)	ko00030(Pentose phosphate pathway);ko00053(Ascorbate and aldarate metabolism)
ENSAPLT00000006123	ENSAPLG00000005891	CALB1	calbindin 1 [Source:HGNC Symbol;Acc:HGNC:1434]	hsa-miR-214-3p	99	-13.9	GO:0005509(calcium ion binding);GO:0005634(nucleus);GO:0005737(cytoplasm);GO:0005829(cytosol);GO:0007614(short-term memory);GO:0007616(long-term memory);GO:0007626(locomotory behavior);GO:0008270(zinc ion binding);GO:0010842(retina layer formation);GO:0030424(axon);GO:0030425(dendrite);GO:0035502(metanephric part of ureteric bud development);GO:0043005(neuron projection);GO:0043025(neuronal cell …	ko04961(Endocrine and other factor-regulated calcium reabsorption)
ENSAPLT00000006356	ENSAPLG00000006140	BRINP1	BMP/retinoic acid inducible neural specific 1 [Source:HGNC Symbol;Acc:HGNC:2687]	hsa-miR-3120-3p	99	-13.95	GO:0001662(behavioral fear response);GO:0005737(cytoplasm);GO:0007614(short-term memory);GO:0008219(cell death);GO:0035176(social behavior);GO:0035640(exploration behavior);GO:0042711(maternal behavior);GO:0045666(positive regulation of neuron differentiation);GO:0045786(negative regulation of cell cycle);GO:0045930(negative regulation of mitotic cell cycle);GO:0050768(negative regulation of neur…
ENSAPLT00000006589	ENSAPLG00000006299	IFT80	intraflagellar transport 80 [Source:HGNC Symbol;Acc:HGNC:29262]	hsa-miR-214-5p	99	-18.64	GO:0001649(osteoblast differentiation);GO:0002062(chondrocyte differentiation);GO:0005515(protein binding);GO:0005813(centrosome);GO:0005929(cilium);GO:0007224(smoothened signaling pathway);GO:0030992(intraciliary transport particle B);GO:0045880(positive regulation of smoothened signaling pathway);GO:0050680(negative regulation of epithelial cell proliferation);GO:0060271(cilium assembly);GO:006…
ENSAPLT00000007209	ENSAPLG00000006923	NET1	neuroepithelial cell transforming 1 [Source:HGNC Symbol;Acc:HGNC:14592]	gga-miR-22-3p	99	-15.89	GO:0005085(guanyl-nucleotide exchange factor activity);GO:0005089(Rho guanyl-nucleotide exchange factor activity);GO:0035023(regulation of Rho protein signal transduction);GO:0035556(intracellular signal transduction);GO:0043065(positive regulation of apoptotic process);GO:0043547(positive regulation of GTPase activity);GO:0070301(cellular response to hydrogen peroxide);GO:0071479(cellular respon…
ENSAPLT00000007320	ENSAPLG00000007020	GAD2	glutamate decarboxylase 2 [Source:HGNC Symbol;Acc:HGNC:4093]	ssc-miR-30a-3p_L-1R+1_1ss10GT	99	-38.57	GO:0003824(catalytic activity);GO:0005737(cytoplasm);GO:0016831(carboxy-lyase activity);GO:0019752(carboxylic acid metabolic process);GO:0030170(pyridoxal phosphate binding);GO:0030424(axon);GO:0045202(synapse)	ko00650(Butanoate metabolism);ko00250(Alanine, aspartate and glutamate metabolism);ko00410(beta-Alanine metabolism);ko00430(Taurine and hypotaurine metabolism)
ENSAPLT00000007320	ENSAPLG00000007020	GAD2	glutamate decarboxylase 2 [Source:HGNC Symbol;Acc:HGNC:4093]	ssc-miR-30a-3p_L-1_1ss10GT	99	-38.57	GO:0003824(catalytic activity);GO:0005737(cytoplasm);GO:0016831(carboxy-lyase activity);GO:0019752(carboxylic acid metabolic process);GO:0030170(pyridoxal phosphate binding);GO:0030424(axon);GO:0045202(synapse)	ko00650(Butanoate metabolism);ko00250(Alanine, aspartate and glutamate metabolism);ko00410(beta-Alanine metabolism);ko00430(Taurine and hypotaurine metabolism)
ENSAPLT00000007408	ENSAPLG00000007128	CNOT8	CCR4-NOT transcription complex subunit 8 [Source:HGNC Symbol;Acc:HGNC:9207]	gga-miR-1552-3p_R+1_2ss17GA21GC	99	-16.62	GO:0000175(3'-5'-exoribonuclease activity);GO:0003676(nucleic acid binding);GO:0004535(poly(A)-specific ribonuclease activity);GO:0005634(nucleus);GO:0006351(transcription, DNA-templated);GO:0008284(positive regulation of cell population proliferation);GO:0030014(CCR4-NOT complex);GO:0043928(exonucleolytic nuclear-transcribed mRNA catabolic process involved in deadenylation-dependent decay);GO:00…	ko03018(RNA degradation)
ENSAPLT00000007684	ENSAPLG00000007227	ENSAPLG00000007227	-	dre-miR-148_R+2_1ss9TC	99	-18.79	GO:0003779(actin binding)
ENSAPLT00000007684	ENSAPLG00000007227	ENSAPLG00000007227	-	xtr-miR-148a_R+2	99	-18.79	GO:0003779(actin binding)
ENSAPLT00000007764	ENSAPLG00000007464	PRKAA2	protein ki-se AMP-activated catalytic subunit alpha 2 [Source:HGNC Symbol;Acc:HGNC:9377]	mmu-miR-199b-5p_R+1_1ss10TC	99	-14.98	GO:0003682(chromatin binding);GO:0004672(protein kinase activity);GO:0004674(protein serine/threonine kinase activity);GO:0004679(AMP-activated protein kinase activity);GO:0004712(protein serine/threonine/tyrosine kinase activity);GO:0005524(ATP binding);GO:0005634(nucleus);GO:0005794(Golgi apparatus);GO:0006468(protein phosphorylation);GO:0008610(lipid biosynthetic process);GO:0010468(regulation…	ko04371(Apelin signaling pathway);ko04068(FoxO signaling pathway);ko04150(mTOR signaling pathway);ko04140(Autophagy - animal);ko04530(Tight junction);ko04910(Insulin signaling pathway);ko04920(Adipocytokine signaling pathway)
ENSAPLT00000008049	ENSAPLG00000007743	CDH8	cadherin 8 [Source:HGNC Symbol;Acc:HGNC:1767]	dre-miR-15b-5p_R+1	99	-15.85	GO:0005509(calcium ion binding);GO:0005886(plasma membrane);GO:0007155(cell adhesion);GO:0007156(homophilic cell adhesion via plasma membrane adhesion molecules);GO:0007268(chemical synaptic transmission);GO:0009409(response to cold);GO:0016020(membrane);GO:0035249(synaptic transmission, glutamatergic);GO:0042802(identical protein binding);GO:0043083(synaptic cleft);GO:0043679(axon terminus);GO:0…
ENSAPLT00000008049	ENSAPLG00000007743	CDH8	cadherin 8 [Source:HGNC Symbol;Acc:HGNC:1767]	gga-miR-16-5p	99	-15.66	GO:0005509(calcium ion binding);GO:0005886(plasma membrane);GO:0007155(cell adhesion);GO:0007156(homophilic cell adhesion via plasma membrane adhesion molecules);GO:0007268(chemical synaptic transmission);GO:0009409(response to cold);GO:0016020(membrane);GO:0035249(synaptic transmission, glutamatergic);GO:0042802(identical protein binding);GO:0043083(synaptic cleft);GO:0043679(axon terminus);GO:0…
ENSAPLT00000008049	ENSAPLG00000007743	CDH8	cadherin 8 [Source:HGNC Symbol;Acc:HGNC:1767]	hsa-miR-15a-5p	99	-19.41	GO:0005509(calcium ion binding);GO:0005886(plasma membrane);GO:0007155(cell adhesion);GO:0007156(homophilic cell adhesion via plasma membrane adhesion molecules);GO:0007268(chemical synaptic transmission);GO:0009409(response to cold);GO:0016020(membrane);GO:0035249(synaptic transmission, glutamatergic);GO:0042802(identical protein binding);GO:0043083(synaptic cleft);GO:0043679(axon terminus);GO:0…
ENSAPLT00000008092	ENSAPLG00000007785	ENSAPLG00000007785	-	mdo-miR-139-3p_1ss8AG	99	-18.17
ENSAPLT00000008106	ENSAPLG00000007755	MAP2K5	mitogen-activated protein ki-se ki-se 5 [Source:HGNC Symbol;Acc:HGNC:6845]	cpi-miR-1416-5p_L+1R+1	99	-10.6	GO:0000165(MAPK cascade);GO:0004672(protein kinase activity);GO:0005515(protein binding);GO:0005524(ATP binding);GO:0005819(spindle);GO:0006468(protein phosphorylation);GO:0007507(heart development)	ko04010(MAPK signaling pathway);ko04540(Gap junction)
ENSAPLT00000008157	ENSAPLG00000007791	HBS1L	HBS1 like translatio-l GTPase [Source:HGNC Symbol;Acc:HGNC:4834]	gmo-miR-30e-5p_R+1	99	-20.38	GO:0003924(GTPase activity);GO:0005525(GTP binding)	ko03015(mRNA surveillance pathway)
ENSAPLT00000008157	ENSAPLG00000007791	HBS1L	HBS1 like translatio-l GTPase [Source:HGNC Symbol;Acc:HGNC:4834]	hsa-miR-30d-5p_R+2	99	-18.72	GO:0003924(GTPase activity);GO:0005525(GTP binding)	ko03015(mRNA surveillance pathway)
ENSAPLT00000008157	ENSAPLG00000007791	HBS1L	HBS1 like translatio-l GTPase [Source:HGNC Symbol;Acc:HGNC:4834]	hsa-miR-30e-5p_R+2	99	-20.38	GO:0003924(GTPase activity);GO:0005525(GTP binding)	ko03015(mRNA surveillance pathway)
ENSAPLT00000008157	ENSAPLG00000007791	HBS1L	HBS1 like translatio-l GTPase [Source:HGNC Symbol;Acc:HGNC:4834]	pma-miR-30a-5p_R+2	99	-18.72	GO:0003924(GTPase activity);GO:0005525(GTP binding)	ko03015(mRNA surveillance pathway)
ENSAPLT00000008157	ENSAPLG00000007791	HBS1L	HBS1 like translatio-l GTPase [Source:HGNC Symbol;Acc:HGNC:4834]	ssc-miR-30a-5p_R+2	99	-18.72	GO:0003924(GTPase activity);GO:0005525(GTP binding)	ko03015(mRNA surveillance pathway)
ENSAPLT00000008159	ENSAPLG00000007739	STAT3	sig-l transducer and activator of transcription 3 [Source:HGNC Symbol;Acc:HGNC:11364]	hsa-miR-3120-3p	99	-12.67	GO:0000790(nuclear chromatin);GO:0000978(RNA polymerase II proximal promoter sequence-specific DNA binding);GO:0001103(RNA polymerase II repressing transcription factor binding);GO:0001228(DNA-binding transcription activator activity, RNA polymerase II-specific);GO:0003677(DNA binding);GO:0003700(DNA-binding transcription factor activity);GO:0004879(nuclear receptor activity);GO:0005634(nucleus);…	ko04068(FoxO signaling pathway);ko04217(Necroptosis);ko04920(Adipocytokine signaling pathway);ko04933(AGE-RAGE signaling pathway in diabetic complications)
ENSAPLT00000008203	ENSAPLG00000007890	ABHD5	abhydrolase domain containing 5 [Source:HGNC Symbol;Acc:HGNC:21396]	mmu-miR-145a-5p	99	-12.46	GO:0005811(lipid droplet);GO:0005829(cytosol);GO:0006654(phosphatidic acid biosynthetic process);GO:0010891(negative regulation of sequestering of triglyceride);GO:0010898(positive regulation of triglyceride catabolic process);GO:0042171(lysophosphatidic acid acyltransferase activity);GO:0050996(positive regulation of lipid catabolic process);GO:0051006(positive regulation of lipoprotein lipase a…
ENSAPLT00000008680	ENSAPLG00000008356	ENSAPLG00000008356	-	gga-miR-1552-3p_R+1_2ss17GA21GC	99	-12.5	GO:0005515(protein binding)
ENSAPLT00000008698	ENSAPLG00000008345	GPR137B	G protein-coupled receptor 137B [Source:HGNC Symbol;Acc:HGNC:11862]	dre-miR-206-3p_R+1_1ss22GC	99	-20.68
ENSAPLT00000008698	ENSAPLG00000008345	GPR137B	G protein-coupled receptor 137B [Source:HGNC Symbol;Acc:HGNC:11862]	gga-miR-206	99	-22.44
ENSAPLT00000008698	ENSAPLG00000008345	GPR137B	G protein-coupled receptor 137B [Source:HGNC Symbol;Acc:HGNC:11862]	mmu-miR-206-3p_1ss22GA	99	-20.69
ENSAPLT00000009163	ENSAPLG00000008792	ENSAPLG00000008792	-	PC-5p-42770_29	99	-10.9	GO:0016021(integral component of membrane)	ko00430(Taurine and hypotaurine metabolism);ko00480(Glutathione metabolism)
ENSAPLT00000009171	ENSAPLG00000008788	GOLGA5	golgin A5 [Source:HGNC Symbol;Acc:HGNC:4428]	mmu-miR-27b-5p_1ss9GT	99	-12.78	GO:0000139(Golgi membrane);GO:0005794(Golgi apparatus);GO:0005801(cis-Golgi network);GO:0007030(Golgi organization);GO:0016021(integral component of membrane);GO:0017137(Rab GTPase binding);GO:0031985(Golgi cisterna);GO:0042803(protein homodimerization activity);GO:0048193(Golgi vesicle transport)
ENSAPLT00000009358	ENSAPLG00000008947	CCNF	cyclin F [Source:HGNC Symbol;Acc:HGNC:1591]	gga-miR-218-5p_R+1	99	-13.73	GO:0005515(protein binding);GO:0005634(nucleus);GO:0005813(centrosome);GO:0005814(centriole);GO:0010826(negative regulation of centrosome duplication);GO:0016567(protein ubiquitination);GO:0019005(SCF ubiquitin ligase complex);GO:0030054(cell junction);GO:0031146(SCF-dependent proteasomal ubiquitin-dependent protein catabolic process);GO:0051726(regulation of cell cycle)
ENSAPLT00000009358	ENSAPLG00000008947	CCNF	cyclin F [Source:HGNC Symbol;Acc:HGNC:1591]	hsa-miR-218-5p_R+1	99	-13.73	GO:0005515(protein binding);GO:0005634(nucleus);GO:0005813(centrosome);GO:0005814(centriole);GO:0010826(negative regulation of centrosome duplication);GO:0016567(protein ubiquitination);GO:0019005(SCF ubiquitin ligase complex);GO:0030054(cell junction);GO:0031146(SCF-dependent proteasomal ubiquitin-dependent protein catabolic process);GO:0051726(regulation of cell cycle)
ENSAPLT00000009501	ENSAPLG00000009118	ENSAPLG00000009118	-	aca-miR-182-5p_R+2	99	-13.93	GO:0006909(phagocytosis);GO:0016477(cell migration);GO:0030036(actin cytoskeleton organization)	ko04062(Chemokine signaling pathway);ko05100(Bacterial invasion of epithelial cells)
ENSAPLT00000009618	ENSAPLG00000009192	SFXN1	sideroflexin 1 [Source:HGNC Symbol;Acc:HGNC:16085]	gmo-miR-30e-5p_R+1	99	-13.48	GO:0005739(mitochondrion);GO:0006730(one-carbon metabolic process);GO:0006811(ion transport);GO:0006826(iron ion transport);GO:0015075(ion transmembrane transporter activity);GO:0015194(L-serine transmembrane transporter activity);GO:0015825(L-serine transport);GO:0016020(membrane);GO:0030218(erythrocyte differentiation);GO:0031305(integral component of mitochondrial inner membrane);GO:0042942(D-…	ko04120(Ubiquitin mediated proteolysis)
ENSAPLT00000009618	ENSAPLG00000009192	SFXN1	sideroflexin 1 [Source:HGNC Symbol;Acc:HGNC:16085]	hsa-miR-30d-5p_R+2	99	-12.92	GO:0005739(mitochondrion);GO:0006730(one-carbon metabolic process);GO:0006811(ion transport);GO:0006826(iron ion transport);GO:0015075(ion transmembrane transporter activity);GO:0015194(L-serine transmembrane transporter activity);GO:0015825(L-serine transport);GO:0016020(membrane);GO:0030218(erythrocyte differentiation);GO:0031305(integral component of mitochondrial inner membrane);GO:0042942(D-…	ko04120(Ubiquitin mediated proteolysis)
ENSAPLT00000009618	ENSAPLG00000009192	SFXN1	sideroflexin 1 [Source:HGNC Symbol;Acc:HGNC:16085]	hsa-miR-30e-5p_R+2	99	-13.48	GO:0005739(mitochondrion);GO:0006730(one-carbon metabolic process);GO:0006811(ion transport);GO:0006826(iron ion transport);GO:0015075(ion transmembrane transporter activity);GO:0015194(L-serine transmembrane transporter activity);GO:0015825(L-serine transport);GO:0016020(membrane);GO:0030218(erythrocyte differentiation);GO:0031305(integral component of mitochondrial inner membrane);GO:0042942(D-…	ko04120(Ubiquitin mediated proteolysis)
ENSAPLT00000009618	ENSAPLG00000009192	SFXN1	sideroflexin 1 [Source:HGNC Symbol;Acc:HGNC:16085]	pma-miR-30a-5p_R+2	99	-12.92	GO:0005739(mitochondrion);GO:0006730(one-carbon metabolic process);GO:0006811(ion transport);GO:0006826(iron ion transport);GO:0015075(ion transmembrane transporter activity);GO:0015194(L-serine transmembrane transporter activity);GO:0015825(L-serine transport);GO:0016020(membrane);GO:0030218(erythrocyte differentiation);GO:0031305(integral component of mitochondrial inner membrane);GO:0042942(D-…	ko04120(Ubiquitin mediated proteolysis)
ENSAPLT00000009618	ENSAPLG00000009192	SFXN1	sideroflexin 1 [Source:HGNC Symbol;Acc:HGNC:16085]	ssc-miR-30a-5p_R+2	99	-12.92	GO:0005739(mitochondrion);GO:0006730(one-carbon metabolic process);GO:0006811(ion transport);GO:0006826(iron ion transport);GO:0015075(ion transmembrane transporter activity);GO:0015194(L-serine transmembrane transporter activity);GO:0015825(L-serine transport);GO:0016020(membrane);GO:0030218(erythrocyte differentiation);GO:0031305(integral component of mitochondrial inner membrane);GO:0042942(D-…	ko04120(Ubiquitin mediated proteolysis)
ENSAPLT00000009884	ENSAPLG00000009459	CADM2	cell adhesion molecule 2 [Source:HGNC Symbol;Acc:HGNC:29849]	PC-5p-42770_29	99	-11.84
ENSAPLT00000009884	ENSAPLG00000009459	CADM2	cell adhesion molecule 2 [Source:HGNC Symbol;Acc:HGNC:29849]	gga-miR-2131-5p_1ss9GT	99	-14.29
ENSAPLT00000009884	ENSAPLG00000009459	CADM2	cell adhesion molecule 2 [Source:HGNC Symbol;Acc:HGNC:29849]	hsa-miR-1260a_R+1_1	99	-17.49
ENSAPLT00000009884	ENSAPLG00000009459	CADM2	cell adhesion molecule 2 [Source:HGNC Symbol;Acc:HGNC:29849]	hsa-miR-1260a_R+1_2	99	-17.49
ENSAPLT00000009884	ENSAPLG00000009459	CADM2	cell adhesion molecule 2 [Source:HGNC Symbol;Acc:HGNC:29849]	hsa-miR-1260b_1ss9AT	99	-17.49
ENSAPLT00000009989	ENSAPLG00000009492	THBS2	thrombospondin 2 [Source:HGNC Symbol;Acc:HGNC:11786]	gmo-miR-101a-3p_1ss21AC	99	-15.51	GO:0005509(calcium ion binding);GO:0005515(protein binding);GO:0005576(extracellular region);GO:0005604(basement membrane);GO:0007155(cell adhesion);GO:0016525(negative regulation of angiogenesis);GO:0031012(extracellular matrix);GO:0031091(platelet alpha granule)	ko04512(ECM-receptor interaction);ko04145(Phagosome);ko04510(Focal adhesion)
ENSAPLT00000009989	ENSAPLG00000009492	THBS2	thrombospondin 2 [Source:HGNC Symbol;Acc:HGNC:11786]	hsa-miR-133a-5p	99	-19	GO:0005509(calcium ion binding);GO:0005515(protein binding);GO:0005576(extracellular region);GO:0005604(basement membrane);GO:0007155(cell adhesion);GO:0016525(negative regulation of angiogenesis);GO:0031012(extracellular matrix);GO:0031091(platelet alpha granule)	ko04512(ECM-receptor interaction);ko04145(Phagosome);ko04510(Focal adhesion)
ENSAPLT00000010333	ENSAPLG00000009900	DLC1	DLC1 Rho GTPase activating protein [Source:HGNC Symbol;Acc:HGNC:2897]	aca-miR-182-5p_R+2	99	-21.5	GO:0005096(GTPase activator activity);GO:0005515(protein binding);GO:0005634(nucleus);GO:0005737(cytoplasm);GO:0005829(cytosol);GO:0005901(caveola);GO:0005925(focal adhesion);GO:0006915(apoptotic process);GO:0006919(activation of cysteine-type endopeptidase activity involved in apoptotic process);GO:0007165(signal transduction);GO:0008285(negative regulation of cell population proliferation);GO:0…
ENSAPLT00000010473	ENSAPLG00000010053	VGLL4	vestigial like family member 4 [Source:HGNC Symbol;Acc:HGNC:28966]	gga-miR-1677-5p_1ss10GA	99	-37.52	GO:0006355(regulation of transcription, DNA-templated)
ENSAPLT00000010630	ENSAPLG00000010185	ENSAPLG00000010185	-	gga-miR-148b-3p_L-3	99	-10.04
ENSAPLT00000010681	ENSAPLG00000010177	KPNB1	karyopherin subunit beta 1 [Source:HGNC Symbol;Acc:HGNC:6400]	gga-miR-96-5p_L+1	99	-16.08	GO:0005515(protein binding);GO:0005635(nuclear envelope);GO:0005654(nucleoplasm);GO:0005829(cytosol);GO:0006606(protein import into nucleus);GO:0006610(ribosomal protein import into nucleus);GO:0006886(intracellular protein transport);GO:0007079(mitotic chromosome movement towards spindle pole);GO:0007080(mitotic metaphase plate congression);GO:0008536(Ran GTPase binding);GO:0008565(protein trans…	ko03013(RNA transport)
ENSAPLT00000010770	ENSAPLG00000010318	EPC2	enhancer of polycomb homolog 2 [Source:HGNC Symbol;Acc:HGNC:24543]	hsa-miR-126-5p_L+2	99	-17.66	GO:0006357(regulation of transcription by RNA polymerase II);GO:0032777(Piccolo NuA4 histone acetyltransferase complex);GO:0035267(NuA4 histone acetyltransferase complex)
ENSAPLT00000010770	ENSAPLG00000010318	EPC2	enhancer of polycomb homolog 2 [Source:HGNC Symbol;Acc:HGNC:24543]	mmu-miR-126a-5p_L+2	99	-17.66	GO:0006357(regulation of transcription by RNA polymerase II);GO:0032777(Piccolo NuA4 histone acetyltransferase complex);GO:0035267(NuA4 histone acetyltransferase complex)
ENSAPLT00000010986	ENSAPLG00000010558	VSNL1	visinin like 1 [Source:HGNC Symbol;Acc:HGNC:12722]	cpi-miR-1662-3p_R+1_1ss9GT	99	-12.49	GO:0005509(calcium ion binding);GO:0005829(cytosol);GO:0016020(membrane);GO:0035774(positive regulation of insulin secretion involved in cellular response to glucose stimulus);GO:0045921(positive regulation of exocytosis);GO:0046676(negative regulation of insulin secretion)
ENSAPLT00000011088	ENSAPLG00000010609	ENSAPLG00000010609	-	PC-5p-14372_125	99	-12.45	GO:0000126(transcription factor TFIIIB complex);GO:0000995(RNA polymerase III general transcription initiation factor activity);GO:0006355(regulation of transcription, DNA-templated);GO:0006383(transcription by RNA polymerase III);GO:0070897(transcription preinitiation complex assembly)
ENSAPLT00000011471	ENSAPLG00000011007	CCNG2	cyclin G2 [Source:HGNC Symbol;Acc:HGNC:1593]	gga-miR-1677-5p_1ss10GA	99	-20.12	GO:0051726(regulation of cell cycle)	ko04068(FoxO signaling pathway);ko04115(p53 signaling pathway)
ENSAPLT00000011631	ENSAPLG00000011124	WDR11	WD repeat domain 11 [Source:HGNC Symbol;Acc:HGNC:13831]	gmo-miR-101a-3p_1ss21AC	99	-15.28	GO:0005515(protein binding);GO:0005634(nucleus);GO:0005737(cytoplasm);GO:0005802(trans-Golgi network);GO:0005829(cytosol);GO:0006886(intracellular protein transport);GO:0015630(microtubule cytoskeleton);GO:0031410(cytoplasmic vesicle);GO:0036064(ciliary basal body);GO:0099041(vesicle tethering to Golgi)	ko04142(Lysosome)
ENSAPLT00000011998	ENSAPLG00000011498	VMP1	vacuole membrane protein 1 [Source:HGNC Symbol;Acc:HGNC:29559]	PC-5p-49314_22	99	-16.51	GO:0000045(autophagosome assembly);GO:0000407(phagophore assembly site);GO:0005730(nucleolus);GO:0005783(endoplasmic reticulum);GO:0006914(autophagy);GO:0007566(embryo implantation);GO:0034329(cell junction assembly);GO:0098609(cell-cell adhesion)	ko04140(Autophagy - animal)
ENSAPLT00000012123	ENSAPLG00000011642	APIP	APAF1 interacting protein [Source:HGNC Symbol;Acc:HGNC:17581]	gga-miR-456-3p_1ss22AC	99	-41.09	GO:0005737(cytoplasm);GO:0008270(zinc ion binding);GO:0019509(L-methionine salvage from methylthioadenosine);GO:0042802(identical protein binding);GO:0043066(negative regulation of apoptotic process);GO:0046570(methylthioribulose 1-phosphate dehydratase activity);GO:0046872(metal ion binding);GO:0051289(protein homotetramerization);GO:0070269(pyroptosis);GO:0070372(regulation of ERK1 and ERK2 cas…	ko00270(Cysteine and methionine metabolism)
ENSAPLT00000012335	ENSAPLG00000011785	RBBP7	RB binding protein 7, chromatin remodeling factor [Source:HGNC Symbol;Acc:HGNC:9890]	bta-miR-199a-3p_L+1R+1	99	-13.95	GO:0000122(negative regulation of transcription by RNA polymerase II);GO:0003723(RNA binding);GO:0005515(protein binding);GO:0005634(nucleus);GO:0005654(nucleoplasm);GO:0005829(cytosol);GO:0016581(NuRD complex);GO:0030308(negative regulation of cell growth);GO:0035098(ESC/E(Z) complex);GO:0045892(negative regulation of transcription, DNA-templated);GO:0070370(cellular heat acclimation)
ENSAPLT00000012356	ENSAPLG00000011777	ENSAPLG00000011777	-	gga-miR-460a-5p	99	-10.99	GO:0005515(protein binding);GO:0031929(TOR signaling);GO:0031931(TORC1 complex)	ko04150(mTOR signaling pathway);ko04140(Autophagy - animal);ko04136(Autophagy - other eukaryotes);ko04910(Insulin signaling pathway)
ENSAPLT00000012554	ENSAPLG00000012035	ERGIC2	ERGIC and golgi 2 [Source:HGNC Symbol;Acc:HGNC:30208]	hsa-miR-32-5p_R-1	99	-10.69	GO:0005634(nucleus);GO:0005730(nucleolus);GO:0005737(cytoplasm);GO:0006890(retrograde vesicle-mediated transport, Golgi to endoplasmic reticulum);GO:0043231(intracellular membrane-bounded organelle)
ENSAPLT00000012579	ENSAPLG00000012085	ENSAPLG00000012085	-	aca-miR-181a_L+2	99	-62.68
ENSAPLT00000012579	ENSAPLG00000012085	ENSAPLG00000012085	-	dre-miR-181a-5p_L+2	99	-62.68
ENSAPLT00000012579	ENSAPLG00000012085	ENSAPLG00000012085	-	xtr-miR-181b_L+2R+2	99	-65.01
ENSAPLT00000012612	ENSAPLG00000012100	TGFBR2	transforming growth factor beta receptor 2 [Source:HGNC Symbol;Acc:HGNC:11773]	dre-miR-17a-5p_R+4	99	-28.35	GO:0001569(branching involved in blood vessel morphogenesis);GO:0001570(vasculogenesis);GO:0001701(in utero embryonic development);GO:0001947(heart looping);GO:0002053(positive regulation of mesenchymal cell proliferation);GO:0002088(lens development in camera-type eye);GO:0002651(positive regulation of tolerance induction to self antigen);GO:0002663(positive regulation of B cell tolerance induct…	ko04010(MAPK signaling pathway);ko04350(TGF-beta signaling pathway);ko04068(FoxO signaling pathway);ko04060(Cytokine-cytokine receptor interaction);ko04144(Endocytosis);ko04218(Cellular senescence);ko04520(Adherens junction);ko04933(AGE-RAGE signaling pathway in diabetic complications)
ENSAPLT00000012612	ENSAPLG00000012100	TGFBR2	transforming growth factor beta receptor 2 [Source:HGNC Symbol;Acc:HGNC:11773]	oni-miR-20_R+2	99	-32.34	GO:0001569(branching involved in blood vessel morphogenesis);GO:0001570(vasculogenesis);GO:0001701(in utero embryonic development);GO:0001947(heart looping);GO:0002053(positive regulation of mesenchymal cell proliferation);GO:0002088(lens development in camera-type eye);GO:0002651(positive regulation of tolerance induction to self antigen);GO:0002663(positive regulation of B cell tolerance induct…	ko04010(MAPK signaling pathway);ko04350(TGF-beta signaling pathway);ko04068(FoxO signaling pathway);ko04060(Cytokine-cytokine receptor interaction);ko04144(Endocytosis);ko04218(Cellular senescence);ko04520(Adherens junction);ko04933(AGE-RAGE signaling pathway in diabetic complications)
ENSAPLT00000012624	ENSAPLG00000012129	FGL2	fibrinogen like 2 [Source:HGNC Symbol;Acc:HGNC:3696]	cpi-miR-92b-3p	99	-17.06	GO:0008233(peptidase activity)
ENSAPLT00000012624	ENSAPLG00000012129	FGL2	fibrinogen like 2 [Source:HGNC Symbol;Acc:HGNC:3696]	hsa-miR-32-5p_R-1	99	-12.73	GO:0008233(peptidase activity)
ENSAPLT00000013004	ENSAPLG00000012473	MPPE1	metallophosphoesterase 1 [Source:HGNC Symbol;Acc:HGNC:15988]	cli-miR-1467-5p	99	-17.69	GO:0005654(nucleoplasm);GO:0005793(endoplasmic reticulum-Golgi intermediate compartment);GO:0005794(Golgi apparatus);GO:0006506(GPI anchor biosynthetic process);GO:0006888(endoplasmic reticulum to Golgi vesicle-mediated transport);GO:0008081(phosphoric diester hydrolase activity);GO:0016787(hydrolase activity)	ko04120(Ubiquitin mediated proteolysis)
ENSAPLT00000013010	ENSAPLG00000012442	RPA1	replication protein A1 [Source:HGNC Symbol;Acc:HGNC:10289]	cpi-miR-1662-3p_R+1_1ss9GT	99	-17.73	GO:0000723(telomere maintenance);GO:0000724(double-strand break repair via homologous recombination);GO:0003676(nucleic acid binding);GO:0003677(DNA binding);GO:0003684(damaged DNA binding);GO:0003697(single-stranded DNA binding);GO:0005634(nucleus);GO:0005654(nucleoplasm);GO:0005662(DNA replication factor A complex);GO:0006260(DNA replication);GO:0006281(DNA repair);GO:0006284(base-excision repa…	ko03030(DNA replication);ko03420(Nucleotide excision repair);ko03430(Mismatch repair);ko03440(Homologous recombination);ko03460(Fanconi anemia pathway)
ENSAPLT00000013088	ENSAPLG00000012565	OGDHL	oxoglutarate dehydroge-se like [Source:HGNC Symbol;Acc:HGNC:25590]	mdo-miR-139-3p_1ss8AG	99	-24.08	GO:0004591(oxoglutarate dehydrogenase (succinyl-transferring) activity);GO:0006099(tricarboxylic acid cycle);GO:0016624(oxidoreductase activity, acting on the aldehyde or oxo group of donors, disulfide as acceptor);GO:0030976(thiamine pyrophosphate binding);GO:0055114(oxidation-reduction process)	ko00020(Citrate cycle (TCA cycle));ko00310(Lysine degradation);ko00380(Tryptophan metabolism)
ENSAPLT00000013758	ENSAPLG00000013213	GYPC	glycophorin C (Gerbich blood group) [Source:HGNC Symbol;Acc:HGNC:4704]	gga-miR-301a-5p_L+2	99	-12.54	GO:0016020(membrane);GO:0030863(cortical cytoskeleton)
ENSAPLT00000013772	ENSAPLG00000013221	NCOA4	nuclear receptor coactivator 4 [Source:HGNC Symbol;Acc:HGNC:7671]	hsa-miR-214-3p	99	-20.92	GO:0003713(transcription coactivator activity);GO:0006622(protein targeting to lysosome);GO:0006879(cellular iron ion homeostasis);GO:0044754(autolysosome)	ko04216(Ferroptosis)
ENSAPLT00000014039	ENSAPLG00000013480	NDUFAF1	-DH:ubiquinone oxidoreductase complex assembly factor 1 [Source:HGNC Symbol;Acc:HGNC:18828]	gga-miR-1397-3p_L-1R+1	99	-15.36	GO:0005739(mitochondrion);GO:0005829(cytosol);GO:0032981(mitochondrial respiratory chain complex I assembly)
ENSAPLT00000014148	ENSAPLG00000013589	SGCZ	sarcoglycan zeta [Source:HGNC Symbol;Acc:HGNC:14075]	mmu-miR-143-5p_R+2	99	-19.92	GO:0005886(plasma membrane);GO:0016012(sarcoglycan complex);GO:0016021(integral component of membrane)	ko05410(Hypertrophic cardiomyopathy (HCM));ko05412(Arrhythmogenic right ventricular cardiomyopathy (ARVC));ko05414(Dilated cardiomyopathy (DCM));ko05416(Viral myocarditis)
ENSAPLT00000014191	ENSAPLG00000013595	SPAG6	sperm associated antigen 6 [Source:HGNC Symbol;Acc:HGNC:11215]	cli-miR-2970-5p	99	-13.11	GO:0005515(protein binding);GO:0015630(microtubule cytoskeleton)
ENSAPLT00000014710	ENSAPLG00000014115	GASK1B	golgi associated ki-se 1B [Source:HGNC Symbol;Acc:HGNC:25312]	gga-let-7l-3p_R+1	99	-47.43	GO:0005794(Golgi apparatus)
ENSAPLT00000014718	ENSAPLG00000014110	CAPN9	calpain 9 [Source:HGNC Symbol;Acc:HGNC:1486]	gga-miR-1397-3p_L-1R+1	99	-41.96	GO:0004198(calcium-dependent cysteine-type endopeptidase activity);GO:0005509(calcium ion binding);GO:0005622(intracellular);GO:0006508(proteolysis);GO:0007586(digestion)
ENSAPLT00000014718	ENSAPLG00000014110	CAPN9	calpain 9 [Source:HGNC Symbol;Acc:HGNC:1486]	hsa-miR-221-5p_R+4	99	-26.2	GO:0004198(calcium-dependent cysteine-type endopeptidase activity);GO:0005509(calcium ion binding);GO:0005622(intracellular);GO:0006508(proteolysis);GO:0007586(digestion)
ENSAPLT00000014741	ENSAPLG00000014077	ARHGAP10	Rho GTPase activating protein 10 [Source:HGNC Symbol;Acc:HGNC:26099]	gga-miR-1329-5p_1ss12CG	99	-13.57	GO:0005096(GTPase activator activity);GO:0005515(protein binding);GO:0005829(cytosol);GO:0007010(cytoskeleton organization);GO:0007165(signal transduction);GO:0043066(negative regulation of apoptotic process)
ENSAPLT00000014741	ENSAPLG00000014077	ARHGAP10	Rho GTPase activating protein 10 [Source:HGNC Symbol;Acc:HGNC:26099]	gga-miR-1454_R-1_1ss6AG	99	-16.4	GO:0005096(GTPase activator activity);GO:0005515(protein binding);GO:0005829(cytosol);GO:0007010(cytoskeleton organization);GO:0007165(signal transduction);GO:0043066(negative regulation of apoptotic process)
ENSAPLT00000014998	ENSAPLG00000014398	ARFRP1	ADP ribosylation factor related protein 1 [Source:HGNC Symbol;Acc:HGNC:662]	bta-miR-199a-3p_L+1R+1	99	-14.11	GO:0005525(GTP binding);GO:0005794(Golgi apparatus);GO:0005802(trans-Golgi network);GO:0007369(gastrulation);GO:0016020(membrane);GO:0034067(protein localization to Golgi apparatus);GO:0042147(retrograde transport, endosome to Golgi);GO:0043001(Golgi to plasma membrane protein transport)
ENSAPLT00000015029	ENSAPLG00000014378	SUCLG2	succi-te-CoA ligase GDP-forming beta subunit [Source:HGNC Symbol;Acc:HGNC:11450]	PC-5p-14541_124	99	-19.75	GO:0003824(catalytic activity);GO:0004776(succinate-CoA ligase (GDP-forming) activity);GO:0005524(ATP binding);GO:0005739(mitochondrion);GO:0005886(plasma membrane);GO:0006099(tricarboxylic acid cycle);GO:0006104(succinyl-CoA metabolic process);GO:0046872(metal ion binding)	ko00020(Citrate cycle (TCA cycle));ko00640(Propanoate metabolism)
ENSAPLT00000015029	ENSAPLG00000014378	SUCLG2	succi-te-CoA ligase GDP-forming beta subunit [Source:HGNC Symbol;Acc:HGNC:11450]	PC-5p-4381_371	99	-11.86	GO:0003824(catalytic activity);GO:0004776(succinate-CoA ligase (GDP-forming) activity);GO:0005524(ATP binding);GO:0005739(mitochondrion);GO:0005886(plasma membrane);GO:0006099(tricarboxylic acid cycle);GO:0006104(succinyl-CoA metabolic process);GO:0046872(metal ion binding)	ko00020(Citrate cycle (TCA cycle));ko00640(Propanoate metabolism)
ENSAPLT00000015483	ENSAPLG00000014823	ENTPD4	ectonucleoside triphosphate diphosphohydrolase 4 [Source:HGNC Symbol;Acc:HGNC:14573]	PC-3p-35699_41	99	-25.66	GO:0006256(UDP catabolic process);GO:0016787(hydrolase activity);GO:0030173(integral component of Golgi membrane);GO:0045134(uridine-diphosphatase activity);GO:0097637(integral component of autophagosome membrane)	ko00230(Purine metabolism);ko00240(Pyrimidine metabolism);ko04142(Lysosome)
ENSAPLT00000015983	ENSAPLG00000015340	DYRK3	dual specificity tyrosine phosphorylation regulated ki-se 3 [Source:HGNC Symbol;Acc:HGNC:3094]	cpo-miR-92a-2-5p_L-2R+1	99	-16.87	GO:0000242(pericentriolar material);GO:0000287(magnesium ion binding);GO:0004672(protein kinase activity);GO:0004674(protein serine/threonine kinase activity);GO:0005524(ATP binding);GO:0005634(nucleus);GO:0005654(nucleoplasm);GO:0005737(cytoplasm);GO:0005829(cytosol);GO:0006468(protein phosphorylation);GO:0010494(cytoplasmic stress granule);GO:0016607(nuclear speck);GO:0030218(erythrocyte differ…
ENSAPLT00000016365	ENSAPLG00000015686	PTEN	phosphatase and tensin homolog [Source:HGNC Symbol;Acc:HGNC:9588]	hsa-miR-30a-3p	99	-10.67	GO:0001525(angiogenesis);GO:0001933(negative regulation of protein phosphorylation);GO:0002902(regulation of B cell apoptotic process);GO:0004438(phosphatidylinositol-3-phosphatase activity);GO:0004721(phosphoprotein phosphatase activity);GO:0004722(protein serine/threonine phosphatase activity);GO:0004725(protein tyrosine phosphatase activity);GO:0005634(nucleus);GO:0005654(nucleoplasm);GO:00057…	ko00562(Inositol phosphate metabolism);ko04068(FoxO signaling pathway);ko04070(Phosphatidylinositol signaling system);ko04150(mTOR signaling pathway);ko04140(Autophagy - animal);ko04115(p53 signaling pathway);ko04218(Cellular senescence);ko04510(Focal adhesion)
ENSAPLT00000016365	ENSAPLG00000015686	PTEN	phosphatase and tensin homolog [Source:HGNC Symbol;Acc:HGNC:9588]	hsa-miR-30d-3p	99	-10.87	GO:0001525(angiogenesis);GO:0001933(negative regulation of protein phosphorylation);GO:0002902(regulation of B cell apoptotic process);GO:0004438(phosphatidylinositol-3-phosphatase activity);GO:0004721(phosphoprotein phosphatase activity);GO:0004722(protein serine/threonine phosphatase activity);GO:0004725(protein tyrosine phosphatase activity);GO:0005634(nucleus);GO:0005654(nucleoplasm);GO:00057…	ko00562(Inositol phosphate metabolism);ko04068(FoxO signaling pathway);ko04070(Phosphatidylinositol signaling system);ko04150(mTOR signaling pathway);ko04140(Autophagy - animal);ko04115(p53 signaling pathway);ko04218(Cellular senescence);ko04510(Focal adhesion)
ENSAPLT00000016365	ENSAPLG00000015686	PTEN	phosphatase and tensin homolog [Source:HGNC Symbol;Acc:HGNC:9588]	hsa-miR-30e-3p_1ss18AG	99	-10.67	GO:0001525(angiogenesis);GO:0001933(negative regulation of protein phosphorylation);GO:0002902(regulation of B cell apoptotic process);GO:0004438(phosphatidylinositol-3-phosphatase activity);GO:0004721(phosphoprotein phosphatase activity);GO:0004722(protein serine/threonine phosphatase activity);GO:0004725(protein tyrosine phosphatase activity);GO:0005634(nucleus);GO:0005654(nucleoplasm);GO:00057…	ko00562(Inositol phosphate metabolism);ko04068(FoxO signaling pathway);ko04070(Phosphatidylinositol signaling system);ko04150(mTOR signaling pathway);ko04140(Autophagy - animal);ko04115(p53 signaling pathway);ko04218(Cellular senescence);ko04510(Focal adhesion)
ENSAPLT00000016799	ENSAPLG00000016106	INSIG2	insulin induced gene 2 [Source:HGNC Symbol;Acc:HGNC:20452]	aca-miR-182-5p_R+2	99	-15.05	GO:0006641(triglyceride metabolic process);GO:0006695(cholesterol biosynthetic process);GO:0006991(response to sterol depletion);GO:0008203(cholesterol metabolic process);GO:0010894(negative regulation of steroid biosynthetic process);GO:0016126(sterol biosynthetic process);GO:0032933(SREBP signaling pathway);GO:0032937(SREBP-SCAP-Insig complex);GO:0042472(inner ear morphogenesis);GO:0042474(midd…
ENSAPLT00000017167	ENSAPLG00000016448	MAPK8	mitogen-activated protein ki-se 8 [Source:HGNC Symbol;Acc:HGNC:6881]	hsa-miR-3120-3p	99	-14.24	GO:0004672(protein kinase activity);GO:0004674(protein serine/threonine kinase activity);GO:0004705(JUN kinase activity);GO:0004707(MAP kinase activity);GO:0005524(ATP binding);GO:0005634(nucleus);GO:0006468(protein phosphorylation);GO:0007254(JNK cascade);GO:0007258(JUN phosphorylation);GO:0009411(response to UV);GO:0010628(positive regulation of gene expression);GO:0018105(peptidyl-serine phosp…	ko04141(Protein processing in endoplasmic reticulum);ko04014(Ras signaling pathway);ko04010(MAPK signaling pathway);ko04012(ErbB signaling pathway);ko04310(Wnt signaling pathway);ko04668(TNF signaling pathway);ko04068(FoxO signaling pathway);ko04071(Sphingolipid signaling pathway);ko04024(cAMP signaling pathway);ko04140(Autophagy - animal);ko04137(Mitophagy - animal);ko04210(Apoptosis);ko04215(Ap…
ENSAPLT00000017228	ENSAPLG00000013464	NCKAP5	NCK associated protein 5 [Source:HGNC Symbol;Acc:HGNC:29847]	gga-miR-22-3p	99	-17.03
ENSAPLT00000017240	ENSAPLG00000022575	D-JB9	D-J heat shock protein family (Hsp40) member B9 [Source:HGNC Symbol;Acc:HGNC:6968]	mmu-miR-143-5p_R+2	99	-38.65	GO:0002377(immunoglobulin production);GO:0005783(endoplasmic reticulum);GO:0005788(endoplasmic reticulum lumen);GO:0030183(B cell differentiation);GO:0030433(ubiquitin-dependent ERAD pathway);GO:0030544(Hsp70 protein binding);GO:0034976(response to endoplasmic reticulum stress);GO:0051087(chaperone binding);GO:0051787(misfolded protein binding)
ENSAPLT00000017628	ENSAPLG00000014077	ARHGAP10	Rho GTPase activating protein 10 [Source:HGNC Symbol;Acc:HGNC:26099]	gga-miR-1329-5p_1ss12CG	99	-13.57	GO:0005096(GTPase activator activity);GO:0005515(protein binding);GO:0005829(cytosol);GO:0007010(cytoskeleton organization);GO:0007165(signal transduction);GO:0043066(negative regulation of apoptotic process)
ENSAPLT00000017628	ENSAPLG00000014077	ARHGAP10	Rho GTPase activating protein 10 [Source:HGNC Symbol;Acc:HGNC:26099]	gga-miR-1454_R-1_1ss6AG	99	-16.4	GO:0005096(GTPase activator activity);GO:0005515(protein binding);GO:0005829(cytosol);GO:0007010(cytoskeleton organization);GO:0007165(signal transduction);GO:0043066(negative regulation of apoptotic process)
ENSAPLT00000017791	ENSAPLG00000023160	TMEM97	transmembrane protein 97 [Source:HGNC Symbol;Acc:HGNC:28106]	gga-miR-146b-5p_R+2	99	-18.39	GO:0005764(lysosome);GO:0005791(rough endoplasmic reticulum);GO:0005829(cytosol);GO:0005886(plasma membrane);GO:0031965(nuclear membrane);GO:0042632(cholesterol homeostasis)
ENSAPLT00000017791	ENSAPLG00000023160	TMEM97	transmembrane protein 97 [Source:HGNC Symbol;Acc:HGNC:28106]	gga-miR-146c-5p	99	-14.65	GO:0005764(lysosome);GO:0005791(rough endoplasmic reticulum);GO:0005829(cytosol);GO:0005886(plasma membrane);GO:0031965(nuclear membrane);GO:0042632(cholesterol homeostasis)
ENSAPLT00000017791	ENSAPLG00000023160	TMEM97	transmembrane protein 97 [Source:HGNC Symbol;Acc:HGNC:28106]	gga-miR-212-5p	99	-14.82	GO:0005764(lysosome);GO:0005791(rough endoplasmic reticulum);GO:0005829(cytosol);GO:0005886(plasma membrane);GO:0031965(nuclear membrane);GO:0042632(cholesterol homeostasis)
ENSAPLT00000017791	ENSAPLG00000023160	TMEM97	transmembrane protein 97 [Source:HGNC Symbol;Acc:HGNC:28106]	gga-miR-31-5p	99	-18.47	GO:0005764(lysosome);GO:0005791(rough endoplasmic reticulum);GO:0005829(cytosol);GO:0005886(plasma membrane);GO:0031965(nuclear membrane);GO:0042632(cholesterol homeostasis)
ENSAPLT00000017791	ENSAPLG00000023160	TMEM97	transmembrane protein 97 [Source:HGNC Symbol;Acc:HGNC:28106]	hsa-miR-212-5p	99	-14.82	GO:0005764(lysosome);GO:0005791(rough endoplasmic reticulum);GO:0005829(cytosol);GO:0005886(plasma membrane);GO:0031965(nuclear membrane);GO:0042632(cholesterol homeostasis)
ENSAPLT00000017791	ENSAPLG00000023160	TMEM97	transmembrane protein 97 [Source:HGNC Symbol;Acc:HGNC:28106]	xla-miR-146b-5p_R+1_1ss9GT	99	-16.24	GO:0005764(lysosome);GO:0005791(rough endoplasmic reticulum);GO:0005829(cytosol);GO:0005886(plasma membrane);GO:0031965(nuclear membrane);GO:0042632(cholesterol homeostasis)
ENSAPLT00000017791	ENSAPLG00000023160	TMEM97	transmembrane protein 97 [Source:HGNC Symbol;Acc:HGNC:28106]	xla-miR-212-5p_R+1	99	-14.82	GO:0005764(lysosome);GO:0005791(rough endoplasmic reticulum);GO:0005829(cytosol);GO:0005886(plasma membrane);GO:0031965(nuclear membrane);GO:0042632(cholesterol homeostasis)
ENSAPLT00000017791	ENSAPLG00000023160	TMEM97	transmembrane protein 97 [Source:HGNC Symbol;Acc:HGNC:28106]	xtr-miR-146b_R+2	99	-14.85	GO:0005764(lysosome);GO:0005791(rough endoplasmic reticulum);GO:0005829(cytosol);GO:0005886(plasma membrane);GO:0031965(nuclear membrane);GO:0042632(cholesterol homeostasis)
ENSAPLT00000017973	ENSAPLG00000002545	RCAN3	RCAN family member 3 [Source:HGNC Symbol;Acc:HGNC:3042]	ami-miR-132-3p	99	-11.48	GO:0003676(nucleic acid binding);GO:0019722(calcium-mediated signaling);GO:0019902(phosphatase binding);GO:0031013(troponin I binding)
ENSAPLT00000018044	ENSAPLG00000018561	ENSAPLG00000018561	-	hsa-miR-30a-3p	99	-10.72	GO:0005003(ephrin receptor activity);GO:0005515(protein binding);GO:0005524(ATP binding);GO:0006468(protein phosphorylation);GO:0007169(transmembrane receptor protein tyrosine kinase signaling pathway);GO:0016021(integral component of membrane)
ENSAPLT00000018044	ENSAPLG00000018561	ENSAPLG00000018561	-	hsa-miR-30e-3p_1ss18AG	99	-10.72	GO:0005003(ephrin receptor activity);GO:0005515(protein binding);GO:0005524(ATP binding);GO:0006468(protein phosphorylation);GO:0007169(transmembrane receptor protein tyrosine kinase signaling pathway);GO:0016021(integral component of membrane)
ENSAPLT00000018217	ENSAPLG00000000980	ENSAPLG00000000980	-	dre-miR-204-5p_R+2	99	-12.58	GO:0003779(actin binding);GO:0007507(heart development);GO:0030036(actin cytoskeleton organization);GO:0030054(cell junction)
ENSAPLT00000018217	ENSAPLG00000000980	ENSAPLG00000000980	-	pma-miR-204-5p_L+1	99	-11.78	GO:0003779(actin binding);GO:0007507(heart development);GO:0030036(actin cytoskeleton organization);GO:0030054(cell junction)
ENSAPLT00000018731	ENSAPLG00000016448	MAPK8	mitogen-activated protein ki-se 8 [Source:HGNC Symbol;Acc:HGNC:6881]	hsa-miR-3120-3p	99	-14.24	GO:0004672(protein kinase activity);GO:0004674(protein serine/threonine kinase activity);GO:0004705(JUN kinase activity);GO:0004707(MAP kinase activity);GO:0005524(ATP binding);GO:0005634(nucleus);GO:0006468(protein phosphorylation);GO:0007254(JNK cascade);GO:0007258(JUN phosphorylation);GO:0009411(response to UV);GO:0010628(positive regulation of gene expression);GO:0018105(peptidyl-serine phosp…	ko04141(Protein processing in endoplasmic reticulum);ko04014(Ras signaling pathway);ko04010(MAPK signaling pathway);ko04012(ErbB signaling pathway);ko04310(Wnt signaling pathway);ko04668(TNF signaling pathway);ko04068(FoxO signaling pathway);ko04071(Sphingolipid signaling pathway);ko04024(cAMP signaling pathway);ko04140(Autophagy - animal);ko04137(Mitophagy - animal);ko04210(Apoptosis);ko04215(Ap…
ENSAPLT00000019131	ENSAPLG00000027938	TIMP4	TIMP metallopeptidase inhibitor 4 [Source:HGNC Symbol;Acc:HGNC:11823]	cli-miR-2970-5p	99	-12.44	GO:0005515(protein binding);GO:0007219(Notch signaling pathway);GO:0008191(metalloendopeptidase inhibitor activity)	ko05206(MicroRNAs in cancer);ko05205(Proteoglycans in cancer)
ENSAPLT00000020223	ENSAPLG00000007755	MAP2K5	mitogen-activated protein ki-se ki-se 5 [Source:HGNC Symbol;Acc:HGNC:6845]	cpi-miR-1416-5p_L+1R+1	99	-10.6	GO:0000165(MAPK cascade);GO:0004672(protein kinase activity);GO:0005515(protein binding);GO:0005524(ATP binding);GO:0005819(spindle);GO:0006468(protein phosphorylation);GO:0007507(heart development)	ko04010(MAPK signaling pathway);ko04540(Gap junction)
ENSAPLT00000020227	ENSAPLG00000001568	TLK2	tousled like ki-se 2 [Source:HGNC Symbol;Acc:HGNC:11842]	PC-3p-13429_133	99	-20.52	GO:0001672(regulation of chromatin assembly or disassembly);GO:0004672(protein kinase activity);GO:0004674(protein serine/threonine kinase activity);GO:0005524(ATP binding);GO:0005634(nucleus);GO:0005882(intermediate filament);GO:0006468(protein phosphorylation);GO:0006974(cellular response to DNA damage stimulus);GO:0007059(chromosome segregation);GO:0018105(peptidyl-serine phosphorylation);GO:0…
ENSAPLT00000020352	ENSAPLG00000019483	PAFAH1B2	platelet activating factor acetylhydrolase 1b catalytic subunit 2 [Source:HGNC Symbol;Acc:HGNC:8575]	ami-miR-132-3p	99	-13.54	GO:0001650(fibrillar center);GO:0005730(nucleolus);GO:0005737(cytoplasm);GO:0005829(cytosol);GO:0005886(plasma membrane);GO:0007283(spermatogenesis);GO:0016239(positive regulation of macroautophagy)	ko00565(Ether lipid metabolism)
ENSAPLT00000020782	ENSAPLG00000031045	MTPN	myotrophin [Source:HGNC Symbol;Acc:HGNC:15667]	dre-miR-363-3p_L-1R+2	99	-13.23	GO:0005515(protein binding)
ENSAPLT00000021003	ENSAPLG00000021741	PCMTD1	protein-L-isoaspartate (D-aspartate) O-methyltransferase domain containing 1 [Source:HGNC Symbol;Acc:HGNC:30483]	gga-miR-222a	99	-10.14	GO:0004719(protein-L-isoaspartate (D-aspartate) O-methyltransferase activity);GO:0006464(cellular protein modification process)
ENSAPLT00000021003	ENSAPLG00000021741	PCMTD1	protein-L-isoaspartate (D-aspartate) O-methyltransferase domain containing 1 [Source:HGNC Symbol;Acc:HGNC:30483]	xtr-miR-221_R+2	99	-12.47	GO:0004719(protein-L-isoaspartate (D-aspartate) O-methyltransferase activity);GO:0006464(cellular protein modification process)
ENSAPLT00000021049	ENSAPLG00000013138	EPN2	epsin 2 [Source:HGNC Symbol;Acc:HGNC:18639]	dre-miR-148_R+2_1ss9TC	99	-14.43	GO:0006897(endocytosis);GO:0030128(clathrin coat of endocytic vesicle);GO:0030948(negative regulation of vascular endothelial growth factor receptor signaling pathway);GO:0043231(intracellular membrane-bounded organelle);GO:0045747(positive regulation of Notch signaling pathway);GO:1903671(negative regulation of sprouting angiogenesis)	ko04144(Endocytosis)
ENSAPLT00000021049	ENSAPLG00000013138	EPN2	epsin 2 [Source:HGNC Symbol;Acc:HGNC:18639]	xtr-miR-148a_R+2	99	-14.43	GO:0006897(endocytosis);GO:0030128(clathrin coat of endocytic vesicle);GO:0030948(negative regulation of vascular endothelial growth factor receptor signaling pathway);GO:0043231(intracellular membrane-bounded organelle);GO:0045747(positive regulation of Notch signaling pathway);GO:1903671(negative regulation of sprouting angiogenesis)	ko04144(Endocytosis)
ENSAPLT00000021619	ENSAPLG00000008388	BTRC	beta-transducin repeat containing E3 ubiquitin protein ligase [Source:HGNC Symbol;Acc:HGNC:1144]	hsa-miR-221-5p_R+4	99	-53.59	GO:0000209(protein polyubiquitination);GO:0004842(ubiquitin-protein transferase activity);GO:0005515(protein binding);GO:0005634(nucleus);GO:0005737(cytoplasm);GO:0006470(protein dephosphorylation);GO:0006511(ubiquitin-dependent protein catabolic process);GO:0008013(beta-catenin binding);GO:0016567(protein ubiquitination);GO:0019005(SCF ubiquitin ligase complex);GO:0030163(protein catabolic proce…	ko04120(Ubiquitin mediated proteolysis);ko04310(Wnt signaling pathway);ko04340(Hedgehog signaling pathway);ko04114(Oocyte meiosis);ko04218(Cellular senescence)
ENSAPLT00000021792	ENSAPLG00000007116	POF1B	POF1B, actin binding protein [Source:HGNC Symbol;Acc:HGNC:13711]	gga-miR-148b-5p	99	-10.23	GO:0003382(epithelial cell morphogenesis);GO:0005884(actin filament);GO:0005912(adherens junction);GO:0005923(bicellular tight junction);GO:0007015(actin filament organization);GO:0030036(actin cytoskeleton organization);GO:0030057(desmosome);GO:0051015(actin filament binding);GO:0070830(bicellular tight junction assembly)
ENSAPLT00000022223	ENSAPLG00000018995	ENSAPLG00000018995	-	dre-miR-15b-5p_R+1	99	-37.93	GO:0005509(calcium ion binding);GO:0005544(calcium-dependent phospholipid binding)
ENSAPLT00000022223	ENSAPLG00000018995	ENSAPLG00000018995	-	gga-miR-16-5p	99	-14.75	GO:0005509(calcium ion binding);GO:0005544(calcium-dependent phospholipid binding)
ENSAPLT00000022223	ENSAPLG00000018995	ENSAPLG00000018995	-	hsa-miR-15a-5p	99	-32.56	GO:0005509(calcium ion binding);GO:0005544(calcium-dependent phospholipid binding)
ENSAPLT00000022571	ENSAPLG00000004315	MCF2	MCF.2 cell line derived transforming sequence [Source:HGNC Symbol;Acc:HGNC:6940]	gga-miR-7_R+2	99	-15.45	GO:0005085(guanyl-nucleotide exchange factor activity);GO:0005089(Rho guanyl-nucleotide exchange factor activity);GO:0005515(protein binding);GO:0016358(dendrite development);GO:0035023(regulation of Rho protein signal transduction);GO:0035556(intracellular signal transduction);GO:1990830(cellular response to leukemia inhibitory factor)
ENSAPLT00000022571	ENSAPLG00000004315	MCF2	MCF.2 cell line derived transforming sequence [Source:HGNC Symbol;Acc:HGNC:6940]	hsa-miR-7-5p	99	-15.45	GO:0005085(guanyl-nucleotide exchange factor activity);GO:0005089(Rho guanyl-nucleotide exchange factor activity);GO:0005515(protein binding);GO:0016358(dendrite development);GO:0035023(regulation of Rho protein signal transduction);GO:0035556(intracellular signal transduction);GO:1990830(cellular response to leukemia inhibitory factor)
ENSAPLT00000022826	ENSAPLG00000010292	FARSB	phenylalanyl-tR- synthetase subunit beta [Source:HGNC Symbol;Acc:HGNC:17800]	hsa-miR-3120-3p	99	-11.31	GO:0000166(nucleotide binding);GO:0000287(magnesium ion binding);GO:0003723(RNA binding);GO:0004826(phenylalanine-tRNA ligase activity);GO:0005524(ATP binding);GO:0005737(cytoplasm);GO:0006432(phenylalanyl-tRNA aminoacylation);GO:0009328(phenylalanine-tRNA ligase complex);GO:0051290(protein heterotetramerization)	ko00970(Aminoacyl-tRNA biosynthesis)
ENSAPLT00000023464	ENSAPLG00000009643	SYNRG	synergin gamma [Source:HGNC Symbol;Acc:HGNC:557]	dre-miR-15b-5p_R+1	99	-11.62	GO:0005515(protein binding)
ENSAPLT00000023464	ENSAPLG00000009643	SYNRG	synergin gamma [Source:HGNC Symbol;Acc:HGNC:557]	gga-miR-16-5p	99	-13.9	GO:0005515(protein binding)
ENSAPLT00000023464	ENSAPLG00000009643	SYNRG	synergin gamma [Source:HGNC Symbol;Acc:HGNC:557]	hsa-miR-15a-5p	99	-13.22	GO:0005515(protein binding)
ENSAPLT00000023502	ENSAPLG00000003494	UFD1	ubiquitin recognition factor in ER associated degradation 1 [Source:HGNC Symbol;Acc:HGNC:12520]	gga-miR-301a-5p_L+2	99	-12.44	GO:0005737(cytoplasm);GO:0005783(endoplasmic reticulum);GO:0006511(ubiquitin-dependent protein catabolic process);GO:0030970(retrograde protein transport, ER to cytosol);GO:0032480(negative regulation of type I interferon production);GO:0034098(VCP-NPL4-UFD1 AAA ATPase complex);GO:0036435(K48-linked polyubiquitin modification-dependent protein binding);GO:0036501(UFD1-NPL4 complex);GO:0039536(neg…	ko04141(Protein processing in endoplasmic reticulum)
ENSAPLT00000023553	ENSAPLG00000027650	ENSAPLG00000027650	-	dre-miR-204-5p_R+2	99	-10.74	GO:0005576(extracellular region);GO:0006955(immune response);GO:0008009(chemokine activity)	ko04060(Cytokine-cytokine receptor interaction);ko04620(Toll-like receptor signaling pathway);ko04623(Cytosolic DNA-sensing pathway);ko05132(Salmonella infection)
ENSAPLT00000023866	ENSAPLG00000006350	STRBP	spermatid perinuclear R- binding protein [Source:HGNC Symbol;Acc:HGNC:16462]	cli-miR-1467-5p	99	-21.53	GO:0002177(manchette);GO:0003723(RNA binding);GO:0003725(double-stranded RNA binding);GO:0003727(single-stranded RNA binding);GO:0005634(nucleus);GO:0007283(spermatogenesis);GO:0007286(spermatid development);GO:0007638(mechanosensory behavior);GO:0008017(microtubule binding);GO:0015630(microtubule cytoskeleton);GO:0015631(tubulin binding)
ENSAPLT00000024099	ENSAPLG00000008445	TBK1	TANK binding ki-se 1 [Source:HGNC Symbol;Acc:HGNC:11584]	hsa-miR-3120-3p	99	-16.09	GO:0002218(activation of innate immune response);GO:0003676(nucleic acid binding);GO:0004672(protein kinase activity);GO:0004674(protein serine/threonine kinase activity);GO:0005524(ATP binding);GO:0005654(nucleoplasm);GO:0005737(cytoplasm);GO:0006468(protein phosphorylation);GO:0010468(regulation of gene expression);GO:0010629(negative regulation of gene expression);GO:0016235(aggresome);GO:0016…	ko04137(Mitophagy - animal);ko04620(Toll-like receptor signaling pathway);ko04621(NOD-like receptor signaling pathway);ko04622(RIG-I-like receptor signaling pathway);ko04623(Cytosolic DNA-sensing pathway);ko05164(Influenza A);ko05168(Herpes simplex infection)
ENSAPLT00000024542	ENSAPLG00000010292	FARSB	phenylalanyl-tR- synthetase subunit beta [Source:HGNC Symbol;Acc:HGNC:17800]	mmu-miR-1a-1-5p	99	-11.87	GO:0000166(nucleotide binding);GO:0000287(magnesium ion binding);GO:0003723(RNA binding);GO:0004826(phenylalanine-tRNA ligase activity);GO:0005524(ATP binding);GO:0005737(cytoplasm);GO:0006432(phenylalanyl-tRNA aminoacylation);GO:0009328(phenylalanine-tRNA ligase complex);GO:0051290(protein heterotetramerization)	ko00970(Aminoacyl-tRNA biosynthesis)
ENSAPLT00000024542	ENSAPLG00000010292	FARSB	phenylalanyl-tR- synthetase subunit beta [Source:HGNC Symbol;Acc:HGNC:17800]	mmu-miR-1a-2-5p_2ss15GA17AG	99	-11.87	GO:0000166(nucleotide binding);GO:0000287(magnesium ion binding);GO:0003723(RNA binding);GO:0004826(phenylalanine-tRNA ligase activity);GO:0005524(ATP binding);GO:0005737(cytoplasm);GO:0006432(phenylalanyl-tRNA aminoacylation);GO:0009328(phenylalanine-tRNA ligase complex);GO:0051290(protein heterotetramerization)	ko00970(Aminoacyl-tRNA biosynthesis)
ENSAPLT00000024565	ENSAPLG00000004330	ENSAPLG00000004330	-	PC-5p-14541_124	99	-18.83	GO:0004930(G protein-coupled receptor activity);GO:0007186(G protein-coupled receptor signaling pathway);GO:0007601(visual perception);GO:0016021(integral component of membrane)
ENSAPLT00000025003	ENSAPLG00000009643	SYNRG	synergin gamma [Source:HGNC Symbol;Acc:HGNC:557]	dre-miR-15b-5p_R+1	99	-11.62	GO:0005515(protein binding)
ENSAPLT00000025003	ENSAPLG00000009643	SYNRG	synergin gamma [Source:HGNC Symbol;Acc:HGNC:557]	gga-miR-16-5p	99	-13.9	GO:0005515(protein binding)
ENSAPLT00000025003	ENSAPLG00000009643	SYNRG	synergin gamma [Source:HGNC Symbol;Acc:HGNC:557]	hsa-miR-15a-5p	99	-13.22	GO:0005515(protein binding)
ENSAPLT00000025059	ENSAPLG00000013769	TGDS	TDP-glucose 4,6-dehydratase [Source:HGNC Symbol;Acc:HGNC:20324]	cli-miR-10c-5p_R+1_1ss11AG	99	-17.44		ko00523(Polyketide sugar unit biosynthesis);ko01055(Biosynthesis of vancomycin group antibiotics);ko00525(Acarbose and validamycin biosynthesis)
ENSAPLT00000025322	ENSAPLG00000014983	FGFRL1	fibroblast growth factor receptor like 1 [Source:HGNC Symbol;Acc:HGNC:3693]	gga-miR-212-5p	99	-20.69	GO:0005007(fibroblast growth factor-activated receptor activity);GO:0005794(Golgi apparatus);GO:0005886(plasma membrane);GO:0008201(heparin binding);GO:0030133(transport vesicle);GO:0044291(cell-cell contact zone);GO:0051260(protein homooligomerization);GO:0098742(cell-cell adhesion via plasma-membrane adhesion molecules)	ko04010(MAPK signaling pathway);ko04144(Endocytosis);ko04810(Regulation of actin cytoskeleton)
ENSAPLT00000025322	ENSAPLG00000014983	FGFRL1	fibroblast growth factor receptor like 1 [Source:HGNC Symbol;Acc:HGNC:3693]	hsa-miR-212-5p	99	-20.69	GO:0005007(fibroblast growth factor-activated receptor activity);GO:0005794(Golgi apparatus);GO:0005886(plasma membrane);GO:0008201(heparin binding);GO:0030133(transport vesicle);GO:0044291(cell-cell contact zone);GO:0051260(protein homooligomerization);GO:0098742(cell-cell adhesion via plasma-membrane adhesion molecules)	ko04010(MAPK signaling pathway);ko04144(Endocytosis);ko04810(Regulation of actin cytoskeleton)
ENSAPLT00000025322	ENSAPLG00000014983	FGFRL1	fibroblast growth factor receptor like 1 [Source:HGNC Symbol;Acc:HGNC:3693]	xla-miR-212-5p_R+1	99	-20.69	GO:0005007(fibroblast growth factor-activated receptor activity);GO:0005794(Golgi apparatus);GO:0005886(plasma membrane);GO:0008201(heparin binding);GO:0030133(transport vesicle);GO:0044291(cell-cell contact zone);GO:0051260(protein homooligomerization);GO:0098742(cell-cell adhesion via plasma-membrane adhesion molecules)	ko04010(MAPK signaling pathway);ko04144(Endocytosis);ko04810(Regulation of actin cytoskeleton)
ENSAPLT00000025390	ENSAPLG00000009989	ENSAPLG00000009989	-	mmu-miR-27b-5p_1ss9GT	99	-12.83	GO:0007010(cytoskeleton organization);GO:0022604(regulation of cell morphogenesis)	ko04310(Wnt signaling pathway)
ENSAPLT00000025526	ENSAPLG00000012100	TGFBR2	transforming growth factor beta receptor 2 [Source:HGNC Symbol;Acc:HGNC:11773]	dre-miR-17a-5p_R+4	99	-28.35	GO:0001569(branching involved in blood vessel morphogenesis);GO:0001570(vasculogenesis);GO:0001701(in utero embryonic development);GO:0001947(heart looping);GO:0002053(positive regulation of mesenchymal cell proliferation);GO:0002088(lens development in camera-type eye);GO:0002651(positive regulation of tolerance induction to self antigen);GO:0002663(positive regulation of B cell tolerance induct…	ko04010(MAPK signaling pathway);ko04350(TGF-beta signaling pathway);ko04068(FoxO signaling pathway);ko04060(Cytokine-cytokine receptor interaction);ko04144(Endocytosis);ko04218(Cellular senescence);ko04520(Adherens junction);ko04933(AGE-RAGE signaling pathway in diabetic complications)
ENSAPLT00000025526	ENSAPLG00000012100	TGFBR2	transforming growth factor beta receptor 2 [Source:HGNC Symbol;Acc:HGNC:11773]	oni-miR-20_R+2	99	-32.34	GO:0001569(branching involved in blood vessel morphogenesis);GO:0001570(vasculogenesis);GO:0001701(in utero embryonic development);GO:0001947(heart looping);GO:0002053(positive regulation of mesenchymal cell proliferation);GO:0002088(lens development in camera-type eye);GO:0002651(positive regulation of tolerance induction to self antigen);GO:0002663(positive regulation of B cell tolerance induct…	ko04010(MAPK signaling pathway);ko04350(TGF-beta signaling pathway);ko04068(FoxO signaling pathway);ko04060(Cytokine-cytokine receptor interaction);ko04144(Endocytosis);ko04218(Cellular senescence);ko04520(Adherens junction);ko04933(AGE-RAGE signaling pathway in diabetic complications)
ENSAPLT00000026124	ENSAPLG00000013219	ZNF536	zinc finger protein 536 [Source:HGNC Symbol;Acc:HGNC:29025]	PC-5p-14541_124	99	-14.99	GO:0000122(negative regulation of transcription by RNA polymerase II);GO:0000978(RNA polymerase II proximal promoter sequence-specific DNA binding);GO:0001227(DNA-binding transcription repressor activity, RNA polymerase II-specific);GO:0003676(nucleic acid binding);GO:0044323(retinoic acid-responsive element binding);GO:0045665(negative regulation of neuron differentiation);GO:0048387(negative re…
ENSAPLT00000026194	ENSAPLG00000010390	SLC1A6	solute carrier family 1 member 6 [Source:HGNC Symbol;Acc:HGNC:10944]	dre-miR-204-5p_R+2	99	-39.32	GO:0015293(symporter activity);GO:0016021(integral component of membrane);GO:0045111(intermediate filament cytoskeleton)
ENSAPLT00000026393	ENSAPLG00000015108	DUSP22	dual specificity phosphatase 22 [Source:HGNC Symbol;Acc:HGNC:16077]	gga-miR-31-5p	99	-20.79	GO:0000122(negative regulation of transcription by RNA polymerase II);GO:0002710(negative regulation of T cell mediated immunity);GO:0004725(protein tyrosine phosphatase activity);GO:0004726(non-membrane spanning protein tyrosine phosphatase activity);GO:0005737(cytoplasm);GO:0005886(plasma membrane);GO:0006470(protein dephosphorylation);GO:0007179(transforming growth factor beta receptor signali…
ENSAPLT00000026715	ENSAPLG00000019259	METTL11B	methyltransferase like 11B [Source:HGNC Symbol;Acc:HGNC:31932]	xtr-miR-145_L+2R-1	99	-16.01	GO:0006480(N-terminal protein amino acid methylation);GO:0008168(methyltransferase activity)
ENSAPLT00000026753	ENSAPLG00000012543	NOX4	-DPH oxidase 4 [Source:HGNC Symbol;Acc:HGNC:7891]	gga-miR-148b-3p_L-3	99	-11.21	GO:0000902(cell morphogenesis);GO:0003015(heart process);GO:0005634(nucleus);GO:0006801(superoxide metabolic process);GO:0007569(cell aging);GO:0008285(negative regulation of cell population proliferation);GO:0010467(gene expression);GO:0016020(membrane);GO:0016175(superoxide-generating NADPH oxidase activity);GO:0016491(oxidoreductase activity);GO:0042554(superoxide anion generation);GO:0043406(…	ko04933(AGE-RAGE signaling pathway in diabetic complications)
ENSAPLT00000026924	ENSAPLG00000003615	MFF	mitochondrial fission factor [Source:HGNC Symbol;Acc:HGNC:24858]	mmu-miR-199b-5p_R+1_1ss10TC	99	-12.45	GO:0000266(mitochondrial fission);GO:0001836(release of cytochrome c from mitochondria);GO:0005739(mitochondrion);GO:0005741(mitochondrial outer membrane);GO:0005777(peroxisome);GO:0006626(protein targeting to mitochondrion);GO:0008053(mitochondrial fusion);GO:0010821(regulation of mitochondrion organization);GO:0016559(peroxisome fission);GO:0032592(integral component of mitochondrial membrane);…
ENSAPLT00000027229	ENSAPLG00000008102	SMARCE1	SWI/SNF related, matrix associated, actin dependent regulator of chromatin, subfamily e, member 1 [Source:HGNC Symbol;Acc:HGNC:11109]	gga-miR-15c-3p	99	-11.09	GO:0003723(RNA binding);GO:0005634(nucleus);GO:0005654(nucleoplasm);GO:0006337(nucleosome disassembly);GO:0006338(chromatin remodeling);GO:0008080(N-acetyltransferase activity);GO:0016514(SWI/SNF complex);GO:0016922(nuclear receptor binding);GO:0022008(neurogenesis);GO:0043044(ATP-dependent chromatin remodeling);GO:0045892(negative regulation of transcription, DNA-templated);GO:0047485(protein N-…
ENSAPLT00000027851	ENSAPLG00000012019	HNRNPA2B1	heterogeneous nuclear ribonucleoprotein A2/B1 [Source:HGNC Symbol;Acc:HGNC:5033]	cli-miR-1416-5p	99	-11.99	GO:0000398(mRNA splicing, via spliceosome);GO:0003676(nucleic acid binding);GO:0003723(RNA binding);GO:0003730(mRNA 3'-UTR binding);GO:0005634(nucleus);GO:0005654(nucleoplasm);GO:0005681(spliceosomal complex);GO:0005737(cytoplasm);GO:0006397(mRNA processing);GO:0006406(mRNA export from nucleus);GO:0031053(primary miRNA processing);GO:0035198(miRNA binding);GO:0043047(single-stranded telomeric DNA…
ENSAPLT00000028158	ENSAPLG00000030561	ENSAPLG00000030561	-	gmo-miR-101a-3p_1ss21AC	99	-31.33
ENSAPLT00000028217	ENSAPLG00000009459	CADM2	cell adhesion molecule 2 [Source:HGNC Symbol;Acc:HGNC:29849]	dre-let-7j_R+3_1ss10TA	99	-16.32
ENSAPLT00000028217	ENSAPLG00000009459	CADM2	cell adhesion molecule 2 [Source:HGNC Symbol;Acc:HGNC:29849]	gga-let-7l-5p_R+1_2ss10CA19TA	99	-16.1
ENSAPLT00000028217	ENSAPLG00000009459	CADM2	cell adhesion molecule 2 [Source:HGNC Symbol;Acc:HGNC:29849]	hsa-let-7b-5p	99	-16.68
ENSAPLT00000028217	ENSAPLG00000009459	CADM2	cell adhesion molecule 2 [Source:HGNC Symbol;Acc:HGNC:29849]	hsa-let-7c-5p	99	-15.62
ENSAPLT00000028217	ENSAPLG00000009459	CADM2	cell adhesion molecule 2 [Source:HGNC Symbol;Acc:HGNC:29849]	hsa-let-7g-5p	99	-16.16
ENSAPLT00000028217	ENSAPLG00000009459	CADM2	cell adhesion molecule 2 [Source:HGNC Symbol;Acc:HGNC:29849]	mmu-let-7j_1ss8TG	99	-16.16
ENSAPLT00000028217	ENSAPLG00000009459	CADM2	cell adhesion molecule 2 [Source:HGNC Symbol;Acc:HGNC:29849]	pma-let-7c_R+1_1ss19GA	99	-15.16
ENSAPLT00000028248	ENSAPLG00000009559	SLC5A11	solute carrier family 5 member 11 [Source:HGNC Symbol;Acc:HGNC:23091]	mmu-miR-183-3p_L-1_2ss11GA12AT	99	-12.47	GO:0016020(membrane);GO:0022857(transmembrane transporter activity);GO:0055085(transmembrane transport)
ENSAPLT00000028330	ENSAPLG00000012587	SLC35C2	solute carrier family 35 member C2 [Source:HGNC Symbol;Acc:HGNC:17117]	gga-miR-133c-3p_1ss22CT	99	-25.8	GO:0005654(nucleoplasm);GO:0005793(endoplasmic reticulum-Golgi intermediate compartment);GO:0005794(Golgi apparatus);GO:0005801(cis-Golgi network);GO:0010629(negative regulation of gene expression);GO:0036065(fucosylation);GO:0036066(protein O-linked fucosylation);GO:0045747(positive regulation of Notch signaling pathway)
ENSAPLT00000028330	ENSAPLG00000012587	SLC35C2	solute carrier family 35 member C2 [Source:HGNC Symbol;Acc:HGNC:17117]	hsa-miR-133a-3p_L-1R+1	99	-25.8	GO:0005654(nucleoplasm);GO:0005793(endoplasmic reticulum-Golgi intermediate compartment);GO:0005794(Golgi apparatus);GO:0005801(cis-Golgi network);GO:0010629(negative regulation of gene expression);GO:0036065(fucosylation);GO:0036066(protein O-linked fucosylation);GO:0045747(positive regulation of Notch signaling pathway)
ENSAPLT00000028437	ENSAPLG00000006442	PROM1	prominin 1 [Source:HGNC Symbol;Acc:HGNC:9454]	dre-miR-24_R+2	99	-18.28	GO:0005783(endoplasmic reticulum);GO:0005793(endoplasmic reticulum-Golgi intermediate compartment);GO:0005886(plasma membrane);GO:0009986(cell surface);GO:0016021(integral component of membrane);GO:0042622(photoreceptor outer segment membrane);GO:0042805(actinin binding);GO:0045296(cadherin binding);GO:0045494(photoreceptor cell maintenance);GO:0060042(retina morphogenesis in camera-type eye);GO:…
ENSAPLT00000028437	ENSAPLG00000006442	PROM1	prominin 1 [Source:HGNC Symbol;Acc:HGNC:9454]	gmo-miR-139-5p_R+1_1ss9GT	99	-16.84	GO:0005783(endoplasmic reticulum);GO:0005793(endoplasmic reticulum-Golgi intermediate compartment);GO:0005886(plasma membrane);GO:0009986(cell surface);GO:0016021(integral component of membrane);GO:0042622(photoreceptor outer segment membrane);GO:0042805(actinin binding);GO:0045296(cadherin binding);GO:0045494(photoreceptor cell maintenance);GO:0060042(retina morphogenesis in camera-type eye);GO:…
ENSAPLT00000028437	ENSAPLG00000006442	PROM1	prominin 1 [Source:HGNC Symbol;Acc:HGNC:9454]	hsa-miR-139-5p_R+1_1ss12CT	99	-13.5	GO:0005783(endoplasmic reticulum);GO:0005793(endoplasmic reticulum-Golgi intermediate compartment);GO:0005886(plasma membrane);GO:0009986(cell surface);GO:0016021(integral component of membrane);GO:0042622(photoreceptor outer segment membrane);GO:0042805(actinin binding);GO:0045296(cadherin binding);GO:0045494(photoreceptor cell maintenance);GO:0060042(retina morphogenesis in camera-type eye);GO:…
ENSAPLT00000028437	ENSAPLG00000006442	PROM1	prominin 1 [Source:HGNC Symbol;Acc:HGNC:9454]	mdo-miR-139-5p_R+5_1ss9GT	99	-16.84	GO:0005783(endoplasmic reticulum);GO:0005793(endoplasmic reticulum-Golgi intermediate compartment);GO:0005886(plasma membrane);GO:0009986(cell surface);GO:0016021(integral component of membrane);GO:0042622(photoreceptor outer segment membrane);GO:0042805(actinin binding);GO:0045296(cadherin binding);GO:0045494(photoreceptor cell maintenance);GO:0060042(retina morphogenesis in camera-type eye);GO:…
ENSAPLT00000029131	ENSAPLG00000010080	QKI	QKI, KH domain containing R- binding [Source:HGNC Symbol;Acc:HGNC:21100]	cli-miR-1467-5p	99	-17.81	GO:0001570(vasculogenesis);GO:0003676(nucleic acid binding);GO:0003723(RNA binding);GO:0005634(nucleus);GO:0005737(cytoplasm);GO:0007286(spermatid development);GO:0008366(axon ensheathment);GO:0010628(positive regulation of gene expression);GO:0042552(myelination);GO:0042692(muscle cell differentiation);GO:0042759(long-chain fatty acid biosynthetic process);GO:0045202(synapse)
ENSAPLT00000029613	ENSAPLG00000020929	ENSAPLG00000020929	-	PC-5p-534_9459	99	-20.41	GO:0043031(negative regulation of macrophage activation);GO:0050776(regulation of immune response)
ENSAPLT00000030197	ENSAPLG00000013275	CYP39A1	cytochrome P450 family 39 subfamily A member 1 [Source:HGNC Symbol;Acc:HGNC:17449]	gga-miR-146b-5p_R+2	99	-27.09	GO:0004497(monooxygenase activity);GO:0005506(iron ion binding);GO:0006699(bile acid biosynthetic process);GO:0006707(cholesterol catabolic process);GO:0008387(steroid 7-alpha-hydroxylase activity);GO:0008396(oxysterol 7-alpha-hydroxylase activity);GO:0016705(oxidoreductase activity, acting on paired donors, with incorporation or reduction of molecular oxygen);GO:0020037(heme binding);GO:0055114(…	ko00120(Primary bile acid biosynthesis)
ENSAPLT00000030197	ENSAPLG00000013275	CYP39A1	cytochrome P450 family 39 subfamily A member 1 [Source:HGNC Symbol;Acc:HGNC:17449]	gga-miR-146c-5p	99	-31.9	GO:0004497(monooxygenase activity);GO:0005506(iron ion binding);GO:0006699(bile acid biosynthetic process);GO:0006707(cholesterol catabolic process);GO:0008387(steroid 7-alpha-hydroxylase activity);GO:0008396(oxysterol 7-alpha-hydroxylase activity);GO:0016705(oxidoreductase activity, acting on paired donors, with incorporation or reduction of molecular oxygen);GO:0020037(heme binding);GO:0055114(…	ko00120(Primary bile acid biosynthesis)
ENSAPLT00000030197	ENSAPLG00000013275	CYP39A1	cytochrome P450 family 39 subfamily A member 1 [Source:HGNC Symbol;Acc:HGNC:17449]	xla-miR-146b-5p_R+1_1ss9GT	99	-35.99	GO:0004497(monooxygenase activity);GO:0005506(iron ion binding);GO:0006699(bile acid biosynthetic process);GO:0006707(cholesterol catabolic process);GO:0008387(steroid 7-alpha-hydroxylase activity);GO:0008396(oxysterol 7-alpha-hydroxylase activity);GO:0016705(oxidoreductase activity, acting on paired donors, with incorporation or reduction of molecular oxygen);GO:0020037(heme binding);GO:0055114(…	ko00120(Primary bile acid biosynthesis)
ENSAPLT00000030197	ENSAPLG00000013275	CYP39A1	cytochrome P450 family 39 subfamily A member 1 [Source:HGNC Symbol;Acc:HGNC:17449]	xtr-miR-146b_R+2	99	-33.73	GO:0004497(monooxygenase activity);GO:0005506(iron ion binding);GO:0006699(bile acid biosynthetic process);GO:0006707(cholesterol catabolic process);GO:0008387(steroid 7-alpha-hydroxylase activity);GO:0008396(oxysterol 7-alpha-hydroxylase activity);GO:0016705(oxidoreductase activity, acting on paired donors, with incorporation or reduction of molecular oxygen);GO:0020037(heme binding);GO:0055114(…	ko00120(Primary bile acid biosynthesis)
ENSAPLT00000030262	ENSAPLG00000022758	ENSAPLG00000022758	-	aca-miR-137b-3p_1ss23GC	99	-10.52	GO:0007165(signal transduction);GO:0017154(semaphorin receptor activity);GO:0071526(semaphorin-plexin signaling pathway)	ko04360(Axon guidance)
ENSAPLT00000030315	ENSAPLG00000002838	COPG1	coatomer protein complex subunit gamma 1 [Source:HGNC Symbol;Acc:HGNC:2236]	dre-miR-17a-5p_R+4	99	-16.39	GO:0005198(structural molecule activity);GO:0005794(Golgi apparatus);GO:0006886(intracellular protein transport);GO:0016192(vesicle-mediated transport);GO:0030117(membrane coat);GO:0030126(COPI vesicle coat)
ENSAPLT00000030315	ENSAPLG00000002838	COPG1	coatomer protein complex subunit gamma 1 [Source:HGNC Symbol;Acc:HGNC:2236]	oni-miR-20_R+2	99	-17.4	GO:0005198(structural molecule activity);GO:0005794(Golgi apparatus);GO:0006886(intracellular protein transport);GO:0016192(vesicle-mediated transport);GO:0030117(membrane coat);GO:0030126(COPI vesicle coat)
ENSAPLT00000030515	ENSAPLG00000006442	PROM1	prominin 1 [Source:HGNC Symbol;Acc:HGNC:9454]	dre-miR-24_R+2	99	-18.28	GO:0005783(endoplasmic reticulum);GO:0005793(endoplasmic reticulum-Golgi intermediate compartment);GO:0005886(plasma membrane);GO:0009986(cell surface);GO:0016021(integral component of membrane);GO:0042622(photoreceptor outer segment membrane);GO:0042805(actinin binding);GO:0045296(cadherin binding);GO:0045494(photoreceptor cell maintenance);GO:0060042(retina morphogenesis in camera-type eye);GO:…
ENSAPLT00000030515	ENSAPLG00000006442	PROM1	prominin 1 [Source:HGNC Symbol;Acc:HGNC:9454]	gmo-miR-139-5p_R+1_1ss9GT	99	-16.84	GO:0005783(endoplasmic reticulum);GO:0005793(endoplasmic reticulum-Golgi intermediate compartment);GO:0005886(plasma membrane);GO:0009986(cell surface);GO:0016021(integral component of membrane);GO:0042622(photoreceptor outer segment membrane);GO:0042805(actinin binding);GO:0045296(cadherin binding);GO:0045494(photoreceptor cell maintenance);GO:0060042(retina morphogenesis in camera-type eye);GO:…
ENSAPLT00000030515	ENSAPLG00000006442	PROM1	prominin 1 [Source:HGNC Symbol;Acc:HGNC:9454]	hsa-miR-139-5p_R+1_1ss12CT	99	-13.5	GO:0005783(endoplasmic reticulum);GO:0005793(endoplasmic reticulum-Golgi intermediate compartment);GO:0005886(plasma membrane);GO:0009986(cell surface);GO:0016021(integral component of membrane);GO:0042622(photoreceptor outer segment membrane);GO:0042805(actinin binding);GO:0045296(cadherin binding);GO:0045494(photoreceptor cell maintenance);GO:0060042(retina morphogenesis in camera-type eye);GO:…
ENSAPLT00000030515	ENSAPLG00000006442	PROM1	prominin 1 [Source:HGNC Symbol;Acc:HGNC:9454]	mdo-miR-139-5p_R+5_1ss9GT	99	-16.84	GO:0005783(endoplasmic reticulum);GO:0005793(endoplasmic reticulum-Golgi intermediate compartment);GO:0005886(plasma membrane);GO:0009986(cell surface);GO:0016021(integral component of membrane);GO:0042622(photoreceptor outer segment membrane);GO:0042805(actinin binding);GO:0045296(cadherin binding);GO:0045494(photoreceptor cell maintenance);GO:0060042(retina morphogenesis in camera-type eye);GO:…
ENSAPLT00000030521	ENSAPLG00000010390	SLC1A6	solute carrier family 1 member 6 [Source:HGNC Symbol;Acc:HGNC:10944]	dre-miR-204-5p_R+2	99	-39.32	GO:0015293(symporter activity);GO:0016021(integral component of membrane);GO:0045111(intermediate filament cytoskeleton)
ENSAPLT00000030524	ENSAPLG00000009643	SYNRG	synergin gamma [Source:HGNC Symbol;Acc:HGNC:557]	dre-miR-15b-5p_R+1	99	-11.62	GO:0005515(protein binding)
ENSAPLT00000030524	ENSAPLG00000009643	SYNRG	synergin gamma [Source:HGNC Symbol;Acc:HGNC:557]	gga-miR-16-5p	99	-13.9	GO:0005515(protein binding)
ENSAPLT00000030524	ENSAPLG00000009643	SYNRG	synergin gamma [Source:HGNC Symbol;Acc:HGNC:557]	hsa-miR-15a-5p	99	-13.22	GO:0005515(protein binding)
ENSAPLT00000030546	ENSAPLG00000008938	TTPAL	alpha tocopherol transfer protein like [Source:HGNC Symbol;Acc:HGNC:16114]	hsa-miR-1260a_R+1_1	99	-17.33
ENSAPLT00000030546	ENSAPLG00000008938	TTPAL	alpha tocopherol transfer protein like [Source:HGNC Symbol;Acc:HGNC:16114]	hsa-miR-1260a_R+1_2	99	-17.33
ENSAPLT00000030546	ENSAPLG00000008938	TTPAL	alpha tocopherol transfer protein like [Source:HGNC Symbol;Acc:HGNC:16114]	hsa-miR-1260b_1ss9AT	99	-17.33
ENSAPLT00000030687	ENSAPLG00000031087	LIN7C	lin-7 homolog C, crumbs cell polarity complex component [Source:HGNC Symbol;Acc:HGNC:17789]	gga-miR-22-3p	99	-16.17	GO:0002011(morphogenesis of an epithelial sheet);GO:0005515(protein binding);GO:0005737(cytoplasm);GO:0005886(plasma membrane);GO:0005911(cell-cell junction);GO:0007269(neurotransmitter secretion);GO:0008092(cytoskeletal protein binding);GO:0019904(protein domain specific binding);GO:0045202(synapse);GO:0097016(L27 domain binding);GO:0097025(MPP7-DLG1-LIN7 complex)
ENSAPLT00000030856	ENSAPLG00000031087	LIN7C	lin-7 homolog C, crumbs cell polarity complex component [Source:HGNC Symbol;Acc:HGNC:17789]	gga-miR-22-3p	99	-16.17	GO:0002011(morphogenesis of an epithelial sheet);GO:0005515(protein binding);GO:0005737(cytoplasm);GO:0005886(plasma membrane);GO:0005911(cell-cell junction);GO:0007269(neurotransmitter secretion);GO:0008092(cytoskeletal protein binding);GO:0019904(protein domain specific binding);GO:0045202(synapse);GO:0097016(L27 domain binding);GO:0097025(MPP7-DLG1-LIN7 complex)
ENSAPLT00000030872	ENSAPLG00000011465	ENSAPLG00000011465	-	pma-miR-204-5p_L+1	99	-11.36	GO:0016021(integral component of membrane)
ENSAPLT00000031223	ENSAPLG00000010064	CELF2	CUGBP Elav-like family member 2 [Source:HGNC Symbol;Acc:HGNC:2550]	ssc-miR-30a-3p_L-1R+1_1ss10GT	99	-26.27	GO:0003676(nucleic acid binding);GO:0003723(RNA binding);GO:0005634(nucleus);GO:0005737(cytoplasm);GO:0006376(mRNA splice site selection)
ENSAPLT00000031223	ENSAPLG00000010064	CELF2	CUGBP Elav-like family member 2 [Source:HGNC Symbol;Acc:HGNC:2550]	ssc-miR-30a-3p_L-1_1ss10GT	99	-25.4	GO:0003676(nucleic acid binding);GO:0003723(RNA binding);GO:0005634(nucleus);GO:0005737(cytoplasm);GO:0006376(mRNA splice site selection)
ENSAPLT00000031442	ENSAPLG00000010833	KREMEN1	kringle containing transmembrane protein 1 [Source:HGNC Symbol;Acc:HGNC:17550]	dre-miR-148_R+2_1ss9TC	99	-13.76
ENSAPLT00000031442	ENSAPLG00000010833	KREMEN1	kringle containing transmembrane protein 1 [Source:HGNC Symbol;Acc:HGNC:17550]	mmu-miR-145a-5p	99	-12.45
ENSAPLT00000031442	ENSAPLG00000010833	KREMEN1	kringle containing transmembrane protein 1 [Source:HGNC Symbol;Acc:HGNC:17550]	xtr-miR-148a_R+2	99	-13.76
ENSAPLT00000031548	ENSAPLG00000004919	IL1RL1	interleukin 1 receptor like 1 [Source:HGNC Symbol;Acc:HGNC:5998]	ola-miR-103_R+4	99	-13.87	GO:0002826(negative regulation of T-helper 1 type immune response);GO:0004908(interleukin-1 receptor activity);GO:0005515(protein binding);GO:0007165(signal transduction);GO:0009897(external side of plasma membrane);GO:0032689(negative regulation of interferon-gamma production);GO:0032754(positive regulation of interleukin-5 production);GO:0043032(positive regulation of macrophage activation);GO:…	ko04060(Cytokine-cytokine receptor interaction)
ENSAPLT00000032210	ENSAPLG00000012920	DPY19L3	dpy-19 like C-mannosyltransferase 3 [Source:HGNC Symbol;Acc:HGNC:27120]	rno-mir-3549-p5	99	-15.65	GO:0016021(integral component of membrane)
ENSAPLT00000032364	ENSAPLG00000012019	HNRNPA2B1	heterogeneous nuclear ribonucleoprotein A2/B1 [Source:HGNC Symbol;Acc:HGNC:5033]	cli-miR-1416-5p	99	-11.99	GO:0000398(mRNA splicing, via spliceosome);GO:0003676(nucleic acid binding);GO:0003723(RNA binding);GO:0003730(mRNA 3'-UTR binding);GO:0005634(nucleus);GO:0005654(nucleoplasm);GO:0005681(spliceosomal complex);GO:0005737(cytoplasm);GO:0006397(mRNA processing);GO:0006406(mRNA export from nucleus);GO:0031053(primary miRNA processing);GO:0035198(miRNA binding);GO:0043047(single-stranded telomeric DNA…
ENSAPLT00000032364	ENSAPLG00000012019	HNRNPA2B1	heterogeneous nuclear ribonucleoprotein A2/B1 [Source:HGNC Symbol;Acc:HGNC:5033]	gga-miR-1329-5p_1ss12CG	99	-18.05	GO:0000398(mRNA splicing, via spliceosome);GO:0003676(nucleic acid binding);GO:0003723(RNA binding);GO:0003730(mRNA 3'-UTR binding);GO:0005634(nucleus);GO:0005654(nucleoplasm);GO:0005681(spliceosomal complex);GO:0005737(cytoplasm);GO:0006397(mRNA processing);GO:0006406(mRNA export from nucleus);GO:0031053(primary miRNA processing);GO:0035198(miRNA binding);GO:0043047(single-stranded telomeric DNA…
ENSAPLT00000032605	ENSAPLG00000012085	ENSAPLG00000012085	-	aca-miR-181a_L+2	99	-62.68
ENSAPLT00000032605	ENSAPLG00000012085	ENSAPLG00000012085	-	dre-miR-181a-5p_L+2	99	-62.68
ENSAPLT00000032605	ENSAPLG00000012085	ENSAPLG00000012085	-	xtr-miR-181b_L+2R+2	99	-65.01
ENSAPLT00000032619	ENSAPLG00000014577	ENSAPLG00000014577	-	ssc-miR-30a-3p_L-1R+1_1ss10GT	99	-18.37
ENSAPLT00000032619	ENSAPLG00000014577	ENSAPLG00000014577	-	ssc-miR-30a-3p_L-1_1ss10GT	99	-16.92
ENSAPLT00000033107	ENSAPLG00000008973	ST6GAL-C3	ST6 N-acetylgalactosaminide alpha-2,6-sialyltransferase 3 [Source:HGNC Symbol;Acc:HGNC:19343]	dre-miR-17a-5p_R+4	99	-37.91	GO:0005654(nucleoplasm);GO:0006486(protein glycosylation);GO:0006677(glycosylceramide metabolic process);GO:0006687(glycosphingolipid metabolic process);GO:0008373(sialyltransferase activity);GO:0009100(glycoprotein metabolic process)	ko00604(Glycosphingolipid biosynthesis - ganglio series)
ENSAPLT00000033107	ENSAPLG00000008973	ST6GAL-C3	ST6 N-acetylgalactosaminide alpha-2,6-sialyltransferase 3 [Source:HGNC Symbol;Acc:HGNC:19343]	oni-miR-20_R+2	99	-37.32	GO:0005654(nucleoplasm);GO:0006486(protein glycosylation);GO:0006677(glycosylceramide metabolic process);GO:0006687(glycosphingolipid metabolic process);GO:0008373(sialyltransferase activity);GO:0009100(glycoprotein metabolic process)	ko00604(Glycosphingolipid biosynthesis - ganglio series)
ENSAPLT00000033696	ENSAPLG00000015187	BRAF	B-Raf proto-oncogene, serine/threonine ki-se [Source:HGNC Symbol;Acc:HGNC:1097]	hsa-miR-138-2-3p_R-1_1ss11GT	99	-10.61	GO:0002318(myeloid progenitor cell differentiation);GO:0004672(protein kinase activity);GO:0005524(ATP binding);GO:0005737(cytoplasm);GO:0005739(mitochondrion);GO:0005886(plasma membrane);GO:0006468(protein phosphorylation);GO:0007165(signal transduction);GO:0008542(visual learning);GO:0010628(positive regulation of gene expression);GO:0010764(negative regulation of fibroblast migration);GO:00301…	ko04010(MAPK signaling pathway);ko04012(ErbB signaling pathway);ko04068(FoxO signaling pathway);ko04150(mTOR signaling pathway);ko04510(Focal adhesion);ko04810(Regulation of actin cytoskeleton);ko04910(Insulin signaling pathway);ko04914(Progesterone-mediated oocyte maturation);ko04270(Vascular smooth muscle contraction)
ENSAPLT00000033727	ENSAPLG00000006958	SLC24A4	solute carrier family 24 member 4 [Source:HGNC Symbol;Acc:HGNC:10978]	gga-miR-26a-5p_R+2	99	-11.85	GO:0005887(integral component of plasma membrane);GO:0006811(ion transport);GO:0008273(calcium, potassium:sodium antiporter activity);GO:0016021(integral component of membrane);GO:0055085(transmembrane transport)
ENSAPLT00000033759	ENSAPLG00000020880	ID2	inhibitor of D- binding 2 [Source:HGNC Symbol;Acc:HGNC:5361]	gga-miR-19b-3p	99	-13.88	GO:0000122(negative regulation of transcription by RNA polymerase II);GO:0001656(metanephros development);GO:0001779(natural killer cell differentiation);GO:0001966(thigmotaxis);GO:0002521(leukocyte differentiation);GO:0003149(membranous septum morphogenesis);GO:0003166(bundle of His development);GO:0005634(nucleus);GO:0005737(cytoplasm);GO:0005829(cytosol);GO:0007507(heart development);GO:000762…	ko04350(TGF-beta signaling pathway)
ENSAPLT00000033759	ENSAPLG00000020880	ID2	inhibitor of D- binding 2 [Source:HGNC Symbol;Acc:HGNC:5361]	gga-miR-2131-5p_1ss9GT	99	-13.29	GO:0000122(negative regulation of transcription by RNA polymerase II);GO:0001656(metanephros development);GO:0001779(natural killer cell differentiation);GO:0001966(thigmotaxis);GO:0002521(leukocyte differentiation);GO:0003149(membranous septum morphogenesis);GO:0003166(bundle of His development);GO:0005634(nucleus);GO:0005737(cytoplasm);GO:0005829(cytosol);GO:0007507(heart development);GO:000762…	ko04350(TGF-beta signaling pathway)
ENSAPLT00000033759	ENSAPLG00000020880	ID2	inhibitor of D- binding 2 [Source:HGNC Symbol;Acc:HGNC:5361]	hsa-miR-19a-3p	99	-13.88	GO:0000122(negative regulation of transcription by RNA polymerase II);GO:0001656(metanephros development);GO:0001779(natural killer cell differentiation);GO:0001966(thigmotaxis);GO:0002521(leukocyte differentiation);GO:0003149(membranous septum morphogenesis);GO:0003166(bundle of His development);GO:0005634(nucleus);GO:0005737(cytoplasm);GO:0005829(cytosol);GO:0007507(heart development);GO:000762…	ko04350(TGF-beta signaling pathway)
ENSAPLT00000033759	ENSAPLG00000020880	ID2	inhibitor of D- binding 2 [Source:HGNC Symbol;Acc:HGNC:5361]	hsa-miR-19b-3p	99	-13.88	GO:0000122(negative regulation of transcription by RNA polymerase II);GO:0001656(metanephros development);GO:0001779(natural killer cell differentiation);GO:0001966(thigmotaxis);GO:0002521(leukocyte differentiation);GO:0003149(membranous septum morphogenesis);GO:0003166(bundle of His development);GO:0005634(nucleus);GO:0005737(cytoplasm);GO:0005829(cytosol);GO:0007507(heart development);GO:000762…	ko04350(TGF-beta signaling pathway)
ENSAPLT00000033777	ENSAPLG00000009284	P4HA1	prolyl 4-hydroxylase subunit alpha 1 [Source:HGNC Symbol;Acc:HGNC:8546]	gga-let-7l-3p_R+1	99	-10.31	GO:0004656(procollagen-proline 4-dioxygenase activity);GO:0005506(iron ion binding);GO:0005515(protein binding);GO:0005739(mitochondrion);GO:0005783(endoplasmic reticulum);GO:0016222(procollagen-proline 4-dioxygenase complex);GO:0016491(oxidoreductase activity);GO:0016702(oxidoreductase activity, acting on single donors with incorporation of molecular oxygen, incorporation of two atoms of oxygen)…	ko00330(Arginine and proline metabolism)
ENSAPLT00000033938	ENSAPLG00000025497	ENSAPLG00000025497	-	gga-miR-26a-5p_R+1	99	-49.5	GO:0006465(signal peptide processing);GO:0006627(protein processing involved in protein targeting to mitochondrion);GO:0008236(serine-type peptidase activity);GO:0042720(mitochondrial inner membrane peptidase complex)	ko03060(Protein export)
ENSAPLT00000033938	ENSAPLG00000025497	ENSAPLG00000025497	-	gga-miR-26a-5p_R+2	99	-50.02	GO:0006465(signal peptide processing);GO:0006627(protein processing involved in protein targeting to mitochondrion);GO:0008236(serine-type peptidase activity);GO:0042720(mitochondrial inner membrane peptidase complex)	ko03060(Protein export)
ENSAPLT00000033938	ENSAPLG00000025497	ENSAPLG00000025497	-	hsa-miR-26a-5p_R+1	99	-49.5	GO:0006465(signal peptide processing);GO:0006627(protein processing involved in protein targeting to mitochondrion);GO:0008236(serine-type peptidase activity);GO:0042720(mitochondrial inner membrane peptidase complex)	ko03060(Protein export)
ENSAPLT00000034109	ENSAPLG00000009643	SYNRG	synergin gamma [Source:HGNC Symbol;Acc:HGNC:557]	dre-miR-15b-5p_R+1	99	-11.62	GO:0005515(protein binding)
ENSAPLT00000034109	ENSAPLG00000009643	SYNRG	synergin gamma [Source:HGNC Symbol;Acc:HGNC:557]	gga-miR-16-5p	99	-13.9	GO:0005515(protein binding)
ENSAPLT00000034109	ENSAPLG00000009643	SYNRG	synergin gamma [Source:HGNC Symbol;Acc:HGNC:557]	hsa-miR-15a-5p	99	-13.22	GO:0005515(protein binding)
ENSAPLT00000034211	ENSAPLG00000026410	TCTE3	t-complex-associated-testis-expressed 3 [Source:HGNC Symbol;Acc:HGNC:11695]	PC-3p-35699_41	99	-12.35		ko05225(Hepatocellular carcinoma)
ENSAPLT00000034517	ENSAPLG00000010064	CELF2	CUGBP Elav-like family member 2 [Source:HGNC Symbol;Acc:HGNC:2550]	ssc-miR-30a-3p_L-1R+1_1ss10GT	99	-26.27	GO:0003676(nucleic acid binding);GO:0003723(RNA binding);GO:0005634(nucleus);GO:0005737(cytoplasm);GO:0006376(mRNA splice site selection)
ENSAPLT00000034517	ENSAPLG00000010064	CELF2	CUGBP Elav-like family member 2 [Source:HGNC Symbol;Acc:HGNC:2550]	ssc-miR-30a-3p_L-1_1ss10GT	99	-25.4	GO:0003676(nucleic acid binding);GO:0003723(RNA binding);GO:0005634(nucleus);GO:0005737(cytoplasm);GO:0006376(mRNA splice site selection)
ENSAPLT00000034684	ENSAPLG00000018561	ENSAPLG00000018561	-	hsa-miR-30a-3p	99	-10.72	GO:0005003(ephrin receptor activity);GO:0005515(protein binding);GO:0005524(ATP binding);GO:0006468(protein phosphorylation);GO:0007169(transmembrane receptor protein tyrosine kinase signaling pathway);GO:0016021(integral component of membrane)
ENSAPLT00000034684	ENSAPLG00000018561	ENSAPLG00000018561	-	hsa-miR-30e-3p_1ss18AG	99	-10.72	GO:0005003(ephrin receptor activity);GO:0005515(protein binding);GO:0005524(ATP binding);GO:0006468(protein phosphorylation);GO:0007169(transmembrane receptor protein tyrosine kinase signaling pathway);GO:0016021(integral component of membrane)
ENSAPLT00000034810	ENSAPLG00000006442	PROM1	prominin 1 [Source:HGNC Symbol;Acc:HGNC:9454]	dre-miR-24_R+2	99	-18.28	GO:0005783(endoplasmic reticulum);GO:0005793(endoplasmic reticulum-Golgi intermediate compartment);GO:0005886(plasma membrane);GO:0009986(cell surface);GO:0016021(integral component of membrane);GO:0042622(photoreceptor outer segment membrane);GO:0042805(actinin binding);GO:0045296(cadherin binding);GO:0045494(photoreceptor cell maintenance);GO:0060042(retina morphogenesis in camera-type eye);GO:…
ENSAPLT00000034810	ENSAPLG00000006442	PROM1	prominin 1 [Source:HGNC Symbol;Acc:HGNC:9454]	gmo-miR-139-5p_R+1_1ss9GT	99	-16.84	GO:0005783(endoplasmic reticulum);GO:0005793(endoplasmic reticulum-Golgi intermediate compartment);GO:0005886(plasma membrane);GO:0009986(cell surface);GO:0016021(integral component of membrane);GO:0042622(photoreceptor outer segment membrane);GO:0042805(actinin binding);GO:0045296(cadherin binding);GO:0045494(photoreceptor cell maintenance);GO:0060042(retina morphogenesis in camera-type eye);GO:…
ENSAPLT00000034810	ENSAPLG00000006442	PROM1	prominin 1 [Source:HGNC Symbol;Acc:HGNC:9454]	hsa-miR-139-5p_R+1_1ss12CT	99	-13.5	GO:0005783(endoplasmic reticulum);GO:0005793(endoplasmic reticulum-Golgi intermediate compartment);GO:0005886(plasma membrane);GO:0009986(cell surface);GO:0016021(integral component of membrane);GO:0042622(photoreceptor outer segment membrane);GO:0042805(actinin binding);GO:0045296(cadherin binding);GO:0045494(photoreceptor cell maintenance);GO:0060042(retina morphogenesis in camera-type eye);GO:…
ENSAPLT00000034810	ENSAPLG00000006442	PROM1	prominin 1 [Source:HGNC Symbol;Acc:HGNC:9454]	mdo-miR-139-5p_R+5_1ss9GT	99	-16.84	GO:0005783(endoplasmic reticulum);GO:0005793(endoplasmic reticulum-Golgi intermediate compartment);GO:0005886(plasma membrane);GO:0009986(cell surface);GO:0016021(integral component of membrane);GO:0042622(photoreceptor outer segment membrane);GO:0042805(actinin binding);GO:0045296(cadherin binding);GO:0045494(photoreceptor cell maintenance);GO:0060042(retina morphogenesis in camera-type eye);GO:…
ENSAPLT00000034967	ENSAPLG00000011777	ENSAPLG00000011777	-	gga-miR-460a-5p	99	-10.99	GO:0005515(protein binding);GO:0031929(TOR signaling);GO:0031931(TORC1 complex)	ko04150(mTOR signaling pathway);ko04140(Autophagy - animal);ko04136(Autophagy - other eukaryotes);ko04910(Insulin signaling pathway)
ENSAPLT00000035420	ENSAPLG00000018309	ENSAPLG00000018309	-	PC-3p-40360_33	99	-14.55
ENSAPLT00000035472	ENSAPLG00000030327	LMO4	LIM domain only 4 [Source:HGNC Symbol;Acc:HGNC:6644]	mmu-miR-143-3p	99	-21.8	GO:0001158(enhancer sequence-specific DNA binding);GO:0001843(neural tube closure);GO:0003281(ventricular septum development);GO:0005667(transcription factor complex);GO:0006366(transcription by RNA polymerase II);GO:0008134(transcription factor binding);GO:0021514(ventral spinal cord interneuron differentiation);GO:0021522(spinal cord motor neuron differentiation);GO:0021527(spinal cord associat…	ko05132(Salmonella infection)
ENSAPLT00000035615	ENSAPLG00000026913	UBE2G2	ubiquitin conjugating enzyme E2 G2 [Source:HGNC Symbol;Acc:HGNC:12483]	hsa-miR-30a-3p	99	-10.42	GO:0004842(ubiquitin-protein transferase activity);GO:0005783(endoplasmic reticulum);GO:0005829(cytosol);GO:0018279(protein N-linked glycosylation via asparagine);GO:0030433(ubiquitin-dependent ERAD pathway);GO:0035458(cellular response to interferon-beta);GO:0042802(identical protein binding);GO:0044257(cellular protein catabolic process);GO:0061631(ubiquitin conjugating enzyme activity);GO:0070…	ko04141(Protein processing in endoplasmic reticulum);ko04120(Ubiquitin mediated proteolysis)
ENSAPLT00000035615	ENSAPLG00000026913	UBE2G2	ubiquitin conjugating enzyme E2 G2 [Source:HGNC Symbol;Acc:HGNC:12483]	hsa-miR-30d-3p	99	-12.09	GO:0004842(ubiquitin-protein transferase activity);GO:0005783(endoplasmic reticulum);GO:0005829(cytosol);GO:0018279(protein N-linked glycosylation via asparagine);GO:0030433(ubiquitin-dependent ERAD pathway);GO:0035458(cellular response to interferon-beta);GO:0042802(identical protein binding);GO:0044257(cellular protein catabolic process);GO:0061631(ubiquitin conjugating enzyme activity);GO:0070…	ko04141(Protein processing in endoplasmic reticulum);ko04120(Ubiquitin mediated proteolysis)
ENSAPLT00000035615	ENSAPLG00000026913	UBE2G2	ubiquitin conjugating enzyme E2 G2 [Source:HGNC Symbol;Acc:HGNC:12483]	hsa-miR-30e-3p_1ss18AG	99	-10.42	GO:0004842(ubiquitin-protein transferase activity);GO:0005783(endoplasmic reticulum);GO:0005829(cytosol);GO:0018279(protein N-linked glycosylation via asparagine);GO:0030433(ubiquitin-dependent ERAD pathway);GO:0035458(cellular response to interferon-beta);GO:0042802(identical protein binding);GO:0044257(cellular protein catabolic process);GO:0061631(ubiquitin conjugating enzyme activity);GO:0070…	ko04141(Protein processing in endoplasmic reticulum);ko04120(Ubiquitin mediated proteolysis)
ENSAPLT00000035710	ENSAPLG00000001568	TLK2	tousled like ki-se 2 [Source:HGNC Symbol;Acc:HGNC:11842]	PC-3p-13429_133	99	-20.52	GO:0001672(regulation of chromatin assembly or disassembly);GO:0004672(protein kinase activity);GO:0004674(protein serine/threonine kinase activity);GO:0005524(ATP binding);GO:0005634(nucleus);GO:0005882(intermediate filament);GO:0006468(protein phosphorylation);GO:0006974(cellular response to DNA damage stimulus);GO:0007059(chromosome segregation);GO:0018105(peptidyl-serine phosphorylation);GO:0…
ENSAPLT00000036600	ENSAPLG00000017319	ZFAND6	zinc finger AN1-type containing 6 [Source:HGNC Symbol;Acc:HGNC:30164]	mmu-miR-125b-2-3p_2ss9GT11TC	99	-12.75	GO:0003677(DNA binding);GO:0006625(protein targeting to peroxisome);GO:0008270(zinc ion binding);GO:0031593(polyubiquitin modification-dependent protein binding);GO:0043066(negative regulation of apoptotic process);GO:0043122(regulation of I-kappaB kinase/NF-kappaB signaling);GO:0071356(cellular response to tumor necrosis factor)
ENSAPLT00000036825	ENSAPLG00000009020	PRTFDC1	phosphoribosyl transferase domain containing 1 [Source:HGNC Symbol;Acc:HGNC:23333]	gga-miR-218-5p_R+1	99	-14.68	GO:0004422(hypoxanthine phosphoribosyltransferase activity);GO:0006166(purine ribonucleoside salvage);GO:0009116(nucleoside metabolic process);GO:0042803(protein homodimerization activity)	ko00230(Purine metabolism);ko00983(Drug metabolism - other enzymes)
ENSAPLT00000036825	ENSAPLG00000009020	PRTFDC1	phosphoribosyl transferase domain containing 1 [Source:HGNC Symbol;Acc:HGNC:23333]	hsa-miR-218-5p_R+1	99	-14.68	GO:0004422(hypoxanthine phosphoribosyltransferase activity);GO:0006166(purine ribonucleoside salvage);GO:0009116(nucleoside metabolic process);GO:0042803(protein homodimerization activity)	ko00230(Purine metabolism);ko00983(Drug metabolism - other enzymes)
ENSAPLT00000036825	ENSAPLG00000009020	PRTFDC1	phosphoribosyl transferase domain containing 1 [Source:HGNC Symbol;Acc:HGNC:23333]	pma-miR-204-5p_L+1	99	-14.55	GO:0004422(hypoxanthine phosphoribosyltransferase activity);GO:0006166(purine ribonucleoside salvage);GO:0009116(nucleoside metabolic process);GO:0042803(protein homodimerization activity)	ko00230(Purine metabolism);ko00983(Drug metabolism - other enzymes)
ENSAPLT00000036850	ENSAPLG00000006907	PRMT3	protein arginine methyltransferase 3 [Source:HGNC Symbol;Acc:HGNC:30163]	bta-miR-199a-3p_L+1R+1	99	-14.47	GO:0005829(cytosol);GO:0006479(protein methylation);GO:0008168(methyltransferase activity);GO:0016274(protein-arginine N-methyltransferase activity);GO:0031397(negative regulation of protein ubiquitination);GO:0043022(ribosome binding)
ENSAPLT00000036914	ENSAPLG00000015834	RUFY2	RUN and FYVE domain containing 2 [Source:HGNC Symbol;Acc:HGNC:19761]	gga-miR-130b-3p	99	-12.99	GO:0005737(cytoplasm);GO:0017124(SH3 domain binding);GO:0046872(metal ion binding)	ko03030(DNA replication)
ENSAPLT00000036914	ENSAPLG00000015834	RUFY2	RUN and FYVE domain containing 2 [Source:HGNC Symbol;Acc:HGNC:19761]	hsa-miR-130b-3p_R-1_1ss10GA	99	-13.19	GO:0005737(cytoplasm);GO:0017124(SH3 domain binding);GO:0046872(metal ion binding)	ko03030(DNA replication)
ENSAPLT00000036914	ENSAPLG00000015834	RUFY2	RUN and FYVE domain containing 2 [Source:HGNC Symbol;Acc:HGNC:19761]	hsa-miR-454-3p_R+1	99	-17.12	GO:0005737(cytoplasm);GO:0017124(SH3 domain binding);GO:0046872(metal ion binding)	ko03030(DNA replication)
ENSAPLT00000037313	ENSAPLG00000028551	ENSAPLG00000028551	-	gga-miR-456-3p_1ss22AC	99	-22.2	GO:0004806(triglyceride lipase activity);GO:0005515(protein binding);GO:0006629(lipid metabolic process);GO:0052689(carboxylic ester hydrolase activity)	ko00561(Glycerolipid metabolism)
ENSAPLT00000037340	ENSAPLG00000015427	NOTUM	notum, palmitoleoyl-protein carboxylesterase [Source:HGNC Symbol;Acc:HGNC:27106]	cpi-miR-92b-3p	99	-13.02	GO:0016787(hydrolase activity);GO:0030178(negative regulation of Wnt signaling pathway);GO:1990697(protein depalmitoleylation);GO:1990699(palmitoleyl hydrolase activity)	ko04310(Wnt signaling pathway)
ENSAPLT00000037340	ENSAPLG00000015427	NOTUM	notum, palmitoleoyl-protein carboxylesterase [Source:HGNC Symbol;Acc:HGNC:27106]	hsa-miR-32-5p_R-1	99	-15.12	GO:0016787(hydrolase activity);GO:0030178(negative regulation of Wnt signaling pathway);GO:1990697(protein depalmitoleylation);GO:1990699(palmitoleyl hydrolase activity)	ko04310(Wnt signaling pathway)
ENSAPLT00000037423	ENSAPLG00000016176	WDR1	WD repeat domain 1 [Source:HGNC Symbol;Acc:HGNC:12754]	dre-miR-206-3p_R+1_1ss22GC	99	-13.7	GO:0002446(neutrophil mediated immunity);GO:0005515(protein binding);GO:0005886(plasma membrane);GO:0005911(cell-cell junction);GO:0008360(regulation of cell shape);GO:0030036(actin cytoskeleton organization);GO:0030043(actin filament fragmentation);GO:0030054(cell junction);GO:0030220(platelet formation);GO:0030834(regulation of actin filament depolymerization);GO:0030836(positive regulation of …
ENSAPLT00000037423	ENSAPLG00000016176	WDR1	WD repeat domain 1 [Source:HGNC Symbol;Acc:HGNC:12754]	gga-miR-206	99	-11.16	GO:0002446(neutrophil mediated immunity);GO:0005515(protein binding);GO:0005886(plasma membrane);GO:0005911(cell-cell junction);GO:0008360(regulation of cell shape);GO:0030036(actin cytoskeleton organization);GO:0030043(actin filament fragmentation);GO:0030054(cell junction);GO:0030220(platelet formation);GO:0030834(regulation of actin filament depolymerization);GO:0030836(positive regulation of …
ENSAPLT00000037423	ENSAPLG00000016176	WDR1	WD repeat domain 1 [Source:HGNC Symbol;Acc:HGNC:12754]	mmu-miR-206-3p_1ss22GA	99	-11.16	GO:0002446(neutrophil mediated immunity);GO:0005515(protein binding);GO:0005886(plasma membrane);GO:0005911(cell-cell junction);GO:0008360(regulation of cell shape);GO:0030036(actin cytoskeleton organization);GO:0030043(actin filament fragmentation);GO:0030054(cell junction);GO:0030220(platelet formation);GO:0030834(regulation of actin filament depolymerization);GO:0030836(positive regulation of …
ENSAPLT00000037423	ENSAPLG00000016176	WDR1	WD repeat domain 1 [Source:HGNC Symbol;Acc:HGNC:12754]	ola-miR-103_R+4	99	-15.35	GO:0002446(neutrophil mediated immunity);GO:0005515(protein binding);GO:0005886(plasma membrane);GO:0005911(cell-cell junction);GO:0008360(regulation of cell shape);GO:0030036(actin cytoskeleton organization);GO:0030043(actin filament fragmentation);GO:0030054(cell junction);GO:0030220(platelet formation);GO:0030834(regulation of actin filament depolymerization);GO:0030836(positive regulation of …
ENSAPLT00000037566	ENSAPLG00000024518	MANEAL	mannosidase endo-alpha like [Source:HGNC Symbol;Acc:HGNC:26452]	bta-miR-199a-3p_L+1R+1	99	-10.29	GO:0016798(hydrolase activity, acting on glycosyl bonds)
ENSAPLT00000037616	ENSAPLG00000028551	ENSAPLG00000028551	-	gga-miR-456-3p_1ss22AC	99	-22.2	GO:0004806(triglyceride lipase activity);GO:0005515(protein binding);GO:0006629(lipid metabolic process);GO:0052689(carboxylic ester hydrolase activity)	ko00561(Glycerolipid metabolism)
ENSAPLT00000037990	ENSAPLG00000003286	ENSAPLG00000003286	-	gga-miR-460a-5p	99	-11.94
ENSAPLT00000037990	ENSAPLG00000003286	ENSAPLG00000003286	-	hsa-miR-30c-2-3p	99	-16.58
ENSAPLT00000038030	ENSAPLG00000001568	TLK2	tousled like ki-se 2 [Source:HGNC Symbol;Acc:HGNC:11842]	PC-3p-13429_133	99	-20.52	GO:0001672(regulation of chromatin assembly or disassembly);GO:0004672(protein kinase activity);GO:0004674(protein serine/threonine kinase activity);GO:0005524(ATP binding);GO:0005634(nucleus);GO:0005882(intermediate filament);GO:0006468(protein phosphorylation);GO:0006974(cellular response to DNA damage stimulus);GO:0007059(chromosome segregation);GO:0018105(peptidyl-serine phosphorylation);GO:0…
ENSAPLT00000038032	ENSAPLG00000011777	ENSAPLG00000011777	-	gga-miR-460a-5p	99	-10.99	GO:0005515(protein binding);GO:0031929(TOR signaling);GO:0031931(TORC1 complex)	ko04150(mTOR signaling pathway);ko04140(Autophagy - animal);ko04136(Autophagy - other eukaryotes);ko04910(Insulin signaling pathway)
ENSAPLT00000038349	ENSAPLG00000010053	VGLL4	vestigial like family member 4 [Source:HGNC Symbol;Acc:HGNC:28966]	gga-miR-1677-5p_1ss10GA	99	-37.52	GO:0006355(regulation of transcription, DNA-templated)
ENSAPLT00000038949	ENSAPLG00000021727	EMP1	epithelial membrane protein 1 [Source:HGNC Symbol;Acc:HGNC:3333]	mmu-miR-199b-5p_R+1_1ss10TC	99	-18.32	GO:0005886(plasma membrane);GO:0008219(cell death);GO:0016020(membrane);GO:0016021(integral component of membrane);GO:0016049(cell growth);GO:0032060(bleb assembly)
ENSAPLT00000039146	ENSAPLG00000012960	CCT5	chaperonin containing TCP1 subunit 5 [Source:HGNC Symbol;Acc:HGNC:1618]	mmu-miR-143-5p_R+2	99	-11.4	GO:0003730(mRNA 3'-UTR binding);GO:0005524(ATP binding);GO:0005730(nucleolus);GO:0005813(centrosome);GO:0005829(cytosol);GO:0005832(chaperonin-containing T-complex);GO:0005874(microtubule);GO:0006457(protein folding);GO:0007339(binding of sperm to zona pellucida);GO:0009615(response to virus);GO:0031681(G-protein beta-subunit binding);GO:0032212(positive regulation of telomere maintenance via tel…
ENSAPLT00000039172	ENSAPLG00000009284	P4HA1	prolyl 4-hydroxylase subunit alpha 1 [Source:HGNC Symbol;Acc:HGNC:8546]	gga-let-7l-3p_R+1	99	-10.31	GO:0004656(procollagen-proline 4-dioxygenase activity);GO:0005506(iron ion binding);GO:0005515(protein binding);GO:0005739(mitochondrion);GO:0005783(endoplasmic reticulum);GO:0016222(procollagen-proline 4-dioxygenase complex);GO:0016491(oxidoreductase activity);GO:0016702(oxidoreductase activity, acting on single donors with incorporation of molecular oxygen, incorporation of two atoms of oxygen)…	ko00330(Arginine and proline metabolism)
ENSAPLT00000039311	ENSAPLG00000001331	ERBB4	erb-b2 receptor tyrosine ki-se 4 [Source:HGNC Symbol;Acc:HGNC:3432]	hsa-miR-214-3p	99	-42.16	GO:0001755(neural crest cell migration);GO:0004672(protein kinase activity);GO:0004713(protein tyrosine kinase activity);GO:0004714(transmembrane receptor protein tyrosine kinase activity);GO:0005154(epidermal growth factor receptor binding);GO:0005524(ATP binding);GO:0005634(nucleus);GO:0005739(mitochondrion);GO:0006468(protein phosphorylation);GO:0007165(signal transduction);GO:0007169(transmem…	ko04010(MAPK signaling pathway);ko04012(ErbB signaling pathway);ko04020(Calcium signaling pathway)
ENSAPLT00000039444	ENSAPLG00000016703	CD86	CD86 molecule [Source:HGNC Symbol;Acc:HGNC:1705]	PC-3p-13429_133	99	-29.14		ko04514(Cell adhesion molecules (CAMs));ko04620(Toll-like receptor signaling pathway);ko04672(Intestinal immune network for IgA production)
ENSAPLT00000039479	ENSAPLG00000018309	ENSAPLG00000018309	-	PC-3p-40360_33	99	-14.55
ENSAPLT00000039644	ENSAPLG00000012085	ENSAPLG00000012085	-	aca-miR-181a_L+2	99	-62.68
ENSAPLT00000039644	ENSAPLG00000012085	ENSAPLG00000012085	-	dre-miR-181a-5p_L+2	99	-62.68
ENSAPLT00000039644	ENSAPLG00000012085	ENSAPLG00000012085	-	xtr-miR-181b_L+2R+2	99	-65.01
ENSAPLT00000039831	ENSAPLG00000014295	ENSAPLG00000014295	-	PC-3p-35699_41	99	-12.56
ENSAPLT00000039831	ENSAPLG00000014295	ENSAPLG00000014295	-	aca-miR-137b-3p_1ss23GC	99	-10.24
ENSAPLT00000040245	ENSAPLG00000012565	OGDHL	oxoglutarate dehydroge-se like [Source:HGNC Symbol;Acc:HGNC:25590]	mdo-miR-139-3p_1ss8AG	99	-24.08	GO:0004591(oxoglutarate dehydrogenase (succinyl-transferring) activity);GO:0006099(tricarboxylic acid cycle);GO:0016624(oxidoreductase activity, acting on the aldehyde or oxo group of donors, disulfide as acceptor);GO:0030976(thiamine pyrophosphate binding);GO:0055114(oxidation-reduction process)	ko00020(Citrate cycle (TCA cycle));ko00310(Lysine degradation);ko00380(Tryptophan metabolism)
ENSAPLT00000040372	ENSAPLG00000018309	ENSAPLG00000018309	-	PC-3p-40360_33	99	-14.55
ENSAPLT00000040502	ENSAPLG00000008947	CCNF	cyclin F [Source:HGNC Symbol;Acc:HGNC:1591]	gga-miR-218-5p_R+1	99	-13.73	GO:0005515(protein binding);GO:0005634(nucleus);GO:0005813(centrosome);GO:0005814(centriole);GO:0010826(negative regulation of centrosome duplication);GO:0016567(protein ubiquitination);GO:0019005(SCF ubiquitin ligase complex);GO:0030054(cell junction);GO:0031146(SCF-dependent proteasomal ubiquitin-dependent protein catabolic process);GO:0051726(regulation of cell cycle)
ENSAPLT00000040502	ENSAPLG00000008947	CCNF	cyclin F [Source:HGNC Symbol;Acc:HGNC:1591]	hsa-miR-218-5p_R+1	99	-13.73	GO:0005515(protein binding);GO:0005634(nucleus);GO:0005813(centrosome);GO:0005814(centriole);GO:0010826(negative regulation of centrosome duplication);GO:0016567(protein ubiquitination);GO:0019005(SCF ubiquitin ligase complex);GO:0030054(cell junction);GO:0031146(SCF-dependent proteasomal ubiquitin-dependent protein catabolic process);GO:0051726(regulation of cell cycle)
ENSAPLT00000042045	ENSAPLG00000002485	NPHP4	nephrocystin 4 [Source:HGNC Symbol;Acc:HGNC:19104]	hsa-miR-23a-3p_R+1	99	-12.54	GO:0005089(Rho guanyl-nucleotide exchange factor activity);GO:0005737(cytoplasm);GO:0005813(centrosome);GO:0005856(cytoskeleton);GO:0005911(cell-cell junction);GO:0030317(flagellated sperm motility);GO:0032391(photoreceptor connecting cilium);GO:0035023(regulation of Rho protein signal transduction);GO:0035845(photoreceptor cell outer segment organization);GO:0035869(ciliary transition zone);GO:0…
ENSAPLT00000042045	ENSAPLG00000002485	NPHP4	nephrocystin 4 [Source:HGNC Symbol;Acc:HGNC:19104]	mmu-miR-23b-3p_R+2_1ss9GT	99	-30.56	GO:0005089(Rho guanyl-nucleotide exchange factor activity);GO:0005737(cytoplasm);GO:0005813(centrosome);GO:0005856(cytoskeleton);GO:0005911(cell-cell junction);GO:0030317(flagellated sperm motility);GO:0032391(photoreceptor connecting cilium);GO:0035023(regulation of Rho protein signal transduction);GO:0035845(photoreceptor cell outer segment organization);GO:0035869(ciliary transition zone);GO:0…
ENSAPLT00000043056	ENSAPLG00000013107	RHBDD1	rhomboid domain containing 1 [Source:HGNC Symbol;Acc:HGNC:23081]	gga-miR-96-5p_L+1	99	-16.92	GO:0004252(serine-type endopeptidase activity);GO:0005783(endoplasmic reticulum);GO:0005789(endoplasmic reticulum membrane);GO:0008233(peptidase activity);GO:0010954(positive regulation of protein processing);GO:0016021(integral component of membrane);GO:0030176(integral component of endoplasmic reticulum membrane);GO:0031293(membrane protein intracellular domain proteolysis);GO:0034620(cellular …
ENSAPLT00000043136	ENSAPLG00000007010	INTS6	integrator complex subunit 6 [Source:HGNC Symbol;Acc:HGNC:14879]	ami-miR-132-3p	99	-19.41	GO:0005634(nucleus);GO:0005654(nucleoplasm);GO:0015629(actin cytoskeleton);GO:0016180(snRNA processing);GO:0032039(integrator complex)
ENSAPLT00000043542	ENSAPLG00000009246	MAN1A2	mannosidase alpha class 1A member 2 [Source:HGNC Symbol;Acc:HGNC:6822]	hsa-miR-30a-3p	99	-10.26	GO:0003824(catalytic activity);GO:0004571(mannosyl-oligosaccharide 1,2-alpha-mannosidase activity);GO:0005509(calcium ion binding);GO:0005794(Golgi apparatus);GO:0016020(membrane)	ko00510(N-Glycan biosynthesis);ko04141(Protein processing in endoplasmic reticulum)
ENSAPLT00000043542	ENSAPLG00000009246	MAN1A2	mannosidase alpha class 1A member 2 [Source:HGNC Symbol;Acc:HGNC:6822]	hsa-miR-30d-3p	99	-12.22	GO:0003824(catalytic activity);GO:0004571(mannosyl-oligosaccharide 1,2-alpha-mannosidase activity);GO:0005509(calcium ion binding);GO:0005794(Golgi apparatus);GO:0016020(membrane)	ko00510(N-Glycan biosynthesis);ko04141(Protein processing in endoplasmic reticulum)
ENSAPLT00000043542	ENSAPLG00000009246	MAN1A2	mannosidase alpha class 1A member 2 [Source:HGNC Symbol;Acc:HGNC:6822]	hsa-miR-30e-3p_1ss18AG	99	-10.26	GO:0003824(catalytic activity);GO:0004571(mannosyl-oligosaccharide 1,2-alpha-mannosidase activity);GO:0005509(calcium ion binding);GO:0005794(Golgi apparatus);GO:0016020(membrane)	ko00510(N-Glycan biosynthesis);ko04141(Protein processing in endoplasmic reticulum)
ENSAPLT00000043898	ENSAPLG00000015531	ENSAPLG00000015531	-	cli-miR-10c-3p_R-1	99	-10.05	GO:0009055(electron transfer activity);GO:0050660(flavin adenine dinucleotide binding)
ENSAPLT00000044040	ENSAPLG00000013513	FHL2	four and a half LIM domains 2 [Source:HGNC Symbol;Acc:HGNC:3703]	hsa-miR-133b	99	-12.63	GO:0001649(osteoblast differentiation);GO:0005634(nucleus);GO:0006357(regulation of transcription by RNA polymerase II);GO:0030018(Z disc);GO:0045892(negative regulation of transcription, DNA-templated);GO:0055014(atrial cardiac muscle cell development);GO:0055015(ventricular cardiac muscle cell development);GO:0060347(heart trabecula formation);GO:0070885(negative regulation of calcineurin-NFAT …	ko04380(Osteoclast differentiation)
ENSAPLT00000044040	ENSAPLG00000013513	FHL2	four and a half LIM domains 2 [Source:HGNC Symbol;Acc:HGNC:3703]	hsa-miR-133b_R+1	99	-12.63	GO:0001649(osteoblast differentiation);GO:0005634(nucleus);GO:0006357(regulation of transcription by RNA polymerase II);GO:0030018(Z disc);GO:0045892(negative regulation of transcription, DNA-templated);GO:0055014(atrial cardiac muscle cell development);GO:0055015(ventricular cardiac muscle cell development);GO:0060347(heart trabecula formation);GO:0070885(negative regulation of calcineurin-NFAT …	ko04380(Osteoclast differentiation)
ENSAPLT00000044040	ENSAPLG00000013513	FHL2	four and a half LIM domains 2 [Source:HGNC Symbol;Acc:HGNC:3703]	xtr-miR-133b_L+1R+2	99	-12.82	GO:0001649(osteoblast differentiation);GO:0005634(nucleus);GO:0006357(regulation of transcription by RNA polymerase II);GO:0030018(Z disc);GO:0045892(negative regulation of transcription, DNA-templated);GO:0055014(atrial cardiac muscle cell development);GO:0055015(ventricular cardiac muscle cell development);GO:0060347(heart trabecula formation);GO:0070885(negative regulation of calcineurin-NFAT …	ko04380(Osteoclast differentiation)
ENSAPLT00000044876	ENSAPLG00000002942	SYBU	syntabulin [Source:HGNC Symbol;Acc:HGNC:26011]	hsa-miR-454-3p_R+1	99	-14.93	GO:0005874(microtubule);GO:0017075(syntaxin-1 binding);GO:0019894(kinesin binding);GO:0031982(vesicle);GO:0043231(intracellular membrane-bounded organelle)
ENSAPLT00000044897	ENSAPLG00000006869	ATRNL1	attractin like 1 [Source:HGNC Symbol;Acc:HGNC:29063]	cli-miR-10c-3p_R-1	99	-11.19	GO:0005515(protein binding);GO:0007186(G protein-coupled receptor signaling pathway)
ENSAPLT00000045156	ENSAPLG00000008708	AOX1	aldehyde oxidase 1 [Source:HGNC Symbol;Acc:HGNC:553]	cpi-miR-454-5p_R+1	99	-18	GO:0004031(aldehyde oxidase activity);GO:0005506(iron ion binding);GO:0005829(cytosol);GO:0009055(electron transfer activity);GO:0016491(oxidoreductase activity);GO:0017144(drug metabolic process);GO:0042802(identical protein binding);GO:0042803(protein homodimerization activity);GO:0043546(molybdopterin cofactor binding);GO:0046872(metal ion binding);GO:0050660(flavin adenine dinucleotide bindin…	ko00280(Valine, leucine and isoleucine degradation);ko00350(Tyrosine metabolism);ko00380(Tryptophan metabolism);ko00750(Vitamin B6 metabolism);ko00760(Nicotinate and nicotinamide metabolism);ko00830(Retinol metabolism);ko00982(Drug metabolism - cytochrome P450)
ENSAPLT00000045161	ENSAPLG00000022850	ENSAPLG00000022850	-	gga-miR-26a-5p_R+1	99	-10.62	GO:0004930(G protein-coupled receptor activity);GO:0007186(G protein-coupled receptor signaling pathway);GO:0016021(integral component of membrane)
ENSAPLT00000045161	ENSAPLG00000022850	ENSAPLG00000022850	-	gga-miR-26a-5p_R+2	99	-12.06	GO:0004930(G protein-coupled receptor activity);GO:0007186(G protein-coupled receptor signaling pathway);GO:0016021(integral component of membrane)
ENSAPLT00000045161	ENSAPLG00000022850	ENSAPLG00000022850	-	hsa-miR-26a-5p_R+1	99	-12.06	GO:0004930(G protein-coupled receptor activity);GO:0007186(G protein-coupled receptor signaling pathway);GO:0016021(integral component of membrane)
ENSAPLT00000046068	ENSAPLG00000019065	MRPL13	mitochondrial ribosomal protein L13 [Source:HGNC Symbol;Acc:HGNC:14278]	xtr-miR-145_L+2R-1	99	-16.62	GO:0003735(structural constituent of ribosome);GO:0005739(mitochondrion);GO:0005761(mitochondrial ribosome);GO:0005762(mitochondrial large ribosomal subunit);GO:0005840(ribosome);GO:0006412(translation)	ko03010(Ribosome)
ENSAPLT00000046656	ENSAPLG00000004315	MCF2	MCF.2 cell line derived transforming sequence [Source:HGNC Symbol;Acc:HGNC:6940]	gga-miR-7_R+2	99	-15.45	GO:0005085(guanyl-nucleotide exchange factor activity);GO:0005089(Rho guanyl-nucleotide exchange factor activity);GO:0005515(protein binding);GO:0016358(dendrite development);GO:0035023(regulation of Rho protein signal transduction);GO:0035556(intracellular signal transduction);GO:1990830(cellular response to leukemia inhibitory factor)
ENSAPLT00000046656	ENSAPLG00000004315	MCF2	MCF.2 cell line derived transforming sequence [Source:HGNC Symbol;Acc:HGNC:6940]	hsa-miR-7-5p	99	-15.45	GO:0005085(guanyl-nucleotide exchange factor activity);GO:0005089(Rho guanyl-nucleotide exchange factor activity);GO:0005515(protein binding);GO:0016358(dendrite development);GO:0035023(regulation of Rho protein signal transduction);GO:0035556(intracellular signal transduction);GO:1990830(cellular response to leukemia inhibitory factor)
ENSAPLT00000046822	ENSAPLG00000031045	MTPN	myotrophin [Source:HGNC Symbol;Acc:HGNC:15667]	dre-miR-363-3p_L-1R+2	99	-13.23	GO:0005515(protein binding)
ENSAPLT00000046858	ENSAPLG00000015108	DUSP22	dual specificity phosphatase 22 [Source:HGNC Symbol;Acc:HGNC:16077]	gga-miR-31-5p	99	-20.79	GO:0000122(negative regulation of transcription by RNA polymerase II);GO:0002710(negative regulation of T cell mediated immunity);GO:0004725(protein tyrosine phosphatase activity);GO:0004726(non-membrane spanning protein tyrosine phosphatase activity);GO:0005737(cytoplasm);GO:0005886(plasma membrane);GO:0006470(protein dephosphorylation);GO:0007179(transforming growth factor beta receptor signali…
ENSAPLT00000047000	ENSAPLG00000008947	CCNF	cyclin F [Source:HGNC Symbol;Acc:HGNC:1591]	gga-miR-218-5p_R+1	99	-13.73	GO:0005515(protein binding);GO:0005634(nucleus);GO:0005813(centrosome);GO:0005814(centriole);GO:0010826(negative regulation of centrosome duplication);GO:0016567(protein ubiquitination);GO:0019005(SCF ubiquitin ligase complex);GO:0030054(cell junction);GO:0031146(SCF-dependent proteasomal ubiquitin-dependent protein catabolic process);GO:0051726(regulation of cell cycle)
ENSAPLT00000047000	ENSAPLG00000008947	CCNF	cyclin F [Source:HGNC Symbol;Acc:HGNC:1591]	hsa-miR-218-5p_R+1	99	-13.73	GO:0005515(protein binding);GO:0005634(nucleus);GO:0005813(centrosome);GO:0005814(centriole);GO:0010826(negative regulation of centrosome duplication);GO:0016567(protein ubiquitination);GO:0019005(SCF ubiquitin ligase complex);GO:0030054(cell junction);GO:0031146(SCF-dependent proteasomal ubiquitin-dependent protein catabolic process);GO:0051726(regulation of cell cycle)
ENSAPLT00000047384	ENSAPLG00000004315	MCF2	MCF.2 cell line derived transforming sequence [Source:HGNC Symbol;Acc:HGNC:6940]	gga-miR-7_R+2	99	-15.45	GO:0005085(guanyl-nucleotide exchange factor activity);GO:0005089(Rho guanyl-nucleotide exchange factor activity);GO:0005515(protein binding);GO:0016358(dendrite development);GO:0035023(regulation of Rho protein signal transduction);GO:0035556(intracellular signal transduction);GO:1990830(cellular response to leukemia inhibitory factor)
ENSAPLT00000047384	ENSAPLG00000004315	MCF2	MCF.2 cell line derived transforming sequence [Source:HGNC Symbol;Acc:HGNC:6940]	hsa-miR-7-5p	99	-15.45	GO:0005085(guanyl-nucleotide exchange factor activity);GO:0005089(Rho guanyl-nucleotide exchange factor activity);GO:0005515(protein binding);GO:0016358(dendrite development);GO:0035023(regulation of Rho protein signal transduction);GO:0035556(intracellular signal transduction);GO:1990830(cellular response to leukemia inhibitory factor)
ENSAPLT00000047781	ENSAPLG00000027938	TIMP4	TIMP metallopeptidase inhibitor 4 [Source:HGNC Symbol;Acc:HGNC:11823]	cli-miR-2970-5p	99	-12.44	GO:0005515(protein binding);GO:0007219(Notch signaling pathway);GO:0008191(metalloendopeptidase inhibitor activity)	ko05206(MicroRNAs in cancer);ko05205(Proteoglycans in cancer)
ENSAPLT00000047822	ENSAPLG00000013513	FHL2	four and a half LIM domains 2 [Source:HGNC Symbol;Acc:HGNC:3703]	hsa-miR-133b	99	-12.63	GO:0001649(osteoblast differentiation);GO:0005634(nucleus);GO:0006357(regulation of transcription by RNA polymerase II);GO:0030018(Z disc);GO:0045892(negative regulation of transcription, DNA-templated);GO:0055014(atrial cardiac muscle cell development);GO:0055015(ventricular cardiac muscle cell development);GO:0060347(heart trabecula formation);GO:0070885(negative regulation of calcineurin-NFAT …	ko04380(Osteoclast differentiation)
ENSAPLT00000047822	ENSAPLG00000013513	FHL2	four and a half LIM domains 2 [Source:HGNC Symbol;Acc:HGNC:3703]	hsa-miR-133b_R+1	99	-12.63	GO:0001649(osteoblast differentiation);GO:0005634(nucleus);GO:0006357(regulation of transcription by RNA polymerase II);GO:0030018(Z disc);GO:0045892(negative regulation of transcription, DNA-templated);GO:0055014(atrial cardiac muscle cell development);GO:0055015(ventricular cardiac muscle cell development);GO:0060347(heart trabecula formation);GO:0070885(negative regulation of calcineurin-NFAT …	ko04380(Osteoclast differentiation)
ENSAPLT00000047822	ENSAPLG00000013513	FHL2	four and a half LIM domains 2 [Source:HGNC Symbol;Acc:HGNC:3703]	xtr-miR-133b_L+1R+2	99	-12.82	GO:0001649(osteoblast differentiation);GO:0005634(nucleus);GO:0006357(regulation of transcription by RNA polymerase II);GO:0030018(Z disc);GO:0045892(negative regulation of transcription, DNA-templated);GO:0055014(atrial cardiac muscle cell development);GO:0055015(ventricular cardiac muscle cell development);GO:0060347(heart trabecula formation);GO:0070885(negative regulation of calcineurin-NFAT …	ko04380(Osteoclast differentiation)
ENSAPLT00000047837	ENSAPLG00000000980	ENSAPLG00000000980	-	dre-miR-204-5p_R+2	99	-12.58	GO:0003779(actin binding);GO:0007507(heart development);GO:0030036(actin cytoskeleton organization);GO:0030054(cell junction)
ENSAPLT00000047837	ENSAPLG00000000980	ENSAPLG00000000980	-	pma-miR-204-5p_L+1	99	-11.78	GO:0003779(actin binding);GO:0007507(heart development);GO:0030036(actin cytoskeleton organization);GO:0030054(cell junction)
ENSAPLT00000048099	ENSAPLG00000004330	ENSAPLG00000004330	-	PC-5p-14541_124	99	-18.83	GO:0004930(G protein-coupled receptor activity);GO:0007186(G protein-coupled receptor signaling pathway);GO:0007601(visual perception);GO:0016021(integral component of membrane)
ENSAPLT00000001229	ENSAPLG00000001231	ALX1	ALX homeobox 1 [Source:HGNC Symbol;Acc:HGNC:1494]	hsa-miR-30a-3p	98	-12.54	GO:0000122(negative regulation of transcription by RNA polymerase II);GO:0000977(RNA polymerase II regulatory region sequence-specific DNA binding);GO:0001228(DNA-binding transcription activator activity, RNA polymerase II-specific);GO:0001755(neural crest cell migration);GO:0001843(neural tube closure);GO:0003677(DNA binding);GO:0003700(DNA-binding transcription factor activity);GO:0005634(nucle…
ENSAPLT00000001229	ENSAPLG00000001231	ALX1	ALX homeobox 1 [Source:HGNC Symbol;Acc:HGNC:1494]	hsa-miR-30d-3p	98	-10.98	GO:0000122(negative regulation of transcription by RNA polymerase II);GO:0000977(RNA polymerase II regulatory region sequence-specific DNA binding);GO:0001228(DNA-binding transcription activator activity, RNA polymerase II-specific);GO:0001755(neural crest cell migration);GO:0001843(neural tube closure);GO:0003677(DNA binding);GO:0003700(DNA-binding transcription factor activity);GO:0005634(nucle…
ENSAPLT00000001229	ENSAPLG00000001231	ALX1	ALX homeobox 1 [Source:HGNC Symbol;Acc:HGNC:1494]	hsa-miR-30e-3p_1ss18AG	98	-12.54	GO:0000122(negative regulation of transcription by RNA polymerase II);GO:0000977(RNA polymerase II regulatory region sequence-specific DNA binding);GO:0001228(DNA-binding transcription activator activity, RNA polymerase II-specific);GO:0001755(neural crest cell migration);GO:0001843(neural tube closure);GO:0003677(DNA binding);GO:0003700(DNA-binding transcription factor activity);GO:0005634(nucle…
ENSAPLT00000001361	ENSAPLG00000001225	SLC2A9	solute carrier family 2 member 9 [Source:HGNC Symbol;Acc:HGNC:13446]	gga-miR-222a	98	-11.75	GO:0005215(transporter activity);GO:0005355(glucose transmembrane transporter activity);GO:0005886(plasma membrane);GO:0015143(urate transmembrane transporter activity);GO:0016020(membrane);GO:0016021(integral component of membrane);GO:0022857(transmembrane transporter activity);GO:0046415(urate metabolic process);GO:0055085(transmembrane transport);GO:1904659(glucose transmembrane transport)
ENSAPLT00000001361	ENSAPLG00000001225	SLC2A9	solute carrier family 2 member 9 [Source:HGNC Symbol;Acc:HGNC:13446]	xtr-miR-221_R+2	98	-28.88	GO:0005215(transporter activity);GO:0005355(glucose transmembrane transporter activity);GO:0005886(plasma membrane);GO:0015143(urate transmembrane transporter activity);GO:0016020(membrane);GO:0016021(integral component of membrane);GO:0022857(transmembrane transporter activity);GO:0046415(urate metabolic process);GO:0055085(transmembrane transport);GO:1904659(glucose transmembrane transport)
ENSAPLT00000001767	ENSAPLG00000001773	ATF4	activating transcription factor 4 [Source:HGNC Symbol;Acc:HGNC:786]	dre-miR-15b-5p_R+1	98	-16.55	GO:0000978(RNA polymerase II proximal promoter sequence-specific DNA binding);GO:0000980(RNA polymerase II distal enhancer sequence-specific DNA binding);GO:0000981(DNA-binding transcription factor activity, RNA polymerase II-specific);GO:0001085(RNA polymerase II transcription factor binding);GO:0001228(DNA-binding transcription activator activity, RNA polymerase II-specific);GO:0003677(DNA bind…	ko04141(Protein processing in endoplasmic reticulum);ko04010(MAPK signaling pathway);ko04137(Mitophagy - animal);ko04210(Apoptosis);ko04912(GnRH signaling pathway);ko04261(Adrenergic signaling in cardiomyocytes)
ENSAPLT00000001767	ENSAPLG00000001773	ATF4	activating transcription factor 4 [Source:HGNC Symbol;Acc:HGNC:786]	gga-miR-16-5p	98	-15.45	GO:0000978(RNA polymerase II proximal promoter sequence-specific DNA binding);GO:0000980(RNA polymerase II distal enhancer sequence-specific DNA binding);GO:0000981(DNA-binding transcription factor activity, RNA polymerase II-specific);GO:0001085(RNA polymerase II transcription factor binding);GO:0001228(DNA-binding transcription activator activity, RNA polymerase II-specific);GO:0003677(DNA bind…	ko04141(Protein processing in endoplasmic reticulum);ko04010(MAPK signaling pathway);ko04137(Mitophagy - animal);ko04210(Apoptosis);ko04912(GnRH signaling pathway);ko04261(Adrenergic signaling in cardiomyocytes)
ENSAPLT00000001767	ENSAPLG00000001773	ATF4	activating transcription factor 4 [Source:HGNC Symbol;Acc:HGNC:786]	hsa-miR-15a-5p	98	-16.62	GO:0000978(RNA polymerase II proximal promoter sequence-specific DNA binding);GO:0000980(RNA polymerase II distal enhancer sequence-specific DNA binding);GO:0000981(DNA-binding transcription factor activity, RNA polymerase II-specific);GO:0001085(RNA polymerase II transcription factor binding);GO:0001228(DNA-binding transcription activator activity, RNA polymerase II-specific);GO:0003677(DNA bind…	ko04141(Protein processing in endoplasmic reticulum);ko04010(MAPK signaling pathway);ko04137(Mitophagy - animal);ko04210(Apoptosis);ko04912(GnRH signaling pathway);ko04261(Adrenergic signaling in cardiomyocytes)
ENSAPLT00000002011	ENSAPLG00000001885	CAPN7	calpain 7 [Source:HGNC Symbol;Acc:HGNC:1484]	PC-3p-13429_133	98	-19.89	GO:0004175(endopeptidase activity);GO:0004198(calcium-dependent cysteine-type endopeptidase activity);GO:0005622(intracellular);GO:0006508(proteolysis);GO:0010634(positive regulation of epithelial cell migration);GO:0090541(MIT domain binding);GO:0097264(self proteolysis)
ENSAPLT00000002011	ENSAPLG00000001885	CAPN7	calpain 7 [Source:HGNC Symbol;Acc:HGNC:1484]	PC-3p-48231_23	98	-16.11	GO:0004175(endopeptidase activity);GO:0004198(calcium-dependent cysteine-type endopeptidase activity);GO:0005622(intracellular);GO:0006508(proteolysis);GO:0010634(positive regulation of epithelial cell migration);GO:0090541(MIT domain binding);GO:0097264(self proteolysis)
ENSAPLT00000002297	ENSAPLG00000002131	C1orf159	chromosome 1 open reading frame 159 [Source:HGNC Symbol;Acc:HGNC:26062]	gga-miR-96-5p_L+1	98	-35.74
ENSAPLT00000002511	ENSAPLG00000002484	RWDD4	RWD domain containing 4 [Source:HGNC Symbol;Acc:HGNC:23750]	hsa-miR-30c-2-3p	98	-19.59	GO:0005515(protein binding)
ENSAPLT00000002593	ENSAPLG00000002568	LAMC2	laminin subunit gamma 2 [Source:HGNC Symbol;Acc:HGNC:6493]	gga-miR-184-3p	98	-14.28	GO:0005604(basement membrane);GO:0008284(positive regulation of cell population proliferation);GO:0030335(positive regulation of cell migration);GO:0048731(system development);GO:0070831(basement membrane assembly)	ko04512(ECM-receptor interaction);ko04510(Focal adhesion)
ENSAPLT00000002604	ENSAPLG00000002565	VAPB	VAMP associated protein B and C [Source:HGNC Symbol;Acc:HGNC:12649]	cli-miR-1467-5p	98	-19.13	GO:0005737(cytoplasm);GO:0005783(endoplasmic reticulum);GO:0005789(endoplasmic reticulum membrane);GO:0005794(Golgi apparatus);GO:0006874(cellular calcium ion homeostasis);GO:0006888(endoplasmic reticulum to Golgi vesicle-mediated transport);GO:0007029(endoplasmic reticulum organization);GO:0008017(microtubule binding);GO:0019048(modulation by virus of host morphology or physiology);GO:0019899(en…
ENSAPLT00000002745	ENSAPLG00000002615	ACTN1	actinin alpha 1 [Source:HGNC Symbol;Acc:HGNC:163]	gga-miR-10585-5p_1ss11CA	98	-14.48	GO:0001725(stress fiber);GO:0001726(ruffle);GO:0003725(double-stranded RNA binding);GO:0005178(integrin binding);GO:0005509(calcium ion binding);GO:0005515(protein binding);GO:0005737(cytoplasm);GO:0005884(actin filament);GO:0005903(brush border);GO:0005911(cell-cell junction);GO:0005916(fascia adherens);GO:0005925(focal adhesion);GO:0007015(actin filament organization);GO:0017166(vinculin bindin…	ko04510(Focal adhesion);ko04520(Adherens junction);ko04530(Tight junction);ko04810(Regulation of actin cytoskeleton)
ENSAPLT00000002784	ENSAPLG00000002695	TBC1D15	TBC1 domain family member 15 [Source:HGNC Symbol;Acc:HGNC:25694]	gmo-miR-30e-5p_R+1	98	-16.22	GO:0005096(GTPase activator activity);GO:0005576(extracellular region);GO:0005737(cytoplasm);GO:0043087(regulation of GTPase activity)	ko04137(Mitophagy - animal)
ENSAPLT00000002784	ENSAPLG00000002695	TBC1D15	TBC1 domain family member 15 [Source:HGNC Symbol;Acc:HGNC:25694]	hsa-miR-30d-5p_R+2	98	-15.2	GO:0005096(GTPase activator activity);GO:0005576(extracellular region);GO:0005737(cytoplasm);GO:0043087(regulation of GTPase activity)	ko04137(Mitophagy - animal)
ENSAPLT00000002784	ENSAPLG00000002695	TBC1D15	TBC1 domain family member 15 [Source:HGNC Symbol;Acc:HGNC:25694]	hsa-miR-30e-5p_R+2	98	-16.22	GO:0005096(GTPase activator activity);GO:0005576(extracellular region);GO:0005737(cytoplasm);GO:0043087(regulation of GTPase activity)	ko04137(Mitophagy - animal)
ENSAPLT00000002784	ENSAPLG00000002695	TBC1D15	TBC1 domain family member 15 [Source:HGNC Symbol;Acc:HGNC:25694]	pma-miR-30a-5p_R+2	98	-17.71	GO:0005096(GTPase activator activity);GO:0005576(extracellular region);GO:0005737(cytoplasm);GO:0043087(regulation of GTPase activity)	ko04137(Mitophagy - animal)
ENSAPLT00000002784	ENSAPLG00000002695	TBC1D15	TBC1 domain family member 15 [Source:HGNC Symbol;Acc:HGNC:25694]	ssc-miR-30a-5p_R+2	98	-15.2	GO:0005096(GTPase activator activity);GO:0005576(extracellular region);GO:0005737(cytoplasm);GO:0043087(regulation of GTPase activity)	ko04137(Mitophagy - animal)
ENSAPLT00000002827	ENSAPLG00000002792	VWC2	von Willebrand factor C domain containing 2 [Source:HGNC Symbol;Acc:HGNC:30200]	PC-5p-42770_29	98	-12.25	GO:0005515(protein binding);GO:0005604(basement membrane);GO:0005614(interstitial matrix);GO:0005615(extracellular space);GO:0010811(positive regulation of cell-substrate adhesion);GO:0030514(negative regulation of BMP signaling pathway);GO:0031012(extracellular matrix);GO:0032281(AMPA glutamate receptor complex);GO:0045666(positive regulation of neuron differentiation)	ko03008(Ribosome biogenesis in eukaryotes)
ENSAPLT00000002842	ENSAPLG00000002810	ELK3	ELK3, ETS transcription factor [Source:HGNC Symbol;Acc:HGNC:3325]	cli-miR-1416-5p	98	-14.12	GO:0000978(RNA polymerase II proximal promoter sequence-specific DNA binding);GO:0001227(DNA-binding transcription repressor activity, RNA polymerase II-specific);GO:0001228(DNA-binding transcription activator activity, RNA polymerase II-specific);GO:0001525(angiogenesis);GO:0003677(DNA binding);GO:0003700(DNA-binding transcription factor activity);GO:0005634(nucleus);GO:0005654(nucleoplasm);GO:0…
ENSAPLT00000002886	ENSAPLG00000002735	NRP2	neuropilin 2 [Source:HGNC Symbol;Acc:HGNC:8005]	PC-3p-3066_549	98	-23.74	GO:0001525(angiogenesis);GO:0001755(neural crest cell migration);GO:0001764(neuron migration);GO:0003148(outflow tract septum morphogenesis);GO:0005021(vascular endothelial growth factor-activated receptor activity);GO:0007411(axon guidance);GO:0007507(heart development);GO:0016020(membrane);GO:0017154(semaphorin receptor activity);GO:0021612(facial nerve structural organization);GO:0021649(vesti…
ENSAPLT00000002942	ENSAPLG00000002877	BTBD9	BTB domain containing 9 [Source:HGNC Symbol;Acc:HGNC:21228]	aca-miR-181a_L+2	98	-10.46	GO:0005515(protein binding);GO:0007616(long-term memory);GO:0008344(adult locomotory behavior);GO:0042428(serotonin metabolic process);GO:0042748(circadian sleep/wake cycle, non-REM sleep);GO:0048512(circadian behavior);GO:0050951(sensory perception of temperature stimulus);GO:0060586(multicellular organismal iron ion homeostasis);GO:1900242(regulation of synaptic vesicle endocytosis)
ENSAPLT00000002942	ENSAPLG00000002877	BTBD9	BTB domain containing 9 [Source:HGNC Symbol;Acc:HGNC:21228]	dre-miR-181a-5p_L+2	98	-10.46	GO:0005515(protein binding);GO:0007616(long-term memory);GO:0008344(adult locomotory behavior);GO:0042428(serotonin metabolic process);GO:0042748(circadian sleep/wake cycle, non-REM sleep);GO:0048512(circadian behavior);GO:0050951(sensory perception of temperature stimulus);GO:0060586(multicellular organismal iron ion homeostasis);GO:1900242(regulation of synaptic vesicle endocytosis)
ENSAPLT00000002944	ENSAPLG00000002867	AKR1D1	aldo-keto reductase family 1 member D1 [Source:HGNC Symbol;Acc:HGNC:388]	hsa-miR-214-5p	98	-21.12	GO:0005829(cytosol);GO:0006699(bile acid biosynthetic process);GO:0006707(cholesterol catabolic process);GO:0007586(digestion);GO:0008207(C21-steroid hormone metabolic process);GO:0008209(androgen metabolic process);GO:0016491(oxidoreductase activity);GO:0055114(oxidation-reduction process)	ko00120(Primary bile acid biosynthesis);ko00140(Steroid hormone biosynthesis)
ENSAPLT00000003116	ENSAPLG00000003073	C1QTNF12	C1q and TNF related 12 [Source:HGNC Symbol;Acc:HGNC:32308]	cli-miR-2970-5p	98	-13.08	GO:0005179(hormone activity);GO:0005515(protein binding);GO:0005576(extracellular region);GO:0005615(extracellular space);GO:0010906(regulation of glucose metabolic process);GO:0035774(positive regulation of insulin secretion involved in cellular response to glucose stimulus);GO:0045721(negative regulation of gluconeogenesis);GO:0046324(regulation of glucose import);GO:0046326(positive regulation…
ENSAPLT00000003138	ENSAPLG00000003101	KLHL31	kelch like family member 31 [Source:HGNC Symbol;Acc:HGNC:21353]	hsa-miR-133a-5p	98	-15.64	GO:0001933(negative regulation of protein phosphorylation);GO:0005515(protein binding);GO:0005634(nucleus);GO:0005737(cytoplasm);GO:0046329(negative regulation of JNK cascade)
ENSAPLT00000003423	ENSAPLG00000003348	TPD52L1	TPD52 like 1 [Source:HGNC Symbol;Acc:HGNC:12006]	mmu-miR-183-5p_R+1	98	-15.09
ENSAPLT00000003450	ENSAPLG00000003375	ENSAPLG00000003375	-	hsa-miR-30a-3p	98	-14.26	GO:0005509(calcium ion binding);GO:0005886(plasma membrane);GO:0007155(cell adhesion);GO:0007156(homophilic cell adhesion via plasma membrane adhesion molecules);GO:0016020(membrane)
ENSAPLT00000003450	ENSAPLG00000003375	ENSAPLG00000003375	-	hsa-miR-30e-3p_1ss18AG	98	-14.26	GO:0005509(calcium ion binding);GO:0005886(plasma membrane);GO:0007155(cell adhesion);GO:0007156(homophilic cell adhesion via plasma membrane adhesion molecules);GO:0016020(membrane)
ENSAPLT00000003603	ENSAPLG00000003485	SLCO2B1	solute carrier organic anion transporter family member 2B1 [Source:HGNC Symbol;Acc:HGNC:10962]	hsa-miR-214-3p	98	-22.75	GO:0005215(transporter activity);GO:0005515(protein binding);GO:0008270(zinc ion binding);GO:0016020(membrane);GO:0055085(transmembrane transport)
ENSAPLT00000003648	ENSAPLG00000003567	ENTPD3	ectonucleoside triphosphate diphosphohydrolase 3 [Source:HGNC Symbol;Acc:HGNC:3365]	hsa-miR-214-5p	98	-20.6	GO:0016787(hydrolase activity)	ko00230(Purine metabolism);ko00240(Pyrimidine metabolism)
ENSAPLT00000003819	ENSAPLG00000003586	SMC3	structural mainte-nce of chromosomes 3 [Source:HGNC Symbol;Acc:HGNC:2468]	gga-miR-1397-3p_L-1R+1	98	-12.27	GO:0000785(chromatin);GO:0000800(lateral element);GO:0003682(chromatin binding);GO:0005515(protein binding);GO:0005524(ATP binding);GO:0005634(nucleus);GO:0005654(nucleoplasm);GO:0005694(chromosome);GO:0006275(regulation of DNA replication);GO:0007062(sister chromatid cohesion);GO:0008278(cohesin complex);GO:0016363(nuclear matrix);GO:0019827(stem cell population maintenance);GO:0030893(meiotic c…	ko04110(Cell cycle);ko04114(Oocyte meiosis)
ENSAPLT00000003851	ENSAPLG00000003773	CWH43	cell wall biogenesis 43 C-termi-l homolog [Source:HGNC Symbol;Acc:HGNC:26133]	gga-miR-133c-3p_1ss22CT	98	-14.54
ENSAPLT00000003851	ENSAPLG00000003773	CWH43	cell wall biogenesis 43 C-termi-l homolog [Source:HGNC Symbol;Acc:HGNC:26133]	hsa-miR-133a-3p_L-1R+1	98	-14.54
ENSAPLT00000003907	ENSAPLG00000003796	DGLUCY	D-glutamate cyclase [Source:HGNC Symbol;Acc:HGNC:20498]	gga-miR-146b-5p_R+2	98	-17.28	GO:0005759(mitochondrial matrix);GO:0006536(glutamate metabolic process);GO:0047820(D-glutamate cyclase activity)	ko00471(D-Glutamine and D-glutamate metabolism)
ENSAPLT00000003907	ENSAPLG00000003796	DGLUCY	D-glutamate cyclase [Source:HGNC Symbol;Acc:HGNC:20498]	gga-miR-146c-5p	98	-14.54	GO:0005759(mitochondrial matrix);GO:0006536(glutamate metabolic process);GO:0047820(D-glutamate cyclase activity)	ko00471(D-Glutamine and D-glutamate metabolism)
ENSAPLT00000003907	ENSAPLG00000003796	DGLUCY	D-glutamate cyclase [Source:HGNC Symbol;Acc:HGNC:20498]	xla-miR-146b-5p_R+1_1ss9GT	98	-14.53	GO:0005759(mitochondrial matrix);GO:0006536(glutamate metabolic process);GO:0047820(D-glutamate cyclase activity)	ko00471(D-Glutamine and D-glutamate metabolism)
ENSAPLT00000003907	ENSAPLG00000003796	DGLUCY	D-glutamate cyclase [Source:HGNC Symbol;Acc:HGNC:20498]	xtr-miR-146b_R+2	98	-14.54	GO:0005759(mitochondrial matrix);GO:0006536(glutamate metabolic process);GO:0047820(D-glutamate cyclase activity)	ko00471(D-Glutamine and D-glutamate metabolism)
ENSAPLT00000003974	ENSAPLG00000003784	MYOM3	myomesin 3 [Source:HGNC Symbol;Acc:HGNC:26679]	cli-miR-1467-5p	98	-23.61	GO:0005515(protein binding);GO:0031430(M band);GO:0042803(protein homodimerization activity)	ko05410(Hypertrophic cardiomyopathy (HCM));ko05414(Dilated cardiomyopathy (DCM))
ENSAPLT00000004162	ENSAPLG00000004045	SLC39A9	solute carrier family 39 member 9 [Source:HGNC Symbol;Acc:HGNC:20182]	PC-3p-35699_41	98	-26.61	GO:0016020(membrane);GO:0030001(metal ion transport);GO:0046873(metal ion transmembrane transporter activity);GO:0055085(transmembrane transport)
ENSAPLT00000004311	ENSAPLG00000004200	IL1R2	interleukin 1 receptor type 2 [Source:HGNC Symbol;Acc:HGNC:5994]	gga-miR-7_R+2	98	-14.05	GO:0004908(interleukin-1 receptor activity);GO:0004910(interleukin-1, type II, blocking receptor activity);GO:0005737(cytoplasm);GO:0010955(negative regulation of protein processing);GO:0019966(interleukin-1 binding);GO:0050712(negative regulation of interleukin-1 alpha secretion);GO:1900016(negative regulation of cytokine production involved in inflammatory response);GO:2000660(negative regulati…	ko04060(Cytokine-cytokine receptor interaction)
ENSAPLT00000004311	ENSAPLG00000004200	IL1R2	interleukin 1 receptor type 2 [Source:HGNC Symbol;Acc:HGNC:5994]	hsa-miR-7-5p	98	-14.05	GO:0004908(interleukin-1 receptor activity);GO:0004910(interleukin-1, type II, blocking receptor activity);GO:0005737(cytoplasm);GO:0010955(negative regulation of protein processing);GO:0019966(interleukin-1 binding);GO:0050712(negative regulation of interleukin-1 alpha secretion);GO:1900016(negative regulation of cytokine production involved in inflammatory response);GO:2000660(negative regulati…	ko04060(Cytokine-cytokine receptor interaction)
ENSAPLT00000004407	ENSAPLG00000004295	CFAP410	cilia and flagella associated protein 410 [Source:HGNC Symbol;Acc:HGNC:1260]	ssc-miR-30a-3p_L-1R+1_1ss10GT	98	-38.52	GO:0001750(photoreceptor outer segment);GO:0005515(protein binding);GO:0005737(cytoplasm);GO:0005739(mitochondrion);GO:0005886(plasma membrane);GO:0007010(cytoskeleton organization);GO:0008360(regulation of cell shape);GO:0036064(ciliary basal body);GO:0042769(DNA damage response, detection of DNA damage)
ENSAPLT00000004407	ENSAPLG00000004295	CFAP410	cilia and flagella associated protein 410 [Source:HGNC Symbol;Acc:HGNC:1260]	ssc-miR-30a-3p_L-1_1ss10GT	98	-36.2	GO:0001750(photoreceptor outer segment);GO:0005515(protein binding);GO:0005737(cytoplasm);GO:0005739(mitochondrion);GO:0005886(plasma membrane);GO:0007010(cytoskeleton organization);GO:0008360(regulation of cell shape);GO:0036064(ciliary basal body);GO:0042769(DNA damage response, detection of DNA damage)
ENSAPLT00000004569	ENSAPLG00000004326	PER2	period circadian regulator 2 [Source:HGNC Symbol;Acc:HGNC:8846]	hsa-miR-133a-5p	98	-11.91	GO:0005515(protein binding);GO:0005634(nucleus)	ko05168(Herpes simplex infection)
ENSAPLT00000004687	ENSAPLG00000004558	SYT10	sy-ptotagmin 10 [Source:HGNC Symbol;Acc:HGNC:19266]	gga-miR-130b-3p	98	-11.53	GO:0016020(membrane);GO:0016021(integral component of membrane);GO:0017158(regulation of calcium ion-dependent exocytosis)
ENSAPLT00000004687	ENSAPLG00000004558	SYT10	sy-ptotagmin 10 [Source:HGNC Symbol;Acc:HGNC:19266]	hsa-miR-130b-3p_R-1_1ss10GA	98	-11.53	GO:0016020(membrane);GO:0016021(integral component of membrane);GO:0017158(regulation of calcium ion-dependent exocytosis)
ENSAPLT00000004687	ENSAPLG00000004558	SYT10	sy-ptotagmin 10 [Source:HGNC Symbol;Acc:HGNC:19266]	hsa-miR-454-3p_R+1	98	-13.85	GO:0016020(membrane);GO:0016021(integral component of membrane);GO:0017158(regulation of calcium ion-dependent exocytosis)
ENSAPLT00000004962	ENSAPLG00000004824	ENY2	ENY2, transcription and export complex 2 subunit [Source:HGNC Symbol;Acc:HGNC:24449]	dre-miR-148_R+2_1ss9TC	98	-13.76	GO:0000124(SAGA complex);GO:0003713(transcription coactivator activity);GO:0005643(nuclear pore);GO:0005654(nucleoplasm);GO:0005739(mitochondrion);GO:0006406(mRNA export from nucleus);GO:0016578(histone deubiquitination);GO:0016973(poly(A)+ mRNA export from nucleus);GO:0030374(nuclear receptor transcription coactivator activity);GO:0044615(nuclear pore nuclear basket);GO:0045893(positive regulati…
ENSAPLT00000004962	ENSAPLG00000004824	ENY2	ENY2, transcription and export complex 2 subunit [Source:HGNC Symbol;Acc:HGNC:24449]	xtr-miR-148a_R+2	98	-13.76	GO:0000124(SAGA complex);GO:0003713(transcription coactivator activity);GO:0005643(nuclear pore);GO:0005654(nucleoplasm);GO:0005739(mitochondrion);GO:0006406(mRNA export from nucleus);GO:0016578(histone deubiquitination);GO:0016973(poly(A)+ mRNA export from nucleus);GO:0030374(nuclear receptor transcription coactivator activity);GO:0044615(nuclear pore nuclear basket);GO:0045893(positive regulati…
ENSAPLT00000005240	ENSAPLG00000005074	SPSB3	splA/ryanodine receptor domain and SOCS box containing 3 [Source:HGNC Symbol;Acc:HGNC:30629]	hsa-miR-214-3p	98	-19.57	GO:0005515(protein binding)
ENSAPLT00000005498	ENSAPLG00000005312	SLC17A9	solute carrier family 17 member 9 [Source:HGNC Symbol;Acc:HGNC:16192]	gga-miR-96-5p_L+1	98	-16.72	GO:0005215(transporter activity);GO:0016021(integral component of membrane);GO:0055085(transmembrane transport)
ENSAPLT00000005550	ENSAPLG00000005351	KANSL1L	KAT8 regulatory NSL complex subunit 1 like [Source:HGNC Symbol;Acc:HGNC:26310]	gga-miR-1677-5p_1ss10GA	98	-20.9	GO:0000123(histone acetyltransferase complex)
ENSAPLT00000005600	ENSAPLG00000005405	GID8	GID complex subunit 8 homolog [Source:HGNC Symbol;Acc:HGNC:15857]	mmu-miR-143-5p_R+2	98	-59.69	GO:0000151(ubiquitin ligase complex);GO:0005515(protein binding);GO:0005634(nucleus);GO:0005654(nucleoplasm);GO:0005737(cytoplasm);GO:0005829(cytosol);GO:0008284(positive regulation of cell population proliferation);GO:0030054(cell junction);GO:0042803(protein homodimerization activity);GO:0090263(positive regulation of canonical Wnt signaling pathway)
ENSAPLT00000006142	ENSAPLG00000005935	D-JB4	D-J heat shock protein family (Hsp40) member B4 [Source:HGNC Symbol;Acc:HGNC:14886]	PC-5p-534_9459	98	-13.18	GO:0001671(ATPase activator activity);GO:0005654(nucleoplasm);GO:0005829(cytosol);GO:0005886(plasma membrane);GO:0006457(protein folding);GO:0051082(unfolded protein binding);GO:0051087(chaperone binding)
ENSAPLT00000006589	ENSAPLG00000006299	IFT80	intraflagellar transport 80 [Source:HGNC Symbol;Acc:HGNC:29262]	pma-miR-204-5p_L+1	98	-13.77	GO:0001649(osteoblast differentiation);GO:0002062(chondrocyte differentiation);GO:0005515(protein binding);GO:0005813(centrosome);GO:0005929(cilium);GO:0007224(smoothened signaling pathway);GO:0030992(intraciliary transport particle B);GO:0045880(positive regulation of smoothened signaling pathway);GO:0050680(negative regulation of epithelial cell proliferation);GO:0060271(cilium assembly);GO:006…
ENSAPLT00000006633	ENSAPLG00000006371	TSPAN18	tetraspanin 18 [Source:HGNC Symbol;Acc:HGNC:20660]	gga-miR-31-5p	98	-14.84	GO:0016021(integral component of membrane)
ENSAPLT00000006678	ENSAPLG00000006445	MOB1A	MOB ki-se activator 1A [Source:HGNC Symbol;Acc:HGNC:16015]	mmu-miR-27b-5p_1ss9GT	98	-13.59	GO:0005634(nucleus);GO:0005730(nucleolus);GO:0005829(cytosol);GO:0035329(hippo signaling)	ko04390(Hippo signaling pathway);ko04392(Hippo signaling pathway - multiple species)
ENSAPLT00000006970	ENSAPLG00000006645	PAPOLA	poly(A) polymerase alpha [Source:HGNC Symbol;Acc:HGNC:14981]	PC-5p-14372_125	98	-13.13	GO:0003723(RNA binding);GO:0004652(polynucleotide adenylyltransferase activity);GO:0005634(nucleus);GO:0005654(nucleoplasm);GO:0006378(mRNA polyadenylation);GO:0016779(nucleotidyltransferase activity);GO:0031123(RNA 3'-end processing);GO:0031440(regulation of mRNA 3'-end processing);GO:0043631(RNA polyadenylation)	ko03015(mRNA surveillance pathway)
ENSAPLT00000007049	ENSAPLG00000006774	FBXO3	F-box protein 3 [Source:HGNC Symbol;Acc:HGNC:13582]	PC-5p-42770_29	98	-12.84	GO:0005515(protein binding);GO:0005654(nucleoplasm);GO:0005829(cytosol)
ENSAPLT00000007200	ENSAPLG00000007022	KLHL41	kelch like family member 41 [Source:HGNC Symbol;Acc:HGNC:16905]	cpo-miR-92a-2-5p_L-2R+1	98	-15.14	GO:0005515(protein binding);GO:0005634(nucleus);GO:0005737(cytoplasm);GO:0005789(endoplasmic reticulum membrane);GO:0005829(cytosol);GO:0005856(cytoskeleton);GO:0005886(plasma membrane);GO:0016567(protein ubiquitination);GO:0030239(myofibril assembly);GO:0031430(M band);GO:0031463(Cul3-RING ubiquitin ligase complex);GO:0033017(sarcoplasmic reticulum membrane);GO:0034464(BBSome);GO:0035914(skeleta…
ENSAPLT00000007785	ENSAPLG00000007499	TSPAN2	tetraspanin 2 [Source:HGNC Symbol;Acc:HGNC:20659]	dre-miR-24_R+2	98	-21.72	GO:0005886(plasma membrane);GO:0006954(inflammatory response);GO:0014002(astrocyte development);GO:0014005(microglia development);GO:0016021(integral component of membrane);GO:0042552(myelination);GO:0043209(myelin sheath);GO:0048709(oligodendrocyte differentiation);GO:0061564(axon development)
ENSAPLT00000008012	ENSAPLG00000007691	NME7	NME/NM23 family member 7 [Source:HGNC Symbol;Acc:HGNC:20461]	oni-miR-20_R+2	98	-10.08	GO:0004550(nucleoside diphosphate kinase activity);GO:0005524(ATP binding);GO:0005813(centrosome);GO:0006165(nucleoside diphosphate phosphorylation);GO:0006183(GTP biosynthetic process);GO:0006228(UTP biosynthetic process);GO:0006241(CTP biosynthetic process)	ko00230(Purine metabolism);ko00240(Pyrimidine metabolism);ko00983(Drug metabolism - other enzymes)
ENSAPLT00000008092	ENSAPLG00000007785	ENSAPLG00000007785	-	dre-let-7j_R+3_1ss10TA	98	-19.17
ENSAPLT00000008092	ENSAPLG00000007785	ENSAPLG00000007785	-	gga-let-7l-5p_R+1_2ss10CA19TA	98	-17.31
ENSAPLT00000008092	ENSAPLG00000007785	ENSAPLG00000007785	-	hsa-let-7b-5p	98	-21.27
ENSAPLT00000008092	ENSAPLG00000007785	ENSAPLG00000007785	-	hsa-let-7c-5p	98	-21.3
ENSAPLT00000008092	ENSAPLG00000007785	ENSAPLG00000007785	-	hsa-let-7g-5p	98	-19.17
ENSAPLT00000008092	ENSAPLG00000007785	ENSAPLG00000007785	-	mmu-let-7j_1ss8TG	98	-22.31
ENSAPLT00000008092	ENSAPLG00000007785	ENSAPLG00000007785	-	pma-let-7c_R+1_1ss19GA	98	-18.38
ENSAPLT00000008106	ENSAPLG00000007755	MAP2K5	mitogen-activated protein ki-se ki-se 5 [Source:HGNC Symbol;Acc:HGNC:6845]	gmo-miR-101a-3p_1ss21AC	98	-15.24	GO:0000165(MAPK cascade);GO:0004672(protein kinase activity);GO:0005515(protein binding);GO:0005524(ATP binding);GO:0005819(spindle);GO:0006468(protein phosphorylation);GO:0007507(heart development)	ko04010(MAPK signaling pathway);ko04540(Gap junction)
ENSAPLT00000008307	ENSAPLG00000007979	NUP50	nucleoporin 50 [Source:HGNC Symbol;Acc:HGNC:8065]	aca-miR-182-5p_R+2	98	-20.76	GO:0005643(nuclear pore);GO:0005654(nucleoplasm);GO:0031965(nuclear membrane);GO:0043231(intracellular membrane-bounded organelle);GO:0046907(intracellular transport)	ko03013(RNA transport)
ENSAPLT00000008415	ENSAPLG00000008141	ENSAPLG00000008141	-	PC-5p-49314_22	98	-17.63	GO:0015234(thiamine transmembrane transporter activity);GO:0016021(integral component of membrane);GO:0051180(vitamin transport);GO:0071934(thiamine transmembrane transport);GO:0090482(vitamin transmembrane transporter activity)
ENSAPLT00000008438	ENSAPLG00000008136	C1orf21	chromosome 1 open reading frame 21 [Source:HGNC Symbol;Acc:HGNC:15494]	cli-miR-1467-5p	98	-15.17
ENSAPLT00000008532	ENSAPLG00000008179	FAM114A2	family with sequence similarity 114 member A2 [Source:HGNC Symbol;Acc:HGNC:1333]	dre-miR-204-5p_R+2	98	-18.52
ENSAPLT00000008532	ENSAPLG00000008179	FAM114A2	family with sequence similarity 114 member A2 [Source:HGNC Symbol;Acc:HGNC:1333]	pma-miR-204-5p_L+1	98	-17.72
ENSAPLT00000008661	ENSAPLG00000008316	KIAA0930	KIAA0930 [Source:HGNC Symbol;Acc:HGNC:1314]	hsa-miR-214-3p	98	-13.19
ENSAPLT00000009197	ENSAPLG00000008793	SERINC3	serine incorporator 3 [Source:HGNC Symbol;Acc:HGNC:11699]	aca-miR-182-5p_R+2	98	-10.73	GO:0005794(Golgi apparatus);GO:0005886(plasma membrane);GO:0006658(phosphatidylserine metabolic process);GO:0006665(sphingolipid metabolic process);GO:0009597(detection of virus);GO:0016020(membrane);GO:0045087(innate immune response);GO:0051607(defense response to virus);GO:1902237(positive regulation of endoplasmic reticulum stress-induced intrinsic apoptotic signaling pathway)
ENSAPLT00000009292	ENSAPLG00000008927	AASDH	aminoadipate-semialdehyde dehydroge-se [Source:HGNC Symbol;Acc:HGNC:23993]	aca-miR-182-5p_R+2	98	-15.97	GO:0003824(catalytic activity);GO:0005515(protein binding);GO:0019482(beta-alanine metabolic process);GO:0043041(amino acid activation for nonribosomal peptide biosynthetic process)
ENSAPLT00000009350	ENSAPLG00000008993	GDAP1L1	ganglioside induced differentiation associated protein 1 like 1 [Source:HGNC Symbol;Acc:HGNC:4213]	dre-miR-206-3p_R+1_1ss22GC	98	-12.84	GO:0005515(protein binding)
ENSAPLT00000009350	ENSAPLG00000008993	GDAP1L1	ganglioside induced differentiation associated protein 1 like 1 [Source:HGNC Symbol;Acc:HGNC:4213]	gga-miR-206	98	-11.16	GO:0005515(protein binding)
ENSAPLT00000009350	ENSAPLG00000008993	GDAP1L1	ganglioside induced differentiation associated protein 1 like 1 [Source:HGNC Symbol;Acc:HGNC:4213]	mmu-miR-206-3p_1ss22GA	98	-11.16	GO:0005515(protein binding)
ENSAPLT00000009480	ENSAPLG00000009038	TMOD3	tropomodulin 3 [Source:HGNC Symbol;Acc:HGNC:11873]	dre-miR-148_R+2_1ss9TC	98	-15.28	GO:0005523(tropomyosin binding);GO:0005865(striated muscle thin filament);GO:0030036(actin cytoskeleton organization);GO:0048821(erythrocyte development);GO:0051694(pointed-end actin filament capping);GO:1901992(positive regulation of mitotic cell cycle phase transition)
ENSAPLT00000009480	ENSAPLG00000009038	TMOD3	tropomodulin 3 [Source:HGNC Symbol;Acc:HGNC:11873]	xtr-miR-148a_R+2	98	-15.28	GO:0005523(tropomyosin binding);GO:0005865(striated muscle thin filament);GO:0030036(actin cytoskeleton organization);GO:0048821(erythrocyte development);GO:0051694(pointed-end actin filament capping);GO:1901992(positive regulation of mitotic cell cycle phase transition)
ENSAPLT00000009662	ENSAPLG00000009259	PKNOX1	PBX/knotted 1 homeobox 1 [Source:HGNC Symbol;Acc:HGNC:9022]	aca-miR-181a_L+2	98	-15.43	GO:0000981(DNA-binding transcription factor activity, RNA polymerase II-specific);GO:0001228(DNA-binding transcription activator activity, RNA polymerase II-specific);GO:0001525(angiogenesis);GO:0003677(DNA binding);GO:0005634(nucleus);GO:0005667(transcription factor complex);GO:0005737(cytoplasm);GO:0006355(regulation of transcription, DNA-templated);GO:0006357(regulation of transcription by RNA…
ENSAPLT00000009662	ENSAPLG00000009259	PKNOX1	PBX/knotted 1 homeobox 1 [Source:HGNC Symbol;Acc:HGNC:9022]	dre-miR-181a-5p_L+2	98	-15.43	GO:0000981(DNA-binding transcription factor activity, RNA polymerase II-specific);GO:0001228(DNA-binding transcription activator activity, RNA polymerase II-specific);GO:0001525(angiogenesis);GO:0003677(DNA binding);GO:0005634(nucleus);GO:0005667(transcription factor complex);GO:0005737(cytoplasm);GO:0006355(regulation of transcription, DNA-templated);GO:0006357(regulation of transcription by RNA…
ENSAPLT00000009662	ENSAPLG00000009259	PKNOX1	PBX/knotted 1 homeobox 1 [Source:HGNC Symbol;Acc:HGNC:9022]	xtr-miR-181b_L+2R+2	98	-29.73	GO:0000981(DNA-binding transcription factor activity, RNA polymerase II-specific);GO:0001228(DNA-binding transcription activator activity, RNA polymerase II-specific);GO:0001525(angiogenesis);GO:0003677(DNA binding);GO:0005634(nucleus);GO:0005667(transcription factor complex);GO:0005737(cytoplasm);GO:0006355(regulation of transcription, DNA-templated);GO:0006357(regulation of transcription by RNA…
ENSAPLT00000009870	ENSAPLG00000009484	BAMBI	BMP and activin membrane bound inhibitor [Source:HGNC Symbol;Acc:HGNC:30251]	PC-3p-35699_41	98	-10.92	GO:0005109(frizzled binding);GO:0005737(cytoplasm);GO:0005886(plasma membrane);GO:0008284(positive regulation of cell population proliferation);GO:0008360(regulation of cell shape);GO:0010718(positive regulation of epithelial to mesenchymal transition);GO:0016477(cell migration);GO:0030512(negative regulation of transforming growth factor beta receptor signaling pathway);GO:0032092(positive regul…	ko04310(Wnt signaling pathway);ko04350(TGF-beta signaling pathway)
ENSAPLT00000009870	ENSAPLG00000009484	BAMBI	BMP and activin membrane bound inhibitor [Source:HGNC Symbol;Acc:HGNC:30251]	PC-3p-40360_33	98	-14.55	GO:0005109(frizzled binding);GO:0005737(cytoplasm);GO:0005886(plasma membrane);GO:0008284(positive regulation of cell population proliferation);GO:0008360(regulation of cell shape);GO:0010718(positive regulation of epithelial to mesenchymal transition);GO:0016477(cell migration);GO:0030512(negative regulation of transforming growth factor beta receptor signaling pathway);GO:0032092(positive regul…	ko04310(Wnt signaling pathway);ko04350(TGF-beta signaling pathway)
ENSAPLT00000009884	ENSAPLG00000009459	CADM2	cell adhesion molecule 2 [Source:HGNC Symbol;Acc:HGNC:29849]	cpi-miR-1662-3p_R+1_1ss9GT	98	-15.7
ENSAPLT00000009888	ENSAPLG00000009480	TUFT1	tuftelin 1 [Source:HGNC Symbol;Acc:HGNC:12422]	gga-miR-7_R+2	98	-22	GO:0005515(protein binding);GO:0005737(cytoplasm)
ENSAPLT00000009888	ENSAPLG00000009480	TUFT1	tuftelin 1 [Source:HGNC Symbol;Acc:HGNC:12422]	hsa-miR-7-5p	98	-22	GO:0005515(protein binding);GO:0005737(cytoplasm)
ENSAPLT00000010136	ENSAPLG00000009693	CNTN3	contactin 3 [Source:HGNC Symbol;Acc:HGNC:2173]	gga-miR-1329-5p_1ss12CG	98	-10.44	GO:0005515(protein binding)
ENSAPLT00000010172	ENSAPLG00000009753	OTULINL	OTU deubiquiti-se with linear linkage specificity like [Source:HGNC Symbol;Acc:HGNC:25629]	mmu-miR-143-3p	98	-15.42
ENSAPLT00000010273	ENSAPLG00000030602	CTDSPL	CTD small phosphatase like [Source:HGNC Symbol;Acc:HGNC:16890]	dre-miR-15b-5p_R+1	98	-32.67	GO:0001933(negative regulation of protein phosphorylation);GO:0006357(regulation of transcription by RNA polymerase II);GO:0008420(RNA polymerase II CTD heptapeptide repeat phosphatase activity);GO:0016791(phosphatase activity);GO:2000134(negative regulation of G1/S transition of mitotic cell cycle)
ENSAPLT00000010273	ENSAPLG00000030602	CTDSPL	CTD small phosphatase like [Source:HGNC Symbol;Acc:HGNC:16890]	gga-miR-16-5p	98	-12.21	GO:0001933(negative regulation of protein phosphorylation);GO:0006357(regulation of transcription by RNA polymerase II);GO:0008420(RNA polymerase II CTD heptapeptide repeat phosphatase activity);GO:0016791(phosphatase activity);GO:2000134(negative regulation of G1/S transition of mitotic cell cycle)
ENSAPLT00000010273	ENSAPLG00000030602	CTDSPL	CTD small phosphatase like [Source:HGNC Symbol;Acc:HGNC:16890]	hsa-miR-15a-5p	98	-13.18	GO:0001933(negative regulation of protein phosphorylation);GO:0006357(regulation of transcription by RNA polymerase II);GO:0008420(RNA polymerase II CTD heptapeptide repeat phosphatase activity);GO:0016791(phosphatase activity);GO:2000134(negative regulation of G1/S transition of mitotic cell cycle)
ENSAPLT00000010307	ENSAPLG00000009861	PTPRE	protein tyrosine phosphatase, receptor type E [Source:HGNC Symbol;Acc:HGNC:9669]	hsa-miR-3120-3p	98	-17.48	GO:0004725(protein tyrosine phosphatase activity);GO:0005634(nucleus);GO:0005737(cytoplasm);GO:0005886(plasma membrane);GO:0006470(protein dephosphorylation);GO:0016311(dephosphorylation);GO:0016791(phosphatase activity)
ENSAPLT00000010473	ENSAPLG00000010053	VGLL4	vestigial like family member 4 [Source:HGNC Symbol;Acc:HGNC:28966]	gmo-miR-139-5p_R+1_1ss9GT	98	-14.88	GO:0006355(regulation of transcription, DNA-templated)
ENSAPLT00000010473	ENSAPLG00000010053	VGLL4	vestigial like family member 4 [Source:HGNC Symbol;Acc:HGNC:28966]	hsa-miR-139-5p_R+1_1ss12CT	98	-16.16	GO:0006355(regulation of transcription, DNA-templated)
ENSAPLT00000010473	ENSAPLG00000010053	VGLL4	vestigial like family member 4 [Source:HGNC Symbol;Acc:HGNC:28966]	mdo-miR-139-5p_R+5_1ss9GT	98	-14.88	GO:0006355(regulation of transcription, DNA-templated)
ENSAPLT00000010538	ENSAPLG00000012807	BORA	bora, aurora ki-se A activator [Source:HGNC Symbol;Acc:HGNC:24724]	dre-miR-204-5p_R+2	98	-10.74	GO:0072687(meiotic spindle)
ENSAPLT00000010551	ENSAPLG00000010084	ARHGAP17	Rho GTPase activating protein 17 [Source:HGNC Symbol;Acc:HGNC:18239]	dre-miR-15b-5p_R+1	98	-17.42	GO:0005515(protein binding);GO:0005634(nucleus);GO:0005737(cytoplasm);GO:0005829(cytosol);GO:0005886(plasma membrane);GO:0007165(signal transduction)	ko04530(Tight junction)
ENSAPLT00000010551	ENSAPLG00000010084	ARHGAP17	Rho GTPase activating protein 17 [Source:HGNC Symbol;Acc:HGNC:18239]	gga-miR-16-5p	98	-11.82	GO:0005515(protein binding);GO:0005634(nucleus);GO:0005737(cytoplasm);GO:0005829(cytosol);GO:0005886(plasma membrane);GO:0007165(signal transduction)	ko04530(Tight junction)
ENSAPLT00000010551	ENSAPLG00000010084	ARHGAP17	Rho GTPase activating protein 17 [Source:HGNC Symbol;Acc:HGNC:18239]	hsa-miR-1260a_R+1_1	98	-12.62	GO:0005515(protein binding);GO:0005634(nucleus);GO:0005737(cytoplasm);GO:0005829(cytosol);GO:0005886(plasma membrane);GO:0007165(signal transduction)	ko04530(Tight junction)
ENSAPLT00000010551	ENSAPLG00000010084	ARHGAP17	Rho GTPase activating protein 17 [Source:HGNC Symbol;Acc:HGNC:18239]	hsa-miR-1260a_R+1_2	98	-12.62	GO:0005515(protein binding);GO:0005634(nucleus);GO:0005737(cytoplasm);GO:0005829(cytosol);GO:0005886(plasma membrane);GO:0007165(signal transduction)	ko04530(Tight junction)
ENSAPLT00000010551	ENSAPLG00000010084	ARHGAP17	Rho GTPase activating protein 17 [Source:HGNC Symbol;Acc:HGNC:18239]	hsa-miR-1260b_1ss9AT	98	-12.62	GO:0005515(protein binding);GO:0005634(nucleus);GO:0005737(cytoplasm);GO:0005829(cytosol);GO:0005886(plasma membrane);GO:0007165(signal transduction)	ko04530(Tight junction)
ENSAPLT00000010551	ENSAPLG00000010084	ARHGAP17	Rho GTPase activating protein 17 [Source:HGNC Symbol;Acc:HGNC:18239]	hsa-miR-15a-5p	98	-16.64	GO:0005515(protein binding);GO:0005634(nucleus);GO:0005737(cytoplasm);GO:0005829(cytosol);GO:0005886(plasma membrane);GO:0007165(signal transduction)	ko04530(Tight junction)
ENSAPLT00000010620	ENSAPLG00000010099	ENSAPLG00000010099	-	cpi-miR-92b-3p	98	-11.92	GO:0004252(serine-type endopeptidase activity);GO:0006508(proteolysis);GO:0019897(extrinsic component of plasma membrane);GO:0019900(kinase binding);GO:0042246(tissue regeneration);GO:0045445(myoblast differentiation);GO:0046716(muscle cell cellular homeostasis);GO:0060707(trophoblast giant cell differentiation);GO:0060716(labyrinthine layer blood vessel development);GO:0071674(mononuclear cell m…	ko04080(Neuroactive ligand-receptor interaction);ko05164(Influenza A)
ENSAPLT00000010620	ENSAPLG00000010099	ENSAPLG00000010099	-	hsa-miR-32-5p_R-1	98	-10.31	GO:0004252(serine-type endopeptidase activity);GO:0006508(proteolysis);GO:0019897(extrinsic component of plasma membrane);GO:0019900(kinase binding);GO:0042246(tissue regeneration);GO:0045445(myoblast differentiation);GO:0046716(muscle cell cellular homeostasis);GO:0060707(trophoblast giant cell differentiation);GO:0060716(labyrinthine layer blood vessel development);GO:0071674(mononuclear cell m…	ko04080(Neuroactive ligand-receptor interaction);ko05164(Influenza A)
ENSAPLT00000010630	ENSAPLG00000010185	ENSAPLG00000010185	-	ami-miR-132-5p_R+1	98	-15.63
ENSAPLT00000010631	ENSAPLG00000010206	HSCB	HscB mitochondrial iron-sulfur cluster cochaperone [Source:HGNC Symbol;Acc:HGNC:28913]	hsa-miR-221-5p_R+4	98	-14.26	GO:0001671(ATPase activator activity);GO:0005634(nucleus);GO:0005737(cytoplasm);GO:0005739(mitochondrion);GO:0005829(cytosol);GO:0016226(iron-sulfur cluster assembly);GO:0042802(identical protein binding);GO:0051087(chaperone binding);GO:0051259(protein complex oligomerization);GO:0097428(protein maturation by iron-sulfur cluster transfer)
ENSAPLT00000010656	ENSAPLG00000010193	WDR19	WD repeat domain 19 [Source:HGNC Symbol;Acc:HGNC:18340]	PC-3p-38446_36	98	-13.83	GO:0000902(cell morphogenesis);GO:0001701(in utero embryonic development);GO:0005515(protein binding);GO:0005654(nucleoplasm);GO:0005929(cilium);GO:0007224(smoothened signaling pathway);GO:0008406(gonad development);GO:0016604(nuclear body);GO:0030326(embryonic limb morphogenesis);GO:0030991(intraciliary transport particle A);GO:0031076(embryonic camera-type eye development);GO:0031514(motile cil…
ENSAPLT00000010681	ENSAPLG00000010177	KPNB1	karyopherin subunit beta 1 [Source:HGNC Symbol;Acc:HGNC:6400]	mmu-miR-2137_L-2R-1_1ss16AG	98	-51.56	GO:0005515(protein binding);GO:0005635(nuclear envelope);GO:0005654(nucleoplasm);GO:0005829(cytosol);GO:0006606(protein import into nucleus);GO:0006610(ribosomal protein import into nucleus);GO:0006886(intracellular protein transport);GO:0007079(mitotic chromosome movement towards spindle pole);GO:0007080(mitotic metaphase plate congression);GO:0008536(Ran GTPase binding);GO:0008565(protein trans…	ko03013(RNA transport)
ENSAPLT00000010853	ENSAPLG00000010423	THSD4	thrombospondin type 1 domain containing 4 [Source:HGNC Symbol;Acc:HGNC:25835]	PC-5p-46199_25	98	-13.33	GO:0001527(microfibril);GO:0008233(peptidase activity);GO:0031012(extracellular matrix);GO:0048251(elastic fiber assembly)
ENSAPLT00000010972	ENSAPLG00000010541	TGIF1	TGFB induced factor homeobox 1 [Source:HGNC Symbol;Acc:HGNC:11776]	gga-miR-19b-3p	98	-10.81	GO:0000122(negative regulation of transcription by RNA polymerase II);GO:0000978(RNA polymerase II proximal promoter sequence-specific DNA binding);GO:0001227(DNA-binding transcription repressor activity, RNA polymerase II-specific);GO:0003677(DNA binding);GO:0005654(nucleoplasm);GO:0006355(regulation of transcription, DNA-templated)	ko04350(TGF-beta signaling pathway)
ENSAPLT00000010972	ENSAPLG00000010541	TGIF1	TGFB induced factor homeobox 1 [Source:HGNC Symbol;Acc:HGNC:11776]	hsa-miR-19a-3p	98	-10.81	GO:0000122(negative regulation of transcription by RNA polymerase II);GO:0000978(RNA polymerase II proximal promoter sequence-specific DNA binding);GO:0001227(DNA-binding transcription repressor activity, RNA polymerase II-specific);GO:0003677(DNA binding);GO:0005654(nucleoplasm);GO:0006355(regulation of transcription, DNA-templated)	ko04350(TGF-beta signaling pathway)
ENSAPLT00000010972	ENSAPLG00000010541	TGIF1	TGFB induced factor homeobox 1 [Source:HGNC Symbol;Acc:HGNC:11776]	hsa-miR-19b-3p	98	-10.81	GO:0000122(negative regulation of transcription by RNA polymerase II);GO:0000978(RNA polymerase II proximal promoter sequence-specific DNA binding);GO:0001227(DNA-binding transcription repressor activity, RNA polymerase II-specific);GO:0003677(DNA binding);GO:0005654(nucleoplasm);GO:0006355(regulation of transcription, DNA-templated)	ko04350(TGF-beta signaling pathway)
ENSAPLT00000011002	ENSAPLG00000010536	MARK3	microtubule affinity regulating ki-se 3 [Source:HGNC Symbol;Acc:HGNC:6897]	gga-miR-1552-3p_R+1_2ss17GA21GC	98	-14.48	GO:0000226(microtubule cytoskeleton organization);GO:0004672(protein kinase activity);GO:0004674(protein serine/threonine kinase activity);GO:0005524(ATP binding);GO:0005737(cytoplasm);GO:0005886(plasma membrane);GO:0006468(protein phosphorylation);GO:0018105(peptidyl-serine phosphorylation);GO:0030010(establishment of cell polarity);GO:0030425(dendrite);GO:0032092(positive regulation of protein …
ENSAPLT00000011170	ENSAPLG00000010726	MGST1	microsomal glutathione S-transferase 1 [Source:HGNC Symbol;Acc:HGNC:7061]	dre-miR-206-3p_R+1_1ss22GC	98	-16.99	GO:0004364(glutathione transferase activity);GO:0004602(glutathione peroxidase activity);GO:0005739(mitochondrion);GO:0055114(oxidation-reduction process);GO:0071449(cellular response to lipid hydroperoxide)	ko00480(Glutathione metabolism);ko00980(Metabolism of xenobiotics by cytochrome P450);ko00982(Drug metabolism - cytochrome P450);ko00983(Drug metabolism - other enzymes)
ENSAPLT00000011170	ENSAPLG00000010726	MGST1	microsomal glutathione S-transferase 1 [Source:HGNC Symbol;Acc:HGNC:7061]	gga-miR-206	98	-15.37	GO:0004364(glutathione transferase activity);GO:0004602(glutathione peroxidase activity);GO:0005739(mitochondrion);GO:0055114(oxidation-reduction process);GO:0071449(cellular response to lipid hydroperoxide)	ko00480(Glutathione metabolism);ko00980(Metabolism of xenobiotics by cytochrome P450);ko00982(Drug metabolism - cytochrome P450);ko00983(Drug metabolism - other enzymes)
ENSAPLT00000011170	ENSAPLG00000010726	MGST1	microsomal glutathione S-transferase 1 [Source:HGNC Symbol;Acc:HGNC:7061]	mmu-miR-206-3p_1ss22GA	98	-15.22	GO:0004364(glutathione transferase activity);GO:0004602(glutathione peroxidase activity);GO:0005739(mitochondrion);GO:0055114(oxidation-reduction process);GO:0071449(cellular response to lipid hydroperoxide)	ko00480(Glutathione metabolism);ko00980(Metabolism of xenobiotics by cytochrome P450);ko00982(Drug metabolism - cytochrome P450);ko00983(Drug metabolism - other enzymes)
ENSAPLT00000011377	ENSAPLG00000010930	BTBD2	BTB domain containing 2 [Source:HGNC Symbol;Acc:HGNC:15504]	cli-miR-2970-5p	98	-14.15	GO:0000932(P-body);GO:0005515(protein binding)
ENSAPLT00000011488	ENSAPLG00000011029	VANGL1	VANGL pla-r cell polarity protein 1 [Source:HGNC Symbol;Acc:HGNC:15512]	PC-5p-21169_83	98	-26.26	GO:0007275(multicellular organism development);GO:0016021(integral component of membrane);GO:0016328(lateral plasma membrane);GO:0043473(pigmentation)	ko04310(Wnt signaling pathway)
ENSAPLT00000011990	ENSAPLG00000011477	AKT3	AKT serine/threonine ki-se 3 [Source:HGNC Symbol;Acc:HGNC:393]	dre-miR-17a-5p_R+4	98	-38.61	GO:0000002(mitochondrial genome maintenance);GO:0001938(positive regulation of endothelial cell proliferation);GO:0004672(protein kinase activity);GO:0004674(protein serine/threonine kinase activity);GO:0005524(ATP binding);GO:0006468(protein phosphorylation);GO:0007165(signal transduction);GO:0032008(positive regulation of TOR signaling);GO:0035556(intracellular signal transduction);GO:0043536(p…	ko04010(MAPK signaling pathway);ko04012(ErbB signaling pathway);ko04370(VEGF signaling pathway);ko04371(Apelin signaling pathway);ko04068(FoxO signaling pathway);ko04150(mTOR signaling pathway);ko04140(Autophagy - animal);ko04210(Apoptosis);ko04218(Cellular senescence);ko04510(Focal adhesion);ko04620(Toll-like receptor signaling pathway);ko04625(C-type lectin receptor signaling pathway);ko04910(I…
ENSAPLT00000011990	ENSAPLG00000011477	AKT3	AKT serine/threonine ki-se 3 [Source:HGNC Symbol;Acc:HGNC:393]	oni-miR-20_R+2	98	-44.68	GO:0000002(mitochondrial genome maintenance);GO:0001938(positive regulation of endothelial cell proliferation);GO:0004672(protein kinase activity);GO:0004674(protein serine/threonine kinase activity);GO:0005524(ATP binding);GO:0006468(protein phosphorylation);GO:0007165(signal transduction);GO:0032008(positive regulation of TOR signaling);GO:0035556(intracellular signal transduction);GO:0043536(p…	ko04010(MAPK signaling pathway);ko04012(ErbB signaling pathway);ko04370(VEGF signaling pathway);ko04371(Apelin signaling pathway);ko04068(FoxO signaling pathway);ko04150(mTOR signaling pathway);ko04140(Autophagy - animal);ko04210(Apoptosis);ko04218(Cellular senescence);ko04510(Focal adhesion);ko04620(Toll-like receptor signaling pathway);ko04625(C-type lectin receptor signaling pathway);ko04910(I…
ENSAPLT00000012109	ENSAPLG00000011627	NCEH1	neutral cholesterol ester hydrolase 1 [Source:HGNC Symbol;Acc:HGNC:29260]	dre-miR-15b-5p_R+1	98	-15.02	GO:0006470(protein dephosphorylation);GO:0006805(xenobiotic metabolic process);GO:0016020(membrane);GO:0016021(integral component of membrane);GO:0016787(hydrolase activity);GO:0017171(serine hydrolase activity);GO:0042301(phosphate ion binding);GO:0052689(carboxylic ester hydrolase activity);GO:0060395(SMAD protein signal transduction)
ENSAPLT00000012109	ENSAPLG00000011627	NCEH1	neutral cholesterol ester hydrolase 1 [Source:HGNC Symbol;Acc:HGNC:29260]	gga-miR-16-5p	98	-13.09	GO:0006470(protein dephosphorylation);GO:0006805(xenobiotic metabolic process);GO:0016020(membrane);GO:0016021(integral component of membrane);GO:0016787(hydrolase activity);GO:0017171(serine hydrolase activity);GO:0042301(phosphate ion binding);GO:0052689(carboxylic ester hydrolase activity);GO:0060395(SMAD protein signal transduction)
ENSAPLT00000012109	ENSAPLG00000011627	NCEH1	neutral cholesterol ester hydrolase 1 [Source:HGNC Symbol;Acc:HGNC:29260]	hsa-miR-15a-5p	98	-15.78	GO:0006470(protein dephosphorylation);GO:0006805(xenobiotic metabolic process);GO:0016020(membrane);GO:0016021(integral component of membrane);GO:0016787(hydrolase activity);GO:0017171(serine hydrolase activity);GO:0042301(phosphate ion binding);GO:0052689(carboxylic ester hydrolase activity);GO:0060395(SMAD protein signal transduction)
ENSAPLT00000012423	ENSAPLG00000011931	ENSAPLG00000011931	-	gga-miR-212-5p	98	-16.53	GO:0005615(extracellular space)
ENSAPLT00000012423	ENSAPLG00000011931	ENSAPLG00000011931	-	hsa-miR-212-5p	98	-16.53	GO:0005615(extracellular space)
ENSAPLT00000012423	ENSAPLG00000011931	ENSAPLG00000011931	-	xla-miR-212-5p_R+1	98	-16.53	GO:0005615(extracellular space)
ENSAPLT00000012446	ENSAPLG00000011933	TRAF3	TNF receptor associated factor 3 [Source:HGNC Symbol;Acc:HGNC:12033]	gga-miR-301a-5p_L+2	98	-14.6	GO:0001817(regulation of cytokine production);GO:0002224(toll-like receptor signaling pathway);GO:0005164(tumor necrosis factor receptor binding);GO:0005515(protein binding);GO:0007165(signal transduction);GO:0008063(Toll signaling pathway);GO:0008270(zinc ion binding);GO:0009898(cytoplasmic side of plasma membrane);GO:0019901(protein kinase binding);GO:0019903(protein phosphatase binding);GO:003…	ko04620(Toll-like receptor signaling pathway);ko04621(NOD-like receptor signaling pathway);ko04622(RIG-I-like receptor signaling pathway);ko05168(Herpes simplex infection)
ENSAPLT00000012533	ENSAPLG00000012032	HDAC11	histone deacetylase 11 [Source:HGNC Symbol;Acc:HGNC:19086]	gga-miR-1454_R-1_1ss6AG	98	-19.66	GO:0000118(histone deacetylase complex);GO:0004407(histone deacetylase activity);GO:0005634(nucleus);GO:0005886(plasma membrane);GO:0016575(histone deacetylation)
ENSAPLT00000012533	ENSAPLG00000012032	HDAC11	histone deacetylase 11 [Source:HGNC Symbol;Acc:HGNC:19086]	xtr-miR-145_L+2R-1	98	-22.72	GO:0000118(histone deacetylase complex);GO:0004407(histone deacetylase activity);GO:0005634(nucleus);GO:0005886(plasma membrane);GO:0016575(histone deacetylation)
ENSAPLT00000012897	ENSAPLG00000012367	CRYZ	crystallin zeta [Source:HGNC Symbol;Acc:HGNC:2419]	gga-miR-19b-3p	98	-15.46	GO:0003730(mRNA 3'-UTR binding);GO:0003960(NADPH:quinone reductase activity);GO:0005829(cytosol);GO:0008270(zinc ion binding);GO:0016491(oxidoreductase activity);GO:0042178(xenobiotic catabolic process);GO:0051289(protein homotetramerization);GO:0055114(oxidation-reduction process);GO:0070402(NADPH binding)
ENSAPLT00000012897	ENSAPLG00000012367	CRYZ	crystallin zeta [Source:HGNC Symbol;Acc:HGNC:2419]	hsa-miR-19a-3p	98	-17.18	GO:0003730(mRNA 3'-UTR binding);GO:0003960(NADPH:quinone reductase activity);GO:0005829(cytosol);GO:0008270(zinc ion binding);GO:0016491(oxidoreductase activity);GO:0042178(xenobiotic catabolic process);GO:0051289(protein homotetramerization);GO:0055114(oxidation-reduction process);GO:0070402(NADPH binding)
ENSAPLT00000012897	ENSAPLG00000012367	CRYZ	crystallin zeta [Source:HGNC Symbol;Acc:HGNC:2419]	hsa-miR-19b-3p	98	-15.46	GO:0003730(mRNA 3'-UTR binding);GO:0003960(NADPH:quinone reductase activity);GO:0005829(cytosol);GO:0008270(zinc ion binding);GO:0016491(oxidoreductase activity);GO:0042178(xenobiotic catabolic process);GO:0051289(protein homotetramerization);GO:0055114(oxidation-reduction process);GO:0070402(NADPH binding)
ENSAPLT00000012904	ENSAPLG00000012397	ENSAPLG00000012397	-	mmu-miR-183-3p_L-1_2ss11GA12AT	98	-10.34	GO:0005615(extracellular space)
ENSAPLT00000012929	ENSAPLG00000012412	MEAK7	MTOR associated protein, eak-7 homolog [Source:HGNC Symbol;Acc:HGNC:29325]	gga-miR-146b-5p_R+2	98	-13.22	GO:0005737(cytoplasm);GO:0005765(lysosomal membrane);GO:0016020(membrane);GO:0030334(regulation of cell migration);GO:0031667(response to nutrient levels);GO:0031929(TOR signaling);GO:0032868(response to insulin);GO:0042127(regulation of cell population proliferation);GO:0043200(response to amino acid);GO:0150032(positive regulation of protein localization to lysosome);GO:1903204(negative regulat…
ENSAPLT00000012929	ENSAPLG00000012412	MEAK7	MTOR associated protein, eak-7 homolog [Source:HGNC Symbol;Acc:HGNC:29325]	gga-miR-146c-5p	98	-16.5	GO:0005737(cytoplasm);GO:0005765(lysosomal membrane);GO:0016020(membrane);GO:0030334(regulation of cell migration);GO:0031667(response to nutrient levels);GO:0031929(TOR signaling);GO:0032868(response to insulin);GO:0042127(regulation of cell population proliferation);GO:0043200(response to amino acid);GO:0150032(positive regulation of protein localization to lysosome);GO:1903204(negative regulat…
ENSAPLT00000012929	ENSAPLG00000012412	MEAK7	MTOR associated protein, eak-7 homolog [Source:HGNC Symbol;Acc:HGNC:29325]	xla-miR-146b-5p_R+1_1ss9GT	98	-31.3	GO:0005737(cytoplasm);GO:0005765(lysosomal membrane);GO:0016020(membrane);GO:0030334(regulation of cell migration);GO:0031667(response to nutrient levels);GO:0031929(TOR signaling);GO:0032868(response to insulin);GO:0042127(regulation of cell population proliferation);GO:0043200(response to amino acid);GO:0150032(positive regulation of protein localization to lysosome);GO:1903204(negative regulat…
ENSAPLT00000012929	ENSAPLG00000012412	MEAK7	MTOR associated protein, eak-7 homolog [Source:HGNC Symbol;Acc:HGNC:29325]	xtr-miR-146b_R+2	98	-17.49	GO:0005737(cytoplasm);GO:0005765(lysosomal membrane);GO:0016020(membrane);GO:0030334(regulation of cell migration);GO:0031667(response to nutrient levels);GO:0031929(TOR signaling);GO:0032868(response to insulin);GO:0042127(regulation of cell population proliferation);GO:0043200(response to amino acid);GO:0150032(positive regulation of protein localization to lysosome);GO:1903204(negative regulat…
ENSAPLT00000013167	ENSAPLG00000012635	ENSAPLG00000012635	-	rno-mir-3549-p5	98	-16.53
ENSAPLT00000013246	ENSAPLG00000012674	COG7	component of oligomeric golgi complex 7 [Source:HGNC Symbol;Acc:HGNC:18622]	xtr-miR-145_L+2R-1	98	-31.98	GO:0005730(nucleolus);GO:0005794(Golgi apparatus);GO:0006486(protein glycosylation);GO:0006886(intracellular protein transport);GO:0006890(retrograde vesicle-mediated transport, Golgi to endoplasmic reticulum);GO:0017119(Golgi transport complex);GO:0033365(protein localization to organelle);GO:0034067(protein localization to Golgi apparatus);GO:0050821(protein stabilization)
ENSAPLT00000013255	ENSAPLG00000012729	ADARB2	adenosine deami-se, R- specific B2 (i-ctive) [Source:HGNC Symbol;Acc:HGNC:227]	dre-miR-15b-5p_R+1	98	-13.01	GO:0003723(RNA binding);GO:0004000(adenosine deaminase activity);GO:0006396(RNA processing)
ENSAPLT00000013255	ENSAPLG00000012729	ADARB2	adenosine deami-se, R- specific B2 (i-ctive) [Source:HGNC Symbol;Acc:HGNC:227]	gga-miR-16-5p	98	-40.31	GO:0003723(RNA binding);GO:0004000(adenosine deaminase activity);GO:0006396(RNA processing)
ENSAPLT00000013255	ENSAPLG00000012729	ADARB2	adenosine deami-se, R- specific B2 (i-ctive) [Source:HGNC Symbol;Acc:HGNC:227]	hsa-miR-15a-5p	98	-26.05	GO:0003723(RNA binding);GO:0004000(adenosine deaminase activity);GO:0006396(RNA processing)
ENSAPLT00000013296	ENSAPLG00000012773	ENSAPLG00000012773	-	cli-miR-1467-5p	98	-16.58	GO:0005576(extracellular region);GO:0006955(immune response);GO:0008009(chemokine activity)	ko04060(Cytokine-cytokine receptor interaction);ko04620(Toll-like receptor signaling pathway);ko04623(Cytosolic DNA-sensing pathway);ko05132(Salmonella infection)
ENSAPLT00000013360	ENSAPLG00000012807	BORA	bora, aurora ki-se A activator [Source:HGNC Symbol;Acc:HGNC:24724]	dre-miR-204-5p_R+2	98	-10.74	GO:0072687(meiotic spindle)
ENSAPLT00000013470	ENSAPLG00000012940	EPGN	epithelial mitogen [Source:HGNC Symbol;Acc:HGNC:17470]	PC-5p-14541_124	98	-14.52	GO:0000165(MAPK cascade);GO:0000187(activation of MAPK activity);GO:0001525(angiogenesis);GO:0005154(epidermal growth factor receptor binding);GO:0005887(integral component of plasma membrane);GO:0008083(growth factor activity);GO:0008284(positive regulation of cell population proliferation);GO:0043406(positive regulation of MAP kinase activity);GO:0045741(positive regulation of epidermal growth …	ko00670(One carbon pool by folate)
ENSAPLT00000013502	ENSAPLG00000012924	PIK3CA	phosphatidylinositol-4,5-bisphosphate 3-ki-se catalytic subunit alpha [Source:HGNC Symbol;Acc:HGNC:8975]	PC-5p-12681_141	98	-23.51	GO:0001889(liver development);GO:0001932(regulation of protein phosphorylation);GO:0005942(phosphatidylinositol 3-kinase complex);GO:0005943(phosphatidylinositol 3-kinase complex, class IA);GO:0006006(glucose metabolic process);GO:0010468(regulation of gene expression);GO:0014065(phosphatidylinositol 3-kinase signaling);GO:0016301(kinase activity);GO:0016303(1-phosphatidylinositol-3-kinase activi…	ko00562(Inositol phosphate metabolism);ko04012(ErbB signaling pathway);ko04370(VEGF signaling pathway);ko04068(FoxO signaling pathway);ko04070(Phosphatidylinositol signaling system);ko04150(mTOR signaling pathway);ko04140(Autophagy - animal);ko04210(Apoptosis);ko04218(Cellular senescence);ko04510(Focal adhesion);ko04810(Regulation of actin cytoskeleton);ko04620(Toll-like receptor signaling pathwa…
ENSAPLT00000013516	ENSAPLG00000012937	RSPRY1	ring finger and SPRY domain containing 1 [Source:HGNC Symbol;Acc:HGNC:29420]	dre-miR-24_R+2	98	-18.14	GO:0005515(protein binding)
ENSAPLT00000013750	ENSAPLG00000013177	WDR37	WD repeat domain 37 [Source:HGNC Symbol;Acc:HGNC:31406]	dre-miR-17a-5p_R+4	98	-32.59	GO:0005515(protein binding)
ENSAPLT00000013750	ENSAPLG00000013177	WDR37	WD repeat domain 37 [Source:HGNC Symbol;Acc:HGNC:31406]	oni-miR-20_R+2	98	-16.02	GO:0005515(protein binding)
ENSAPLT00000013758	ENSAPLG00000013213	GYPC	glycophorin C (Gerbich blood group) [Source:HGNC Symbol;Acc:HGNC:4704]	gmo-miR-139-5p_R+1_1ss9GT	98	-16.9	GO:0016020(membrane);GO:0030863(cortical cytoskeleton)
ENSAPLT00000013758	ENSAPLG00000013213	GYPC	glycophorin C (Gerbich blood group) [Source:HGNC Symbol;Acc:HGNC:4704]	hsa-miR-139-5p_R+1_1ss12CT	98	-17.04	GO:0016020(membrane);GO:0030863(cortical cytoskeleton)
ENSAPLT00000013758	ENSAPLG00000013213	GYPC	glycophorin C (Gerbich blood group) [Source:HGNC Symbol;Acc:HGNC:4704]	mdo-miR-139-5p_R+5_1ss9GT	98	-16.9	GO:0016020(membrane);GO:0030863(cortical cytoskeleton)
ENSAPLT00000014142	ENSAPLG00000013571	ST6GAL1	ST6 beta-galactoside alpha-2,6-sialyltransferase 1 [Source:HGNC Symbol;Acc:HGNC:10860]	ami-miR-132-3p	98	-10.59	GO:0000139(Golgi membrane);GO:0003835(beta-galactoside alpha-2,6-sialyltransferase activity);GO:0006054(N-acetylneuraminate metabolic process);GO:0006486(protein glycosylation);GO:0008373(sialyltransferase activity);GO:0018279(protein N-linked glycosylation via asparagine);GO:0042803(protein homodimerization activity);GO:0097503(sialylation)	ko00510(N-Glycan biosynthesis);ko00514(Other types of O-glycan biosynthesis)
ENSAPLT00000014148	ENSAPLG00000013589	SGCZ	sarcoglycan zeta [Source:HGNC Symbol;Acc:HGNC:14075]	cli-miR-10c-5p_R+1_1ss11AG	98	-14.11	GO:0005886(plasma membrane);GO:0016012(sarcoglycan complex);GO:0016021(integral component of membrane)	ko05410(Hypertrophic cardiomyopathy (HCM));ko05412(Arrhythmogenic right ventricular cardiomyopathy (ARVC));ko05414(Dilated cardiomyopathy (DCM));ko05416(Viral myocarditis)
ENSAPLT00000014192	ENSAPLG00000013579	GPSM2	G protein sig-ling modulator 2 [Source:HGNC Symbol;Acc:HGNC:29501]	gga-miR-22-3p	98	-22.13	GO:0000132(establishment of mitotic spindle orientation);GO:0001965(G-protein alpha-subunit binding);GO:0005092(GDP-dissociation inhibitor activity);GO:0005515(protein binding);GO:0005737(cytoplasm);GO:0005813(centrosome);GO:0005829(cytosol);GO:0005938(cell cortex);GO:0007052(mitotic spindle organization);GO:0008022(protein C-terminus binding);GO:0019904(protein domain specific binding);GO:003069…
ENSAPLT00000014556	ENSAPLG00000013962	PRMT9	protein arginine methyltransferase 9 [Source:HGNC Symbol;Acc:HGNC:25099]	ola-miR-103_R+4	98	-17.43	GO:0005515(protein binding);GO:0005737(cytoplasm);GO:0006397(mRNA processing);GO:0006479(protein methylation);GO:0008168(methyltransferase activity);GO:0016274(protein-arginine N-methyltransferase activity);GO:0035243(protein-arginine omega-N symmetric methyltransferase activity)
ENSAPLT00000014562	ENSAPLG00000013927	DPP9	dipeptidyl peptidase 9 [Source:HGNC Symbol;Acc:HGNC:18648]	gga-miR-16-5p	98	-29.06	GO:0005829(cytosol);GO:0006508(proteolysis);GO:0008236(serine-type peptidase activity);GO:0042802(identical protein binding)
ENSAPLT00000014562	ENSAPLG00000013927	DPP9	dipeptidyl peptidase 9 [Source:HGNC Symbol;Acc:HGNC:18648]	hsa-miR-15a-5p	98	-27.57	GO:0005829(cytosol);GO:0006508(proteolysis);GO:0008236(serine-type peptidase activity);GO:0042802(identical protein binding)
ENSAPLT00000014621	ENSAPLG00000013998	BMPR1A	bone morphogenetic protein receptor type 1A [Source:HGNC Symbol;Acc:HGNC:1076]	PC-5p-14541_124	98	-13.55	GO:0000981(DNA-binding transcription factor activity, RNA polymerase II-specific);GO:0001701(in utero embryonic development);GO:0001707(mesoderm formation);GO:0001756(somitogenesis);GO:0001880(Mullerian duct regression);GO:0002053(positive regulation of mesenchymal cell proliferation);GO:0002062(chondrocyte differentiation);GO:0003007(heart morphogenesis);GO:0003148(outflow tract septum morphogen…	ko04350(TGF-beta signaling pathway);ko04060(Cytokine-cytokine receptor interaction)
ENSAPLT00000014712	ENSAPLG00000014082	PSEN2	presenilin 2 [Source:HGNC Symbol;Acc:HGNC:9509]	PC-5p-14541_124	98	-18.58	GO:0000776(kinetochore);GO:0004190(aspartic-type endopeptidase activity);GO:0005637(nuclear inner membrane);GO:0005783(endoplasmic reticulum);GO:0005794(Golgi apparatus);GO:0005813(centrosome);GO:0005887(integral component of plasma membrane);GO:0006509(membrane protein ectodomain proteolysis);GO:0016020(membrane);GO:0016021(integral component of membrane);GO:0016485(protein processing);GO:003299…	ko04330(Notch signaling pathway)
ENSAPLT00000014952	ENSAPLG00000014311	ETFDH	electron transfer flavoprotein dehydroge-se [Source:HGNC Symbol;Acc:HGNC:3483]	ola-miR-103_R+4	98	-14.12	GO:0004174(electron-transferring-flavoprotein dehydrogenase activity);GO:0006979(response to oxidative stress);GO:0009055(electron transfer activity);GO:0016491(oxidoreductase activity);GO:0022900(electron transport chain);GO:0031305(integral component of mitochondrial inner membrane);GO:0031966(mitochondrial membrane);GO:0033539(fatty acid beta-oxidation using acyl-CoA dehydrogenase);GO:0048038(…
ENSAPLT00000015891	ENSAPLG00000015244	CASP10	caspase 10 [Source:HGNC Symbol;Acc:HGNC:1500]	hsa-miR-1260a_R+1_1	98	-17.33	GO:0004197(cysteine-type endopeptidase activity);GO:0005515(protein binding);GO:0006508(proteolysis);GO:0008234(cysteine-type peptidase activity);GO:0031265(CD95 death-inducing signaling complex);GO:0031625(ubiquitin protein ligase binding);GO:0035877(death effector domain binding);GO:0042981(regulation of apoptotic process);GO:0043123(positive regulation of I-kappaB kinase/NF-kappaB signaling);G…	ko04210(Apoptosis);ko04622(RIG-I-like receptor signaling pathway)
ENSAPLT00000015891	ENSAPLG00000015244	CASP10	caspase 10 [Source:HGNC Symbol;Acc:HGNC:1500]	hsa-miR-1260a_R+1_2	98	-17.33	GO:0004197(cysteine-type endopeptidase activity);GO:0005515(protein binding);GO:0006508(proteolysis);GO:0008234(cysteine-type peptidase activity);GO:0031265(CD95 death-inducing signaling complex);GO:0031625(ubiquitin protein ligase binding);GO:0035877(death effector domain binding);GO:0042981(regulation of apoptotic process);GO:0043123(positive regulation of I-kappaB kinase/NF-kappaB signaling);G…	ko04210(Apoptosis);ko04622(RIG-I-like receptor signaling pathway)
ENSAPLT00000015891	ENSAPLG00000015244	CASP10	caspase 10 [Source:HGNC Symbol;Acc:HGNC:1500]	hsa-miR-1260b_1ss9AT	98	-17.33	GO:0004197(cysteine-type endopeptidase activity);GO:0005515(protein binding);GO:0006508(proteolysis);GO:0008234(cysteine-type peptidase activity);GO:0031265(CD95 death-inducing signaling complex);GO:0031625(ubiquitin protein ligase binding);GO:0035877(death effector domain binding);GO:0042981(regulation of apoptotic process);GO:0043123(positive regulation of I-kappaB kinase/NF-kappaB signaling);G…	ko04210(Apoptosis);ko04622(RIG-I-like receptor signaling pathway)
ENSAPLT00000015900	ENSAPLG00000015250	SLC6A15	solute carrier family 6 member 15 [Source:HGNC Symbol;Acc:HGNC:13621]	dre-miR-148_R+2_1ss9TC	98	-19.43	GO:0005298(proline:sodium symporter activity);GO:0005328(neurotransmitter:sodium symporter activity);GO:0005887(integral component of plasma membrane);GO:0015804(neutral amino acid transport);GO:0015820(leucine transport);GO:0015824(proline transport);GO:0016021(integral component of membrane)
ENSAPLT00000015900	ENSAPLG00000015250	SLC6A15	solute carrier family 6 member 15 [Source:HGNC Symbol;Acc:HGNC:13621]	xtr-miR-148a_R+2	98	-19.43	GO:0005298(proline:sodium symporter activity);GO:0005328(neurotransmitter:sodium symporter activity);GO:0005887(integral component of plasma membrane);GO:0015804(neutral amino acid transport);GO:0015820(leucine transport);GO:0015824(proline transport);GO:0016021(integral component of membrane)
ENSAPLT00000016056	ENSAPLG00000015411	NRROS	negative regulator of reactive oxygen species [Source:HGNC Symbol;Acc:HGNC:24613]	gga-miR-187-3p_R+2	98	-18.42	GO:0005515(protein binding);GO:0005783(endoplasmic reticulum);GO:0006801(superoxide metabolic process);GO:0006954(inflammatory response);GO:0006955(immune response);GO:0007179(transforming growth factor beta receptor signaling pathway);GO:0009986(cell surface);GO:0014005(microglia development);GO:0035583(sequestering of TGFbeta in extracellular matrix);GO:0036364(transforming growth factor beta1 …	ko04620(Toll-like receptor signaling pathway);ko05152(Tuberculosis);ko05162(Measles);ko05168(Herpes simplex infection);ko05144(Malaria);ko05142(Chagas disease (American trypanosomiasis));ko05143(African trypanosomiasis)
ENSAPLT00000016083	ENSAPLG00000015438	ENSAPLG00000015438	-	mmu-miR-1a-1-5p	98	-13.42	GO:0016616(oxidoreductase activity, acting on the CH-OH group of donors, NAD or NADP as acceptor);GO:0051287(NAD binding);GO:0055114(oxidation-reduction process)	ko00620(Pyruvate metabolism);ko00630(Glyoxylate and dicarboxylate metabolism);ko00260(Glycine, serine and threonine metabolism)
ENSAPLT00000016083	ENSAPLG00000015438	ENSAPLG00000015438	-	mmu-miR-1a-2-5p_2ss15GA17AG	98	-13.42	GO:0016616(oxidoreductase activity, acting on the CH-OH group of donors, NAD or NADP as acceptor);GO:0051287(NAD binding);GO:0055114(oxidation-reduction process)	ko00620(Pyruvate metabolism);ko00630(Glyoxylate and dicarboxylate metabolism);ko00260(Glycine, serine and threonine metabolism)
ENSAPLT00000016233	ENSAPLG00000015578	SLC35F1	solute carrier family 35 member F1 [Source:HGNC Symbol;Acc:HGNC:21483]	hsa-miR-214-3p	98	-20.41	GO:0016021(integral component of membrane);GO:0022857(transmembrane transporter activity);GO:0055085(transmembrane transport)
ENSAPLT00000016428	ENSAPLG00000015750	METAP1	methionyl aminopeptidase 1 [Source:HGNC Symbol;Acc:HGNC:15789]	gga-miR-10585-5p_1ss11CA	98	-19.05	GO:0004177(aminopeptidase activity);GO:0006508(proteolysis);GO:0008235(metalloexopeptidase activity)
ENSAPLT00000016515	ENSAPLG00000015816	WSB1	WD repeat and SOCS box containing 1 [Source:HGNC Symbol;Acc:HGNC:19221]	bta-miR-199a-3p_L+1R+1	98	-12.63	GO:0005515(protein binding);GO:0035556(intracellular signal transduction)
ENSAPLT00000016564	ENSAPLG00000015871	ENSAPLG00000015871	-	mmu-miR-125b-2-3p_2ss9GT11TC	98	-10.75	GO:0005506(iron ion binding);GO:0016705(oxidoreductase activity, acting on paired donors, with incorporation or reduction of molecular oxygen);GO:0020037(heme binding);GO:0055114(oxidation-reduction process)
ENSAPLT00000016740	ENSAPLG00000016036	ARHGAP42	Rho GTPase activating protein 42 [Source:HGNC Symbol;Acc:HGNC:26545]	PC-3p-35699_41	98	-23.95	GO:0003085(negative regulation of systemic arterial blood pressure);GO:0005096(GTPase activator activity);GO:0007165(signal transduction);GO:0035024(negative regulation of Rho protein signal transduction);GO:0090630(activation of GTPase activity);GO:1904694(negative regulation of vascular smooth muscle contraction)
ENSAPLT00000016877	ENSAPLG00000016171	ENSAPLG00000016171	-	hsa-miR-133b	98	-12.05	GO:0005856(cytoskeleton)	ko04390(Hippo signaling pathway);ko04392(Hippo signaling pathway - multiple species)
ENSAPLT00000016877	ENSAPLG00000016171	ENSAPLG00000016171	-	hsa-miR-133b_R+1	98	-12.05	GO:0005856(cytoskeleton)	ko04390(Hippo signaling pathway);ko04392(Hippo signaling pathway - multiple species)
ENSAPLT00000016877	ENSAPLG00000016171	ENSAPLG00000016171	-	xtr-miR-133b_L+1R+2	98	-12.05	GO:0005856(cytoskeleton)	ko04390(Hippo signaling pathway);ko04392(Hippo signaling pathway - multiple species)
ENSAPLT00000016914	ENSAPLG00000016217	ENSAPLG00000016217	-	gga-miR-15c-3p	98	-14.27
ENSAPLT00000017131	ENSAPLG00000016415	CTBS	chitobiase [Source:HGNC Symbol;Acc:HGNC:2496]	gga-miR-212-5p	98	-17.81	GO:0004553(hydrolase activity, hydrolyzing O-glycosyl compounds);GO:0005975(carbohydrate metabolic process);GO:0008061(chitin binding)
ENSAPLT00000017131	ENSAPLG00000016415	CTBS	chitobiase [Source:HGNC Symbol;Acc:HGNC:2496]	hsa-miR-212-5p	98	-17.81	GO:0004553(hydrolase activity, hydrolyzing O-glycosyl compounds);GO:0005975(carbohydrate metabolic process);GO:0008061(chitin binding)
ENSAPLT00000017131	ENSAPLG00000016415	CTBS	chitobiase [Source:HGNC Symbol;Acc:HGNC:2496]	xla-miR-212-5p_R+1	98	-17.81	GO:0004553(hydrolase activity, hydrolyzing O-glycosyl compounds);GO:0005975(carbohydrate metabolic process);GO:0008061(chitin binding)
ENSAPLT00000017138	ENSAPLG00000016422	ENSAPLG00000016422	-	gmo-miR-101a-3p_1ss21AC	98	-14.07	GO:0007165(signal transduction);GO:0016021(integral component of membrane);GO:0048666(neuron development)
ENSAPLT00000017269	ENSAPLG00000002411	TXNRD2	thioredoxin reductase 2 [Source:HGNC Symbol;Acc:HGNC:18155]	gga-miR-218-5p_R+1	98	-27.94	GO:0004791(thioredoxin-disulfide reductase activity);GO:0005739(mitochondrion);GO:0005829(cytosol);GO:0009055(electron transfer activity);GO:0016491(oxidoreductase activity);GO:0016668(oxidoreductase activity, acting on a sulfur group of donors, NAD(P) as acceptor);GO:0045454(cell redox homeostasis);GO:0050660(flavin adenine dinucleotide binding);GO:0055114(oxidation-reduction process)	ko00450(Selenocompound metabolism)
ENSAPLT00000017269	ENSAPLG00000002411	TXNRD2	thioredoxin reductase 2 [Source:HGNC Symbol;Acc:HGNC:18155]	hsa-miR-218-5p_R+1	98	-27.94	GO:0004791(thioredoxin-disulfide reductase activity);GO:0005739(mitochondrion);GO:0005829(cytosol);GO:0009055(electron transfer activity);GO:0016491(oxidoreductase activity);GO:0016668(oxidoreductase activity, acting on a sulfur group of donors, NAD(P) as acceptor);GO:0045454(cell redox homeostasis);GO:0050660(flavin adenine dinucleotide binding);GO:0055114(oxidation-reduction process)	ko00450(Selenocompound metabolism)
ENSAPLT00000017425	ENSAPLG00000030602	CTDSPL	CTD small phosphatase like [Source:HGNC Symbol;Acc:HGNC:16890]	dre-miR-15b-5p_R+1	98	-32.67	GO:0001933(negative regulation of protein phosphorylation);GO:0006357(regulation of transcription by RNA polymerase II);GO:0008420(RNA polymerase II CTD heptapeptide repeat phosphatase activity);GO:0016791(phosphatase activity);GO:2000134(negative regulation of G1/S transition of mitotic cell cycle)
ENSAPLT00000017425	ENSAPLG00000030602	CTDSPL	CTD small phosphatase like [Source:HGNC Symbol;Acc:HGNC:16890]	gga-miR-16-5p	98	-12.21	GO:0001933(negative regulation of protein phosphorylation);GO:0006357(regulation of transcription by RNA polymerase II);GO:0008420(RNA polymerase II CTD heptapeptide repeat phosphatase activity);GO:0016791(phosphatase activity);GO:2000134(negative regulation of G1/S transition of mitotic cell cycle)
ENSAPLT00000017425	ENSAPLG00000030602	CTDSPL	CTD small phosphatase like [Source:HGNC Symbol;Acc:HGNC:16890]	hsa-miR-15a-5p	98	-13.18	GO:0001933(negative regulation of protein phosphorylation);GO:0006357(regulation of transcription by RNA polymerase II);GO:0008420(RNA polymerase II CTD heptapeptide repeat phosphatase activity);GO:0016791(phosphatase activity);GO:2000134(negative regulation of G1/S transition of mitotic cell cycle)
ENSAPLT00000017475	ENSAPLG00000010902	ENSAPLG00000010902	-	gga-miR-22-3p	98	-28.6		ko04514(Cell adhesion molecules (CAMs));ko04672(Intestinal immune network for IgA production)
ENSAPLT00000017509	ENSAPLG00000009485	PDGFD	platelet derived growth factor D [Source:HGNC Symbol;Acc:HGNC:30620]	hsa-miR-3120-3p	98	-13.11	GO:0005161(platelet-derived growth factor receptor binding);GO:0008083(growth factor activity);GO:0016020(membrane);GO:0048008(platelet-derived growth factor receptor signaling pathway)	ko04010(MAPK signaling pathway);ko04510(Focal adhesion);ko04540(Gap junction);ko04810(Regulation of actin cytoskeleton)
ENSAPLT00000017791	ENSAPLG00000023160	TMEM97	transmembrane protein 97 [Source:HGNC Symbol;Acc:HGNC:28106]	dre-miR-363-3p_L-1R+2	98	-21.18	GO:0005764(lysosome);GO:0005791(rough endoplasmic reticulum);GO:0005829(cytosol);GO:0005886(plasma membrane);GO:0031965(nuclear membrane);GO:0042632(cholesterol homeostasis)
ENSAPLT00000017791	ENSAPLG00000023160	TMEM97	transmembrane protein 97 [Source:HGNC Symbol;Acc:HGNC:28106]	gga-miR-96-5p_L+1	98	-15.46	GO:0005764(lysosome);GO:0005791(rough endoplasmic reticulum);GO:0005829(cytosol);GO:0005886(plasma membrane);GO:0031965(nuclear membrane);GO:0042632(cholesterol homeostasis)
ENSAPLT00000017810	ENSAPLG00000008316	KIAA0930	KIAA0930 [Source:HGNC Symbol;Acc:HGNC:1314]	hsa-miR-214-3p	98	-13.19
ENSAPLT00000017925	ENSAPLG00000029620	LMO1	LIM domain only 1 [Source:HGNC Symbol;Acc:HGNC:6641]	mmu-miR-145a-5p	98	-16.2		ko05202(Transcriptional misregulation in cancers)
ENSAPLT00000018059	ENSAPLG00000022779	CNRIP1	can-binoid receptor interacting protein 1 [Source:HGNC Symbol;Acc:HGNC:24546]	aca-miR-137b-3p_1ss23GC	98	-10.56	GO:0005737(cytoplasm);GO:0005886(plasma membrane);GO:0008022(protein C-terminus binding);GO:0031718(type 1 cannabinoid receptor binding)
ENSAPLT00000018105	ENSAPLG00000014302	PLCH1	phospholipase C eta 1 [Source:HGNC Symbol;Acc:HGNC:29185]	gga-miR-1329-5p_1ss12CG	98	-13.45	GO:0004435(phosphatidylinositol phospholipase C activity);GO:0005509(calcium ion binding);GO:0005737(cytoplasm);GO:0005829(cytosol);GO:0006629(lipid metabolic process);GO:0007165(signal transduction);GO:0008081(phosphoric diester hydrolase activity);GO:0016020(membrane);GO:0035556(intracellular signal transduction);GO:0043231(intracellular membrane-bounded organelle);GO:0048015(phosphatidylinosit…	ko00562(Inositol phosphate metabolism)
ENSAPLT00000018105	ENSAPLG00000014302	PLCH1	phospholipase C eta 1 [Source:HGNC Symbol;Acc:HGNC:29185]	gga-miR-1454_R-1_1ss6AG	98	-16.12	GO:0004435(phosphatidylinositol phospholipase C activity);GO:0005509(calcium ion binding);GO:0005737(cytoplasm);GO:0005829(cytosol);GO:0006629(lipid metabolic process);GO:0007165(signal transduction);GO:0008081(phosphoric diester hydrolase activity);GO:0016020(membrane);GO:0035556(intracellular signal transduction);GO:0043231(intracellular membrane-bounded organelle);GO:0048015(phosphatidylinosit…	ko00562(Inositol phosphate metabolism)
ENSAPLT00000018105	ENSAPLG00000014302	PLCH1	phospholipase C eta 1 [Source:HGNC Symbol;Acc:HGNC:29185]	gmo-miR-30e-5p_R+1	98	-25.99	GO:0004435(phosphatidylinositol phospholipase C activity);GO:0005509(calcium ion binding);GO:0005737(cytoplasm);GO:0005829(cytosol);GO:0006629(lipid metabolic process);GO:0007165(signal transduction);GO:0008081(phosphoric diester hydrolase activity);GO:0016020(membrane);GO:0035556(intracellular signal transduction);GO:0043231(intracellular membrane-bounded organelle);GO:0048015(phosphatidylinosit…	ko00562(Inositol phosphate metabolism)
ENSAPLT00000018105	ENSAPLG00000014302	PLCH1	phospholipase C eta 1 [Source:HGNC Symbol;Acc:HGNC:29185]	hsa-miR-30b-5p_R+1	98	-10.87	GO:0004435(phosphatidylinositol phospholipase C activity);GO:0005509(calcium ion binding);GO:0005737(cytoplasm);GO:0005829(cytosol);GO:0006629(lipid metabolic process);GO:0007165(signal transduction);GO:0008081(phosphoric diester hydrolase activity);GO:0016020(membrane);GO:0035556(intracellular signal transduction);GO:0043231(intracellular membrane-bounded organelle);GO:0048015(phosphatidylinosit…	ko00562(Inositol phosphate metabolism)
ENSAPLT00000018105	ENSAPLG00000014302	PLCH1	phospholipase C eta 1 [Source:HGNC Symbol;Acc:HGNC:29185]	hsa-miR-30d-5p_R+2	98	-24.32	GO:0004435(phosphatidylinositol phospholipase C activity);GO:0005509(calcium ion binding);GO:0005737(cytoplasm);GO:0005829(cytosol);GO:0006629(lipid metabolic process);GO:0007165(signal transduction);GO:0008081(phosphoric diester hydrolase activity);GO:0016020(membrane);GO:0035556(intracellular signal transduction);GO:0043231(intracellular membrane-bounded organelle);GO:0048015(phosphatidylinosit…	ko00562(Inositol phosphate metabolism)
ENSAPLT00000018105	ENSAPLG00000014302	PLCH1	phospholipase C eta 1 [Source:HGNC Symbol;Acc:HGNC:29185]	hsa-miR-30e-5p_R+2	98	-25.99	GO:0004435(phosphatidylinositol phospholipase C activity);GO:0005509(calcium ion binding);GO:0005737(cytoplasm);GO:0005829(cytosol);GO:0006629(lipid metabolic process);GO:0007165(signal transduction);GO:0008081(phosphoric diester hydrolase activity);GO:0016020(membrane);GO:0035556(intracellular signal transduction);GO:0043231(intracellular membrane-bounded organelle);GO:0048015(phosphatidylinosit…	ko00562(Inositol phosphate metabolism)
ENSAPLT00000018105	ENSAPLG00000014302	PLCH1	phospholipase C eta 1 [Source:HGNC Symbol;Acc:HGNC:29185]	pma-miR-30a-5p_R+2	98	-24.17	GO:0004435(phosphatidylinositol phospholipase C activity);GO:0005509(calcium ion binding);GO:0005737(cytoplasm);GO:0005829(cytosol);GO:0006629(lipid metabolic process);GO:0007165(signal transduction);GO:0008081(phosphoric diester hydrolase activity);GO:0016020(membrane);GO:0035556(intracellular signal transduction);GO:0043231(intracellular membrane-bounded organelle);GO:0048015(phosphatidylinosit…	ko00562(Inositol phosphate metabolism)
ENSAPLT00000018105	ENSAPLG00000014302	PLCH1	phospholipase C eta 1 [Source:HGNC Symbol;Acc:HGNC:29185]	ssc-miR-30a-5p_R+2	98	-24.17	GO:0004435(phosphatidylinositol phospholipase C activity);GO:0005509(calcium ion binding);GO:0005737(cytoplasm);GO:0005829(cytosol);GO:0006629(lipid metabolic process);GO:0007165(signal transduction);GO:0008081(phosphoric diester hydrolase activity);GO:0016020(membrane);GO:0035556(intracellular signal transduction);GO:0043231(intracellular membrane-bounded organelle);GO:0048015(phosphatidylinosit…	ko00562(Inositol phosphate metabolism)
ENSAPLT00000018507	ENSAPLG00000009480	TUFT1	tuftelin 1 [Source:HGNC Symbol;Acc:HGNC:12422]	gga-miR-7_R+2	98	-22	GO:0005515(protein binding);GO:0005737(cytoplasm)
ENSAPLT00000018507	ENSAPLG00000009480	TUFT1	tuftelin 1 [Source:HGNC Symbol;Acc:HGNC:12422]	hsa-miR-7-5p	98	-22	GO:0005515(protein binding);GO:0005737(cytoplasm)
ENSAPLT00000018829	ENSAPLG00000006371	TSPAN18	tetraspanin 18 [Source:HGNC Symbol;Acc:HGNC:20660]	gga-miR-31-5p	98	-14.84	GO:0016021(integral component of membrane)
ENSAPLT00000018887	ENSAPLG00000026652	ENSAPLG00000026652	-	mmu-miR-143-5p_R+2	98	-17	GO:0004364(glutathione transferase activity);GO:0005515(protein binding)	ko00480(Glutathione metabolism);ko00980(Metabolism of xenobiotics by cytochrome P450);ko00982(Drug metabolism - cytochrome P450);ko00983(Drug metabolism - other enzymes)
ENSAPLT00000019495	ENSAPLG00000021975	ENSAPLG00000021975	-	dre-miR-204-5p_R+2	98	-19.87	GO:0003723(RNA binding);GO:0005845(mRNA cap binding complex);GO:0106005(RNA 5'-cap (guanine-N7)-methylation)
ENSAPLT00000019569	ENSAPLG00000015929	ATP6AP2	ATPase H+ transporting accessory protein 2 [Source:HGNC Symbol;Acc:HGNC:18305]	ssc-miR-30a-3p_L-1R+1_1ss10GT	98	-22.26	GO:0002003(angiotensin maturation);GO:0009897(external side of plasma membrane);GO:0016021(integral component of membrane);GO:0021903(rostrocaudal neural tube patterning);GO:0030177(positive regulation of Wnt signaling pathway);GO:0032914(positive regulation of transforming growth factor beta1 production);GO:0038023(signaling receptor activity);GO:0043408(regulation of MAPK cascade);GO:0048069(ey…	ko04614(Renin-angiotensin system)
ENSAPLT00000019569	ENSAPLG00000015929	ATP6AP2	ATPase H+ transporting accessory protein 2 [Source:HGNC Symbol;Acc:HGNC:18305]	ssc-miR-30a-3p_L-1_1ss10GT	98	-22.26	GO:0002003(angiotensin maturation);GO:0009897(external side of plasma membrane);GO:0016021(integral component of membrane);GO:0021903(rostrocaudal neural tube patterning);GO:0030177(positive regulation of Wnt signaling pathway);GO:0032914(positive regulation of transforming growth factor beta1 production);GO:0038023(signaling receptor activity);GO:0043408(regulation of MAPK cascade);GO:0048069(ey…	ko04614(Renin-angiotensin system)
ENSAPLT00000019684	ENSAPLG00000006923	NET1	neuroepithelial cell transforming 1 [Source:HGNC Symbol;Acc:HGNC:14592]	gga-miR-22-3p	98	-15.89	GO:0005085(guanyl-nucleotide exchange factor activity);GO:0005089(Rho guanyl-nucleotide exchange factor activity);GO:0035023(regulation of Rho protein signal transduction);GO:0035556(intracellular signal transduction);GO:0043065(positive regulation of apoptotic process);GO:0043547(positive regulation of GTPase activity);GO:0070301(cellular response to hydrogen peroxide);GO:0071479(cellular respon…
ENSAPLT00000019689	ENSAPLG00000010432	CAT	catalase [Source:HGNC Symbol;Acc:HGNC:1516]	gga-miR-222a	98	-12.07	GO:0000302(response to reactive oxygen species);GO:0004046(aminoacylase activity);GO:0004096(catalase activity);GO:0005102(signaling receptor binding);GO:0005777(peroxisome);GO:0005778(peroxisomal membrane);GO:0006641(triglyceride metabolic process);GO:0006979(response to oxidative stress);GO:0008203(cholesterol metabolic process);GO:0009060(aerobic respiration);GO:0009650(UV protection);GO:00140…	ko00630(Glyoxylate and dicarboxylate metabolism);ko00380(Tryptophan metabolism);ko04068(FoxO signaling pathway);ko04146(Peroxisome)
ENSAPLT00000019732	ENSAPLG00000007022	KLHL41	kelch like family member 41 [Source:HGNC Symbol;Acc:HGNC:16905]	cpo-miR-92a-2-5p_L-2R+1	98	-15.14	GO:0005515(protein binding);GO:0005634(nucleus);GO:0005737(cytoplasm);GO:0005789(endoplasmic reticulum membrane);GO:0005829(cytosol);GO:0005856(cytoskeleton);GO:0005886(plasma membrane);GO:0016567(protein ubiquitination);GO:0030239(myofibril assembly);GO:0031430(M band);GO:0031463(Cul3-RING ubiquitin ligase complex);GO:0033017(sarcoplasmic reticulum membrane);GO:0034464(BBSome);GO:0035914(skeleta…
ENSAPLT00000019864	ENSAPLG00000030602	CTDSPL	CTD small phosphatase like [Source:HGNC Symbol;Acc:HGNC:16890]	dre-miR-15b-5p_R+1	98	-32.67	GO:0001933(negative regulation of protein phosphorylation);GO:0006357(regulation of transcription by RNA polymerase II);GO:0008420(RNA polymerase II CTD heptapeptide repeat phosphatase activity);GO:0016791(phosphatase activity);GO:2000134(negative regulation of G1/S transition of mitotic cell cycle)
ENSAPLT00000019864	ENSAPLG00000030602	CTDSPL	CTD small phosphatase like [Source:HGNC Symbol;Acc:HGNC:16890]	gga-miR-16-5p	98	-12.21	GO:0001933(negative regulation of protein phosphorylation);GO:0006357(regulation of transcription by RNA polymerase II);GO:0008420(RNA polymerase II CTD heptapeptide repeat phosphatase activity);GO:0016791(phosphatase activity);GO:2000134(negative regulation of G1/S transition of mitotic cell cycle)
ENSAPLT00000019864	ENSAPLG00000030602	CTDSPL	CTD small phosphatase like [Source:HGNC Symbol;Acc:HGNC:16890]	hsa-miR-15a-5p	98	-13.18	GO:0001933(negative regulation of protein phosphorylation);GO:0006357(regulation of transcription by RNA polymerase II);GO:0008420(RNA polymerase II CTD heptapeptide repeat phosphatase activity);GO:0016791(phosphatase activity);GO:2000134(negative regulation of G1/S transition of mitotic cell cycle)
ENSAPLT00000020223	ENSAPLG00000007755	MAP2K5	mitogen-activated protein ki-se ki-se 5 [Source:HGNC Symbol;Acc:HGNC:6845]	gmo-miR-101a-3p_1ss21AC	98	-15.24	GO:0000165(MAPK cascade);GO:0004672(protein kinase activity);GO:0005515(protein binding);GO:0005524(ATP binding);GO:0005819(spindle);GO:0006468(protein phosphorylation);GO:0007507(heart development)	ko04010(MAPK signaling pathway);ko04540(Gap junction)
ENSAPLT00000020477	ENSAPLG00000010423	THSD4	thrombospondin type 1 domain containing 4 [Source:HGNC Symbol;Acc:HGNC:25835]	PC-5p-46199_25	98	-13.33	GO:0001527(microfibril);GO:0008233(peptidase activity);GO:0031012(extracellular matrix);GO:0048251(elastic fiber assembly)
ENSAPLT00000020838	ENSAPLG00000007435	SLC37A1	solute carrier family 37 member 1 [Source:HGNC Symbol;Acc:HGNC:11024]	gga-miR-460a-3p	98	-11.79	GO:0015760(glucose-6-phosphate transport);GO:0016021(integral component of membrane);GO:0022857(transmembrane transporter activity);GO:0030176(integral component of endoplasmic reticulum membrane);GO:0035435(phosphate ion transmembrane transport);GO:0055085(transmembrane transport);GO:0061513(glucose 6-phosphate:inorganic phosphate antiporter activity)
ENSAPLT00000021097	ENSAPLG00000013712	EOGT	EGF domain specific O-linked N-acetylglucosamine transferase [Source:HGNC Symbol;Acc:HGNC:28526]	cli-miR-1416-5p	98	-12.8	GO:0006493(protein O-linked glycosylation);GO:0016262(protein N-acetylglucosaminyltransferase activity);GO:0016757(transferase activity, transferring glycosyl groups)	ko00514(Other types of O-glycan biosynthesis)
ENSAPLT00000021097	ENSAPLG00000013712	EOGT	EGF domain specific O-linked N-acetylglucosamine transferase [Source:HGNC Symbol;Acc:HGNC:28526]	dre-miR-206-3p_R+1_1ss22GC	98	-18.19	GO:0006493(protein O-linked glycosylation);GO:0016262(protein N-acetylglucosaminyltransferase activity);GO:0016757(transferase activity, transferring glycosyl groups)	ko00514(Other types of O-glycan biosynthesis)
ENSAPLT00000021097	ENSAPLG00000013712	EOGT	EGF domain specific O-linked N-acetylglucosamine transferase [Source:HGNC Symbol;Acc:HGNC:28526]	gga-miR-206	98	-19.5	GO:0006493(protein O-linked glycosylation);GO:0016262(protein N-acetylglucosaminyltransferase activity);GO:0016757(transferase activity, transferring glycosyl groups)	ko00514(Other types of O-glycan biosynthesis)
ENSAPLT00000021097	ENSAPLG00000013712	EOGT	EGF domain specific O-linked N-acetylglucosamine transferase [Source:HGNC Symbol;Acc:HGNC:28526]	mmu-miR-206-3p_1ss22GA	98	-17.61	GO:0006493(protein O-linked glycosylation);GO:0016262(protein N-acetylglucosaminyltransferase activity);GO:0016757(transferase activity, transferring glycosyl groups)	ko00514(Other types of O-glycan biosynthesis)
ENSAPLT00000021193	ENSAPLG00000013292	ZMAT3	zinc finger matrin-type 3 [Source:HGNC Symbol;Acc:HGNC:29983]	gga-miR-1677-5p_1ss10GA	98	-18.18	GO:0003676(nucleic acid binding);GO:0005654(nucleoplasm);GO:0005886(plasma membrane);GO:0008270(zinc ion binding)	ko04115(p53 signaling pathway)
ENSAPLT00000021369	ENSAPLG00000001130	PDP1	pyruvate dehyroge-se phosphatase catalytic subunit 1 [Source:HGNC Symbol;Acc:HGNC:9279]	dre-miR-15b-5p_R+1	98	-19.94	GO:0003824(catalytic activity);GO:0004722(protein serine/threonine phosphatase activity);GO:0006470(protein dephosphorylation);GO:0035970(peptidyl-threonine dephosphorylation);GO:0043169(cation binding)
ENSAPLT00000021369	ENSAPLG00000001130	PDP1	pyruvate dehyroge-se phosphatase catalytic subunit 1 [Source:HGNC Symbol;Acc:HGNC:9279]	gga-miR-130b-3p	98	-11.23	GO:0003824(catalytic activity);GO:0004722(protein serine/threonine phosphatase activity);GO:0006470(protein dephosphorylation);GO:0035970(peptidyl-threonine dephosphorylation);GO:0043169(cation binding)
ENSAPLT00000021369	ENSAPLG00000001130	PDP1	pyruvate dehyroge-se phosphatase catalytic subunit 1 [Source:HGNC Symbol;Acc:HGNC:9279]	hsa-miR-130b-3p_R-1_1ss10GA	98	-10.19	GO:0003824(catalytic activity);GO:0004722(protein serine/threonine phosphatase activity);GO:0006470(protein dephosphorylation);GO:0035970(peptidyl-threonine dephosphorylation);GO:0043169(cation binding)
ENSAPLT00000021369	ENSAPLG00000001130	PDP1	pyruvate dehyroge-se phosphatase catalytic subunit 1 [Source:HGNC Symbol;Acc:HGNC:9279]	hsa-miR-454-3p_R+1	98	-15.99	GO:0003824(catalytic activity);GO:0004722(protein serine/threonine phosphatase activity);GO:0006470(protein dephosphorylation);GO:0035970(peptidyl-threonine dephosphorylation);GO:0043169(cation binding)
ENSAPLT00000021434	ENSAPLG00000008994	ENSAPLG00000008994	-	gga-miR-1677-5p_1ss10GA	98	-15.98	GO:0006511(ubiquitin-dependent protein catabolic process);GO:0008270(zinc ion binding);GO:0016579(protein deubiquitination);GO:0036459(thiol-dependent ubiquitinyl hydrolase activity)
ENSAPLT00000021445	ENSAPLG00000022676	HOXA3	homeobox A3 [Source:HGNC Symbol;Acc:HGNC:5104]	cli-miR-10c-5p_R+1_1ss11AG	98	-13.89	GO:0001525(angiogenesis);GO:0001974(blood vessel remodeling);GO:0003677(DNA binding);GO:0003700(DNA-binding transcription factor activity);GO:0005654(nucleoplasm);GO:0006355(regulation of transcription, DNA-templated);GO:0008284(positive regulation of cell population proliferation);GO:0009887(animal organ morphogenesis);GO:0009952(anterior/posterior pattern specification);GO:0010159(specification…
ENSAPLT00000021567	ENSAPLG00000009861	PTPRE	protein tyrosine phosphatase, receptor type E [Source:HGNC Symbol;Acc:HGNC:9669]	hsa-miR-3120-3p	98	-17.48	GO:0004725(protein tyrosine phosphatase activity);GO:0005634(nucleus);GO:0005737(cytoplasm);GO:0005886(plasma membrane);GO:0006470(protein dephosphorylation);GO:0016311(dephosphorylation);GO:0016791(phosphatase activity)
ENSAPLT00000021591	ENSAPLG00000015816	WSB1	WD repeat and SOCS box containing 1 [Source:HGNC Symbol;Acc:HGNC:19221]	bta-miR-199a-3p_L+1R+1	98	-12.63	GO:0005515(protein binding);GO:0035556(intracellular signal transduction)
ENSAPLT00000021835	ENSAPLG00000003585	ADGRL4	adhesion G protein-coupled receptor L4 [Source:HGNC Symbol;Acc:HGNC:20822]	gga-miR-10585-5p_1ss11CA	98	-11.96	GO:0004888(transmembrane signaling receptor activity);GO:0004930(G protein-coupled receptor activity);GO:0005509(calcium ion binding);GO:0007166(cell surface receptor signaling pathway);GO:0007186(G protein-coupled receptor signaling pathway);GO:0016021(integral component of membrane)
ENSAPLT00000021835	ENSAPLG00000003585	ADGRL4	adhesion G protein-coupled receptor L4 [Source:HGNC Symbol;Acc:HGNC:20822]	gga-miR-1454_R-1_1ss6AG	98	-16.01	GO:0004888(transmembrane signaling receptor activity);GO:0004930(G protein-coupled receptor activity);GO:0005509(calcium ion binding);GO:0007166(cell surface receptor signaling pathway);GO:0007186(G protein-coupled receptor signaling pathway);GO:0016021(integral component of membrane)
ENSAPLT00000021835	ENSAPLG00000003585	ADGRL4	adhesion G protein-coupled receptor L4 [Source:HGNC Symbol;Acc:HGNC:20822]	hsa-miR-214-3p	98	-14.33	GO:0004888(transmembrane signaling receptor activity);GO:0004930(G protein-coupled receptor activity);GO:0005509(calcium ion binding);GO:0007166(cell surface receptor signaling pathway);GO:0007186(G protein-coupled receptor signaling pathway);GO:0016021(integral component of membrane)
ENSAPLT00000022112	ENSAPLG00000018342	RAB1A	RAB1A, member RAS oncogene family [Source:HGNC Symbol;Acc:HGNC:9758]	aca-miR-181a_L+2	98	-10.16	GO:0000045(autophagosome assembly);GO:0003924(GTPase activity);GO:0005525(GTP binding);GO:0005794(Golgi apparatus);GO:0006888(endoplasmic reticulum to Golgi vesicle-mediated transport);GO:0006897(endocytosis);GO:0006914(autophagy);GO:0007030(Golgi organization);GO:0016477(cell migration);GO:0019068(virion assembly);GO:0030252(growth hormone secretion);GO:0032402(melanosome transport);GO:0034446(s…	ko05134(Legionellosis)
ENSAPLT00000022112	ENSAPLG00000018342	RAB1A	RAB1A, member RAS oncogene family [Source:HGNC Symbol;Acc:HGNC:9758]	dre-miR-181a-5p_L+2	98	-10.16	GO:0000045(autophagosome assembly);GO:0003924(GTPase activity);GO:0005525(GTP binding);GO:0005794(Golgi apparatus);GO:0006888(endoplasmic reticulum to Golgi vesicle-mediated transport);GO:0006897(endocytosis);GO:0006914(autophagy);GO:0007030(Golgi organization);GO:0016477(cell migration);GO:0019068(virion assembly);GO:0030252(growth hormone secretion);GO:0032402(melanosome transport);GO:0034446(s…	ko05134(Legionellosis)
ENSAPLT00000022112	ENSAPLG00000018342	RAB1A	RAB1A, member RAS oncogene family [Source:HGNC Symbol;Acc:HGNC:9758]	xtr-miR-181b_L+2R+2	98	-12.05	GO:0000045(autophagosome assembly);GO:0003924(GTPase activity);GO:0005525(GTP binding);GO:0005794(Golgi apparatus);GO:0006888(endoplasmic reticulum to Golgi vesicle-mediated transport);GO:0006897(endocytosis);GO:0006914(autophagy);GO:0007030(Golgi organization);GO:0016477(cell migration);GO:0019068(virion assembly);GO:0030252(growth hormone secretion);GO:0032402(melanosome transport);GO:0034446(s…	ko05134(Legionellosis)
ENSAPLT00000022226	ENSAPLG00000025748	COLEC11	collectin subfamily member 11 [Source:HGNC Symbol;Acc:HGNC:17213]	aca-miR-137b-3p_1ss23GC	98	-11.71	GO:0001867(complement activation, lectin pathway);GO:0003677(DNA binding);GO:0005509(calcium ion binding);GO:0005537(mannose binding);GO:0005615(extracellular space);GO:0006956(complement activation);GO:0019730(antimicrobial humoral response);GO:0042806(fucose binding);GO:0070492(oligosaccharide binding);GO:0120153(calcium-dependent carbohydrate binding)	ko04145(Phagosome)
ENSAPLT00000022307	ENSAPLG00000011933	TRAF3	TNF receptor associated factor 3 [Source:HGNC Symbol;Acc:HGNC:12033]	gga-miR-301a-5p_L+2	98	-14.6	GO:0001817(regulation of cytokine production);GO:0002224(toll-like receptor signaling pathway);GO:0005164(tumor necrosis factor receptor binding);GO:0005515(protein binding);GO:0007165(signal transduction);GO:0008063(Toll signaling pathway);GO:0008270(zinc ion binding);GO:0009898(cytoplasmic side of plasma membrane);GO:0019901(protein kinase binding);GO:0019903(protein phosphatase binding);GO:003…	ko04620(Toll-like receptor signaling pathway);ko04621(NOD-like receptor signaling pathway);ko04622(RIG-I-like receptor signaling pathway);ko05168(Herpes simplex infection)
ENSAPLT00000022532	ENSAPLG00000012003	PMM2	phosphomannomutase 2 [Source:HGNC Symbol;Acc:HGNC:9115]	PC-5p-4381_371	98	-10.63	GO:0004615(phosphomannomutase activity);GO:0005634(nucleus);GO:0005737(cytoplasm);GO:0005829(cytosol);GO:0009298(GDP-mannose biosynthetic process);GO:0043025(neuronal cell body)	ko00051(Fructose and mannose metabolism);ko00520(Amino sugar and nucleotide sugar metabolism)
ENSAPLT00000022532	ENSAPLG00000012003	PMM2	phosphomannomutase 2 [Source:HGNC Symbol;Acc:HGNC:9115]	gmo-miR-30e-5p_R+1	98	-16.72	GO:0004615(phosphomannomutase activity);GO:0005634(nucleus);GO:0005737(cytoplasm);GO:0005829(cytosol);GO:0009298(GDP-mannose biosynthetic process);GO:0043025(neuronal cell body)	ko00051(Fructose and mannose metabolism);ko00520(Amino sugar and nucleotide sugar metabolism)
ENSAPLT00000022532	ENSAPLG00000012003	PMM2	phosphomannomutase 2 [Source:HGNC Symbol;Acc:HGNC:9115]	hsa-miR-30d-5p_R+2	98	-16.72	GO:0004615(phosphomannomutase activity);GO:0005634(nucleus);GO:0005737(cytoplasm);GO:0005829(cytosol);GO:0009298(GDP-mannose biosynthetic process);GO:0043025(neuronal cell body)	ko00051(Fructose and mannose metabolism);ko00520(Amino sugar and nucleotide sugar metabolism)
ENSAPLT00000022532	ENSAPLG00000012003	PMM2	phosphomannomutase 2 [Source:HGNC Symbol;Acc:HGNC:9115]	hsa-miR-30e-5p_R+2	98	-16.72	GO:0004615(phosphomannomutase activity);GO:0005634(nucleus);GO:0005737(cytoplasm);GO:0005829(cytosol);GO:0009298(GDP-mannose biosynthetic process);GO:0043025(neuronal cell body)	ko00051(Fructose and mannose metabolism);ko00520(Amino sugar and nucleotide sugar metabolism)
ENSAPLT00000022532	ENSAPLG00000012003	PMM2	phosphomannomutase 2 [Source:HGNC Symbol;Acc:HGNC:9115]	pma-miR-30a-5p_R+2	98	-16.72	GO:0004615(phosphomannomutase activity);GO:0005634(nucleus);GO:0005737(cytoplasm);GO:0005829(cytosol);GO:0009298(GDP-mannose biosynthetic process);GO:0043025(neuronal cell body)	ko00051(Fructose and mannose metabolism);ko00520(Amino sugar and nucleotide sugar metabolism)
ENSAPLT00000022532	ENSAPLG00000012003	PMM2	phosphomannomutase 2 [Source:HGNC Symbol;Acc:HGNC:9115]	ssc-miR-30a-5p_R+2	98	-16.72	GO:0004615(phosphomannomutase activity);GO:0005634(nucleus);GO:0005737(cytoplasm);GO:0005829(cytosol);GO:0009298(GDP-mannose biosynthetic process);GO:0043025(neuronal cell body)	ko00051(Fructose and mannose metabolism);ko00520(Amino sugar and nucleotide sugar metabolism)
ENSAPLT00000022667	ENSAPLG00000013571	ST6GAL1	ST6 beta-galactoside alpha-2,6-sialyltransferase 1 [Source:HGNC Symbol;Acc:HGNC:10860]	ami-miR-132-3p	98	-10.59	GO:0000139(Golgi membrane);GO:0003835(beta-galactoside alpha-2,6-sialyltransferase activity);GO:0006054(N-acetylneuraminate metabolic process);GO:0006486(protein glycosylation);GO:0008373(sialyltransferase activity);GO:0018279(protein N-linked glycosylation via asparagine);GO:0042803(protein homodimerization activity);GO:0097503(sialylation)	ko00510(N-Glycan biosynthesis);ko00514(Other types of O-glycan biosynthesis)
ENSAPLT00000022876	ENSAPLG00000020243	VXN	vexin [Source:HGNC Symbol;Acc:HGNC:28498]	gga-miR-1397-3p_L-1R+1	98	-13.29	GO:0005634(nucleus);GO:0005886(plasma membrane);GO:0022008(neurogenesis);GO:0030182(neuron differentiation)
ENSAPLT00000022910	ENSAPLG00000007435	SLC37A1	solute carrier family 37 member 1 [Source:HGNC Symbol;Acc:HGNC:11024]	gga-miR-460a-3p	98	-11.79	GO:0015760(glucose-6-phosphate transport);GO:0016021(integral component of membrane);GO:0022857(transmembrane transporter activity);GO:0030176(integral component of endoplasmic reticulum membrane);GO:0035435(phosphate ion transmembrane transport);GO:0055085(transmembrane transport);GO:0061513(glucose 6-phosphate:inorganic phosphate antiporter activity)
ENSAPLT00000023072	ENSAPLG00000030602	CTDSPL	CTD small phosphatase like [Source:HGNC Symbol;Acc:HGNC:16890]	dre-miR-15b-5p_R+1	98	-32.67	GO:0001933(negative regulation of protein phosphorylation);GO:0006357(regulation of transcription by RNA polymerase II);GO:0008420(RNA polymerase II CTD heptapeptide repeat phosphatase activity);GO:0016791(phosphatase activity);GO:2000134(negative regulation of G1/S transition of mitotic cell cycle)
ENSAPLT00000023072	ENSAPLG00000030602	CTDSPL	CTD small phosphatase like [Source:HGNC Symbol;Acc:HGNC:16890]	gga-miR-16-5p	98	-12.21	GO:0001933(negative regulation of protein phosphorylation);GO:0006357(regulation of transcription by RNA polymerase II);GO:0008420(RNA polymerase II CTD heptapeptide repeat phosphatase activity);GO:0016791(phosphatase activity);GO:2000134(negative regulation of G1/S transition of mitotic cell cycle)
ENSAPLT00000023072	ENSAPLG00000030602	CTDSPL	CTD small phosphatase like [Source:HGNC Symbol;Acc:HGNC:16890]	hsa-miR-15a-5p	98	-13.18	GO:0001933(negative regulation of protein phosphorylation);GO:0006357(regulation of transcription by RNA polymerase II);GO:0008420(RNA polymerase II CTD heptapeptide repeat phosphatase activity);GO:0016791(phosphatase activity);GO:2000134(negative regulation of G1/S transition of mitotic cell cycle)
ENSAPLT00000023234	ENSAPLG00000029620	LMO1	LIM domain only 1 [Source:HGNC Symbol;Acc:HGNC:6641]	mmu-miR-145a-5p	98	-16.2		ko05202(Transcriptional misregulation in cancers)
ENSAPLT00000023299	ENSAPLG00000024182	DUSP6	dual specificity phosphatase 6 [Source:HGNC Symbol;Acc:HGNC:3072]	mmu-miR-145a-5p	98	-14.89	GO:0000188(inactivation of MAPK activity);GO:0001933(negative regulation of protein phosphorylation);GO:0004721(phosphoprotein phosphatase activity);GO:0005737(cytoplasm);GO:0006470(protein dephosphorylation);GO:0008138(protein tyrosine/serine/threonine phosphatase activity);GO:0016311(dephosphorylation);GO:0016791(phosphatase activity);GO:0017017(MAP kinase tyrosine/serine/threonine phosphatase …	ko04010(MAPK signaling pathway)
ENSAPLT00000023866	ENSAPLG00000006350	STRBP	spermatid perinuclear R- binding protein [Source:HGNC Symbol;Acc:HGNC:16462]	cli-miR-2970-5p	98	-29.57	GO:0002177(manchette);GO:0003723(RNA binding);GO:0003725(double-stranded RNA binding);GO:0003727(single-stranded RNA binding);GO:0005634(nucleus);GO:0007283(spermatogenesis);GO:0007286(spermatid development);GO:0007638(mechanosensory behavior);GO:0008017(microtubule binding);GO:0015630(microtubule cytoskeleton);GO:0015631(tubulin binding)
ENSAPLT00000024141	ENSAPLG00000020595	ENSAPLG00000020595	-	gga-miR-1329-5p_1ss12CG	98	-36.37	GO:0006813(potassium ion transport);GO:0015269(calcium-activated potassium channel activity);GO:0016020(membrane)	ko04270(Vascular smooth muscle contraction)
ENSAPLT00000024141	ENSAPLG00000020595	ENSAPLG00000020595	-	gga-miR-1454_R-1_1ss6AG	98	-35.46	GO:0006813(potassium ion transport);GO:0015269(calcium-activated potassium channel activity);GO:0016020(membrane)	ko04270(Vascular smooth muscle contraction)
ENSAPLT00000024639	ENSAPLG00000001225	SLC2A9	solute carrier family 2 member 9 [Source:HGNC Symbol;Acc:HGNC:13446]	gga-miR-222a	98	-11.75	GO:0005215(transporter activity);GO:0005355(glucose transmembrane transporter activity);GO:0005886(plasma membrane);GO:0015143(urate transmembrane transporter activity);GO:0016020(membrane);GO:0016021(integral component of membrane);GO:0022857(transmembrane transporter activity);GO:0046415(urate metabolic process);GO:0055085(transmembrane transport);GO:1904659(glucose transmembrane transport)
ENSAPLT00000024639	ENSAPLG00000001225	SLC2A9	solute carrier family 2 member 9 [Source:HGNC Symbol;Acc:HGNC:13446]	xtr-miR-221_R+2	98	-28.88	GO:0005215(transporter activity);GO:0005355(glucose transmembrane transporter activity);GO:0005886(plasma membrane);GO:0015143(urate transmembrane transporter activity);GO:0016020(membrane);GO:0016021(integral component of membrane);GO:0022857(transmembrane transporter activity);GO:0046415(urate metabolic process);GO:0055085(transmembrane transport);GO:1904659(glucose transmembrane transport)
ENSAPLT00000024666	ENSAPLG00000026135	UNC50	unc-50 inner nuclear membrane R- binding protein [Source:HGNC Symbol;Acc:HGNC:16046]	aca-miR-191-5p_R+3	98	-10.36	GO:0005794(Golgi apparatus)
ENSAPLT00000024714	ENSAPLG00000003861	ATP6V1H	ATPase H+ transporting V1 subunit H [Source:HGNC Symbol;Acc:HGNC:18303]	cpi-miR-1662-3p_R+1_1ss9GT	98	-62.47	GO:0000221(vacuolar proton-transporting V-type ATPase, V1 domain);GO:0006897(endocytosis);GO:0015991(ATP hydrolysis coupled proton transport);GO:0046961(proton-transporting ATPase activity, rotational mechanism)	ko00190(Oxidative phosphorylation);ko04150(mTOR signaling pathway);ko04145(Phagosome);ko04142(Lysosome)
ENSAPLT00000024887	ENSAPLG00000015230	AASS	aminoadipate-semialdehyde synthase [Source:HGNC Symbol;Acc:HGNC:17366]	gga-miR-218-5p_R+1	98	-12.8	GO:0005739(mitochondrion);GO:0016491(oxidoreductase activity);GO:0019477(L-lysine catabolic process);GO:0043231(intracellular membrane-bounded organelle);GO:0047131(saccharopine dehydrogenase (NAD+, L-glutamate-forming) activity);GO:0055114(oxidation-reduction process)	ko00310(Lysine degradation)
ENSAPLT00000024887	ENSAPLG00000015230	AASS	aminoadipate-semialdehyde synthase [Source:HGNC Symbol;Acc:HGNC:17366]	hsa-miR-218-5p_R+1	98	-12.8	GO:0005739(mitochondrion);GO:0016491(oxidoreductase activity);GO:0019477(L-lysine catabolic process);GO:0043231(intracellular membrane-bounded organelle);GO:0047131(saccharopine dehydrogenase (NAD+, L-glutamate-forming) activity);GO:0055114(oxidation-reduction process)	ko00310(Lysine degradation)
ENSAPLT00000025014	ENSAPLG00000001225	SLC2A9	solute carrier family 2 member 9 [Source:HGNC Symbol;Acc:HGNC:13446]	gga-miR-222a	98	-11.75	GO:0005215(transporter activity);GO:0005355(glucose transmembrane transporter activity);GO:0005886(plasma membrane);GO:0015143(urate transmembrane transporter activity);GO:0016020(membrane);GO:0016021(integral component of membrane);GO:0022857(transmembrane transporter activity);GO:0046415(urate metabolic process);GO:0055085(transmembrane transport);GO:1904659(glucose transmembrane transport)
ENSAPLT00000025014	ENSAPLG00000001225	SLC2A9	solute carrier family 2 member 9 [Source:HGNC Symbol;Acc:HGNC:13446]	xtr-miR-221_R+2	98	-28.88	GO:0005215(transporter activity);GO:0005355(glucose transmembrane transporter activity);GO:0005886(plasma membrane);GO:0015143(urate transmembrane transporter activity);GO:0016020(membrane);GO:0016021(integral component of membrane);GO:0022857(transmembrane transporter activity);GO:0046415(urate metabolic process);GO:0055085(transmembrane transport);GO:1904659(glucose transmembrane transport)
ENSAPLT00000025020	ENSAPLG00000008470	NTPCR	nucleoside-triphosphatase, cancer-related [Source:HGNC Symbol;Acc:HGNC:28204]	hsa-miR-214-3p	98	-21.45	GO:0098519(nucleotide phosphatase activity, acting on free nucleotides)	ko00230(Purine metabolism);ko00730(Thiamine metabolism)
ENSAPLT00000025173	ENSAPLG00000008316	KIAA0930	KIAA0930 [Source:HGNC Symbol;Acc:HGNC:1314]	hsa-miR-214-3p	98	-13.19
ENSAPLT00000025325	ENSAPLG00000008744	SOX6	SRY-box 6 [Source:HGNC Symbol;Acc:HGNC:16421]	gga-miR-7_R+2	98	-18.74	GO:0000122(negative regulation of transcription by RNA polymerase II);GO:0000902(cell morphogenesis);GO:0000978(RNA polymerase II proximal promoter sequence-specific DNA binding);GO:0001227(DNA-binding transcription repressor activity, RNA polymerase II-specific);GO:0001701(in utero embryonic development);GO:0003677(DNA binding);GO:0003700(DNA-binding transcription factor activity);GO:0005634(nuc…
ENSAPLT00000025325	ENSAPLG00000008744	SOX6	SRY-box 6 [Source:HGNC Symbol;Acc:HGNC:16421]	hsa-miR-7-5p	98	-18.74	GO:0000122(negative regulation of transcription by RNA polymerase II);GO:0000902(cell morphogenesis);GO:0000978(RNA polymerase II proximal promoter sequence-specific DNA binding);GO:0001227(DNA-binding transcription repressor activity, RNA polymerase II-specific);GO:0001701(in utero embryonic development);GO:0003677(DNA binding);GO:0003700(DNA-binding transcription factor activity);GO:0005634(nuc…
ENSAPLT00000025328	ENSAPLG00000026549	ENSAPLG00000026549	-	mmu-miR-143-3p	98	-11.86	GO:0005764(lysosome);GO:0005775(vacuolar lumen);GO:0007040(lysosome organization);GO:0007601(visual perception)	ko04142(Lysosome)
ENSAPLT00000025370	ENSAPLG00000003348	TPD52L1	TPD52 like 1 [Source:HGNC Symbol;Acc:HGNC:12006]	mmu-miR-183-5p_R+1	98	-15.09
ENSAPLT00000025678	ENSAPLG00000014311	ETFDH	electron transfer flavoprotein dehydroge-se [Source:HGNC Symbol;Acc:HGNC:3483]	ola-miR-103_R+4	98	-14.12	GO:0004174(electron-transferring-flavoprotein dehydrogenase activity);GO:0006979(response to oxidative stress);GO:0009055(electron transfer activity);GO:0016491(oxidoreductase activity);GO:0022900(electron transport chain);GO:0031305(integral component of mitochondrial inner membrane);GO:0031966(mitochondrial membrane);GO:0033539(fatty acid beta-oxidation using acyl-CoA dehydrogenase);GO:0048038(…
ENSAPLT00000025953	ENSAPLG00000003585	ADGRL4	adhesion G protein-coupled receptor L4 [Source:HGNC Symbol;Acc:HGNC:20822]	gga-miR-10585-5p_1ss11CA	98	-11.96	GO:0004888(transmembrane signaling receptor activity);GO:0004930(G protein-coupled receptor activity);GO:0005509(calcium ion binding);GO:0007166(cell surface receptor signaling pathway);GO:0007186(G protein-coupled receptor signaling pathway);GO:0016021(integral component of membrane)
ENSAPLT00000025953	ENSAPLG00000003585	ADGRL4	adhesion G protein-coupled receptor L4 [Source:HGNC Symbol;Acc:HGNC:20822]	gga-miR-1454_R-1_1ss6AG	98	-16.01	GO:0004888(transmembrane signaling receptor activity);GO:0004930(G protein-coupled receptor activity);GO:0005509(calcium ion binding);GO:0007166(cell surface receptor signaling pathway);GO:0007186(G protein-coupled receptor signaling pathway);GO:0016021(integral component of membrane)
ENSAPLT00000025953	ENSAPLG00000003585	ADGRL4	adhesion G protein-coupled receptor L4 [Source:HGNC Symbol;Acc:HGNC:20822]	hsa-miR-214-3p	98	-14.33	GO:0004888(transmembrane signaling receptor activity);GO:0004930(G protein-coupled receptor activity);GO:0005509(calcium ion binding);GO:0007166(cell surface receptor signaling pathway);GO:0007186(G protein-coupled receptor signaling pathway);GO:0016021(integral component of membrane)
ENSAPLT00000026268	ENSAPLG00000018165	CHST9	carbohydrate sulfotransferase 9 [Source:HGNC Symbol;Acc:HGNC:19898]	gga-miR-130b-3p	98	-11.43	GO:0001537(N-acetylgalactosamine 4-O-sulfotransferase activity);GO:0006790(sulfur compound metabolic process);GO:0008146(sulfotransferase activity);GO:0016021(integral component of membrane);GO:0016051(carbohydrate biosynthetic process)
ENSAPLT00000026268	ENSAPLG00000018165	CHST9	carbohydrate sulfotransferase 9 [Source:HGNC Symbol;Acc:HGNC:19898]	hsa-miR-130b-3p_R-1_1ss10GA	98	-10.96	GO:0001537(N-acetylgalactosamine 4-O-sulfotransferase activity);GO:0006790(sulfur compound metabolic process);GO:0008146(sulfotransferase activity);GO:0016021(integral component of membrane);GO:0016051(carbohydrate biosynthetic process)
ENSAPLT00000026268	ENSAPLG00000018165	CHST9	carbohydrate sulfotransferase 9 [Source:HGNC Symbol;Acc:HGNC:19898]	hsa-miR-454-3p_R+1	98	-23.92	GO:0001537(N-acetylgalactosamine 4-O-sulfotransferase activity);GO:0006790(sulfur compound metabolic process);GO:0008146(sulfotransferase activity);GO:0016021(integral component of membrane);GO:0016051(carbohydrate biosynthetic process)
ENSAPLT00000026775	ENSAPLG00000029327	SLC25A40	solute carrier family 25 member 40 [Source:HGNC Symbol;Acc:HGNC:29680]	gga-miR-96-5p_L+1	98	-17.09	GO:0022857(transmembrane transporter activity);GO:0055085(transmembrane transport)
ENSAPLT00000027014	ENSAPLG00000006371	TSPAN18	tetraspanin 18 [Source:HGNC Symbol;Acc:HGNC:20660]	gga-miR-31-5p	98	-14.84	GO:0016021(integral component of membrane)
ENSAPLT00000027331	ENSAPLG00000003348	TPD52L1	TPD52 like 1 [Source:HGNC Symbol;Acc:HGNC:12006]	mmu-miR-183-5p_R+1	98	-15.09
ENSAPLT00000027851	ENSAPLG00000012019	HNRNPA2B1	heterogeneous nuclear ribonucleoprotein A2/B1 [Source:HGNC Symbol;Acc:HGNC:5033]	gga-miR-1329-5p_1ss12CG	98	-18.05	GO:0000398(mRNA splicing, via spliceosome);GO:0003676(nucleic acid binding);GO:0003723(RNA binding);GO:0003730(mRNA 3'-UTR binding);GO:0005634(nucleus);GO:0005654(nucleoplasm);GO:0005681(spliceosomal complex);GO:0005737(cytoplasm);GO:0006397(mRNA processing);GO:0006406(mRNA export from nucleus);GO:0031053(primary miRNA processing);GO:0035198(miRNA binding);GO:0043047(single-stranded telomeric DNA…
ENSAPLT00000028378	ENSAPLG00000001773	ATF4	activating transcription factor 4 [Source:HGNC Symbol;Acc:HGNC:786]	dre-miR-15b-5p_R+1	98	-16.55	GO:0000978(RNA polymerase II proximal promoter sequence-specific DNA binding);GO:0000980(RNA polymerase II distal enhancer sequence-specific DNA binding);GO:0000981(DNA-binding transcription factor activity, RNA polymerase II-specific);GO:0001085(RNA polymerase II transcription factor binding);GO:0001228(DNA-binding transcription activator activity, RNA polymerase II-specific);GO:0003677(DNA bind…	ko04141(Protein processing in endoplasmic reticulum);ko04010(MAPK signaling pathway);ko04137(Mitophagy - animal);ko04210(Apoptosis);ko04912(GnRH signaling pathway);ko04261(Adrenergic signaling in cardiomyocytes)
ENSAPLT00000028378	ENSAPLG00000001773	ATF4	activating transcription factor 4 [Source:HGNC Symbol;Acc:HGNC:786]	gga-miR-16-5p	98	-15.45	GO:0000978(RNA polymerase II proximal promoter sequence-specific DNA binding);GO:0000980(RNA polymerase II distal enhancer sequence-specific DNA binding);GO:0000981(DNA-binding transcription factor activity, RNA polymerase II-specific);GO:0001085(RNA polymerase II transcription factor binding);GO:0001228(DNA-binding transcription activator activity, RNA polymerase II-specific);GO:0003677(DNA bind…	ko04141(Protein processing in endoplasmic reticulum);ko04010(MAPK signaling pathway);ko04137(Mitophagy - animal);ko04210(Apoptosis);ko04912(GnRH signaling pathway);ko04261(Adrenergic signaling in cardiomyocytes)
ENSAPLT00000028378	ENSAPLG00000001773	ATF4	activating transcription factor 4 [Source:HGNC Symbol;Acc:HGNC:786]	hsa-miR-15a-5p	98	-16.62	GO:0000978(RNA polymerase II proximal promoter sequence-specific DNA binding);GO:0000980(RNA polymerase II distal enhancer sequence-specific DNA binding);GO:0000981(DNA-binding transcription factor activity, RNA polymerase II-specific);GO:0001085(RNA polymerase II transcription factor binding);GO:0001228(DNA-binding transcription activator activity, RNA polymerase II-specific);GO:0003677(DNA bind…	ko04141(Protein processing in endoplasmic reticulum);ko04010(MAPK signaling pathway);ko04137(Mitophagy - animal);ko04210(Apoptosis);ko04912(GnRH signaling pathway);ko04261(Adrenergic signaling in cardiomyocytes)
ENSAPLT00000028394	ENSAPLG00000003259	BCAT1	branched chain amino acid transami-se 1 [Source:HGNC Symbol;Acc:HGNC:976]	bta-miR-199a-3p_L+1R+1	98	-15.11	GO:0003824(catalytic activity);GO:0004084(branched-chain-amino-acid transaminase activity);GO:0009081(branched-chain amino acid metabolic process)	ko00270(Cysteine and methionine metabolism);ko00280(Valine, leucine and isoleucine degradation);ko00290(Valine, leucine and isoleucine biosynthesis);ko00770(Pantothenate and CoA biosynthesis)
ENSAPLT00000028563	ENSAPLG00000029620	LMO1	LIM domain only 1 [Source:HGNC Symbol;Acc:HGNC:6641]	mmu-miR-145a-5p	98	-16.2		ko05202(Transcriptional misregulation in cancers)
ENSAPLT00000028621	ENSAPLG00000009185	LAMP2	lysosomal associated membrane protein 2 [Source:HGNC Symbol;Acc:HGNC:6501]	ami-miR-132-3p	98	-21.1	GO:0005615(extracellular space);GO:0005764(lysosome);GO:0005765(lysosomal membrane);GO:0005770(late endosome);GO:0006605(protein targeting);GO:0006914(autophagy);GO:0009267(cellular response to starvation);GO:0016020(membrane);GO:0019899(enzyme binding);GO:0019904(protein domain specific binding);GO:0030670(phagocytic vesicle membrane);GO:0031088(platelet dense granule membrane);GO:0031647(regula…	ko04145(Phagosome);ko04142(Lysosome);ko04140(Autophagy - animal)
ENSAPLT00000029048	ENSAPLG00000016422	ENSAPLG00000016422	-	gmo-miR-101a-3p_1ss21AC	98	-14.07	GO:0007165(signal transduction);GO:0016021(integral component of membrane);GO:0048666(neuron development)
ENSAPLT00000029097	ENSAPLG00000012937	RSPRY1	ring finger and SPRY domain containing 1 [Source:HGNC Symbol;Acc:HGNC:29420]	dre-miR-24_R+2	98	-18.14	GO:0005515(protein binding)
ENSAPLT00000029148	ENSAPLG00000016175	CHST10	carbohydrate sulfotransferase 10 [Source:HGNC Symbol;Acc:HGNC:19650]	PC-5p-14541_124	98	-16.59	GO:0008146(sulfotransferase activity);GO:0016021(integral component of membrane);GO:0016051(carbohydrate biosynthetic process)	ko00515(Mannose type O-glycan biosyntheis)
ENSAPLT00000029188	ENSAPLG00000008363	BCAS3	BCAS3, microtubule associated cell migration factor [Source:HGNC Symbol;Acc:HGNC:14347]	hsa-miR-221-5p_R+4	98	-17.89	GO:0003682(chromatin binding);GO:0005515(protein binding);GO:0005634(nucleus);GO:0005730(nucleolus);GO:0005737(cytoplasm);GO:0005881(cytoplasmic microtubule);GO:0007030(Golgi organization);GO:0008134(transcription factor binding);GO:0010595(positive regulation of endothelial cell migration);GO:0010698(acetyltransferase activator activity);GO:0031023(microtubule organizing center organization);GO:…
ENSAPLT00000029239	ENSAPLG00000027401	FAM78A	family with sequence similarity 78 member A [Source:HGNC Symbol;Acc:HGNC:25465]	cpi-miR-454-5p_R+1	98	-12.05
ENSAPLT00000029404	ENSAPLG00000012395	ACOT9	acyl-CoA thioesterase 9 [Source:HGNC Symbol;Acc:HGNC:17152]	gga-miR-1677-5p_1ss10GA	98	-40.26
ENSAPLT00000029404	ENSAPLG00000012395	ACOT9	acyl-CoA thioesterase 9 [Source:HGNC Symbol;Acc:HGNC:17152]	hsa-miR-30a-3p	98	-22.89
ENSAPLT00000029404	ENSAPLG00000012395	ACOT9	acyl-CoA thioesterase 9 [Source:HGNC Symbol;Acc:HGNC:17152]	hsa-miR-30d-3p	98	-34.78
ENSAPLT00000029404	ENSAPLG00000012395	ACOT9	acyl-CoA thioesterase 9 [Source:HGNC Symbol;Acc:HGNC:17152]	hsa-miR-30e-3p_1ss18AG	98	-22.89
ENSAPLT00000029564	ENSAPLG00000020546	ENSAPLG00000020546	-	gga-miR-460a-5p	98	-15.41	GO:0000785(chromatin);GO:0005634(nucleus);GO:0031492(nucleosomal DNA binding)
ENSAPLT00000029564	ENSAPLG00000020546	ENSAPLG00000020546	-	ola-miR-103_R+4	98	-18.34	GO:0000785(chromatin);GO:0005634(nucleus);GO:0031492(nucleosomal DNA binding)
ENSAPLT00000029570	ENSAPLG00000009413	SLC16A6	solute carrier family 16 member 6 [Source:HGNC Symbol;Acc:HGNC:10927]	PC-3p-13429_133	98	-33.36	GO:0016021(integral component of membrane);GO:0055085(transmembrane transport)
ENSAPLT00000029570	ENSAPLG00000009413	SLC16A6	solute carrier family 16 member 6 [Source:HGNC Symbol;Acc:HGNC:10927]	mmu-miR-143-5p_R+2	98	-21.7	GO:0016021(integral component of membrane);GO:0055085(transmembrane transport)
ENSAPLT00000029660	ENSAPLG00000020595	ENSAPLG00000020595	-	gga-miR-1329-5p_1ss12CG	98	-36.37	GO:0006813(potassium ion transport);GO:0015269(calcium-activated potassium channel activity);GO:0016020(membrane)	ko04270(Vascular smooth muscle contraction)
ENSAPLT00000029660	ENSAPLG00000020595	ENSAPLG00000020595	-	gga-miR-1454_R-1_1ss6AG	98	-35.46	GO:0006813(potassium ion transport);GO:0015269(calcium-activated potassium channel activity);GO:0016020(membrane)	ko04270(Vascular smooth muscle contraction)
ENSAPLT00000029792	ENSAPLG00000010099	ENSAPLG00000010099	-	cpi-miR-92b-3p	98	-11.92	GO:0004252(serine-type endopeptidase activity);GO:0006508(proteolysis);GO:0019897(extrinsic component of plasma membrane);GO:0019900(kinase binding);GO:0042246(tissue regeneration);GO:0045445(myoblast differentiation);GO:0046716(muscle cell cellular homeostasis);GO:0060707(trophoblast giant cell differentiation);GO:0060716(labyrinthine layer blood vessel development);GO:0071674(mononuclear cell m…	ko04080(Neuroactive ligand-receptor interaction);ko05164(Influenza A)
ENSAPLT00000029792	ENSAPLG00000010099	ENSAPLG00000010099	-	hsa-miR-32-5p_R-1	98	-10.31	GO:0004252(serine-type endopeptidase activity);GO:0006508(proteolysis);GO:0019897(extrinsic component of plasma membrane);GO:0019900(kinase binding);GO:0042246(tissue regeneration);GO:0045445(myoblast differentiation);GO:0046716(muscle cell cellular homeostasis);GO:0060707(trophoblast giant cell differentiation);GO:0060716(labyrinthine layer blood vessel development);GO:0071674(mononuclear cell m…	ko04080(Neuroactive ligand-receptor interaction);ko05164(Influenza A)
ENSAPLT00000029801	ENSAPLG00000008335	ENSAPLG00000008335	-	cli-miR-2970-5p	98	-15.89	GO:0006511(ubiquitin-dependent protein catabolic process);GO:0016579(protein deubiquitination);GO:0036459(thiol-dependent ubiquitinyl hydrolase activity)
ENSAPLT00000030562	ENSAPLG00000003002	EBAG9	estrogen receptor binding site associated, antigen, 9 [Source:HGNC Symbol;Acc:HGNC:3123]	hsa-miR-30c-2-3p	98	-18.31
ENSAPLT00000030563	ENSAPLG00000023146	CBX7	chromobox 7 [Source:HGNC Symbol;Acc:HGNC:1557]	gga-miR-212-5p	98	-14.51	GO:0000122(negative regulation of transcription by RNA polymerase II);GO:0000790(nuclear chromatin);GO:0005634(nucleus);GO:0005654(nucleoplasm);GO:0005829(cytosol);GO:0031519(PcG protein complex)
ENSAPLT00000030563	ENSAPLG00000023146	CBX7	chromobox 7 [Source:HGNC Symbol;Acc:HGNC:1557]	hsa-miR-212-5p	98	-14.51	GO:0000122(negative regulation of transcription by RNA polymerase II);GO:0000790(nuclear chromatin);GO:0005634(nucleus);GO:0005654(nucleoplasm);GO:0005829(cytosol);GO:0031519(PcG protein complex)
ENSAPLT00000030563	ENSAPLG00000023146	CBX7	chromobox 7 [Source:HGNC Symbol;Acc:HGNC:1557]	xla-miR-212-5p_R+1	98	-14.51	GO:0000122(negative regulation of transcription by RNA polymerase II);GO:0000790(nuclear chromatin);GO:0005634(nucleus);GO:0005654(nucleoplasm);GO:0005829(cytosol);GO:0031519(PcG protein complex)
ENSAPLT00000030676	ENSAPLG00000010099	ENSAPLG00000010099	-	cpi-miR-92b-3p	98	-11.92	GO:0004252(serine-type endopeptidase activity);GO:0006508(proteolysis);GO:0019897(extrinsic component of plasma membrane);GO:0019900(kinase binding);GO:0042246(tissue regeneration);GO:0045445(myoblast differentiation);GO:0046716(muscle cell cellular homeostasis);GO:0060707(trophoblast giant cell differentiation);GO:0060716(labyrinthine layer blood vessel development);GO:0071674(mononuclear cell m…	ko04080(Neuroactive ligand-receptor interaction);ko05164(Influenza A)
ENSAPLT00000030676	ENSAPLG00000010099	ENSAPLG00000010099	-	hsa-miR-32-5p_R-1	98	-10.31	GO:0004252(serine-type endopeptidase activity);GO:0006508(proteolysis);GO:0019897(extrinsic component of plasma membrane);GO:0019900(kinase binding);GO:0042246(tissue regeneration);GO:0045445(myoblast differentiation);GO:0046716(muscle cell cellular homeostasis);GO:0060707(trophoblast giant cell differentiation);GO:0060716(labyrinthine layer blood vessel development);GO:0071674(mononuclear cell m…	ko04080(Neuroactive ligand-receptor interaction);ko05164(Influenza A)
ENSAPLT00000031100	ENSAPLG00000008933	GART	phosphoribosylglyci-mide formyltransferase, phosphoribosylglyci-mide synthetase, phosphoribosylaminoimidazole synthetase [Source:HGNC Symbol;Acc:HGNC:4163]	gga-miR-2131-5p_1ss9GT	98	-14.02	GO:0004637(phosphoribosylamine-glycine ligase activity);GO:0004641(phosphoribosylformylglycinamidine cyclo-ligase activity);GO:0004644(phosphoribosylglycinamide formyltransferase activity);GO:0005524(ATP binding);GO:0006189('de novo' IMP biosynthetic process);GO:0009058(biosynthetic process);GO:0009113(purine nucleobase biosynthetic process);GO:0016742(hydroxymethyl-, formyl- and related transfer…	ko00230(Purine metabolism);ko00670(One carbon pool by folate)
ENSAPLT00000031522	ENSAPLG00000018165	CHST9	carbohydrate sulfotransferase 9 [Source:HGNC Symbol;Acc:HGNC:19898]	gga-miR-130b-3p	98	-11.43	GO:0001537(N-acetylgalactosamine 4-O-sulfotransferase activity);GO:0006790(sulfur compound metabolic process);GO:0008146(sulfotransferase activity);GO:0016021(integral component of membrane);GO:0016051(carbohydrate biosynthetic process)
ENSAPLT00000031522	ENSAPLG00000018165	CHST9	carbohydrate sulfotransferase 9 [Source:HGNC Symbol;Acc:HGNC:19898]	hsa-miR-130b-3p_R-1_1ss10GA	98	-10.96	GO:0001537(N-acetylgalactosamine 4-O-sulfotransferase activity);GO:0006790(sulfur compound metabolic process);GO:0008146(sulfotransferase activity);GO:0016021(integral component of membrane);GO:0016051(carbohydrate biosynthetic process)
ENSAPLT00000031522	ENSAPLG00000018165	CHST9	carbohydrate sulfotransferase 9 [Source:HGNC Symbol;Acc:HGNC:19898]	hsa-miR-454-3p_R+1	98	-23.92	GO:0001537(N-acetylgalactosamine 4-O-sulfotransferase activity);GO:0006790(sulfur compound metabolic process);GO:0008146(sulfotransferase activity);GO:0016021(integral component of membrane);GO:0016051(carbohydrate biosynthetic process)
ENSAPLT00000031642	ENSAPLG00000009861	PTPRE	protein tyrosine phosphatase, receptor type E [Source:HGNC Symbol;Acc:HGNC:9669]	hsa-miR-3120-3p	98	-17.48	GO:0004725(protein tyrosine phosphatase activity);GO:0005634(nucleus);GO:0005737(cytoplasm);GO:0005886(plasma membrane);GO:0006470(protein dephosphorylation);GO:0016311(dephosphorylation);GO:0016791(phosphatase activity)
ENSAPLT00000031894	ENSAPLG00000005095	SNX16	sorting nexin 16 [Source:HGNC Symbol;Acc:HGNC:14980]	gmo-miR-30e-5p_R+1	98	-11.61	GO:0005769(early endosome);GO:0005770(late endosome);GO:0006622(protein targeting to lysosome);GO:0008333(endosome to lysosome transport);GO:0031313(extrinsic component of endosome membrane);GO:0035091(phosphatidylinositol binding);GO:0042802(identical protein binding);GO:0043231(intracellular membrane-bounded organelle);GO:0045022(early endosome to late endosome transport)
ENSAPLT00000031894	ENSAPLG00000005095	SNX16	sorting nexin 16 [Source:HGNC Symbol;Acc:HGNC:14980]	hsa-miR-30b-5p_R+1	98	-10.6	GO:0005769(early endosome);GO:0005770(late endosome);GO:0006622(protein targeting to lysosome);GO:0008333(endosome to lysosome transport);GO:0031313(extrinsic component of endosome membrane);GO:0035091(phosphatidylinositol binding);GO:0042802(identical protein binding);GO:0043231(intracellular membrane-bounded organelle);GO:0045022(early endosome to late endosome transport)
ENSAPLT00000031894	ENSAPLG00000005095	SNX16	sorting nexin 16 [Source:HGNC Symbol;Acc:HGNC:14980]	hsa-miR-30c-5p_R+1	98	-10.39	GO:0005769(early endosome);GO:0005770(late endosome);GO:0006622(protein targeting to lysosome);GO:0008333(endosome to lysosome transport);GO:0031313(extrinsic component of endosome membrane);GO:0035091(phosphatidylinositol binding);GO:0042802(identical protein binding);GO:0043231(intracellular membrane-bounded organelle);GO:0045022(early endosome to late endosome transport)
ENSAPLT00000031894	ENSAPLG00000005095	SNX16	sorting nexin 16 [Source:HGNC Symbol;Acc:HGNC:14980]	hsa-miR-30d-5p_R+2	98	-11.71	GO:0005769(early endosome);GO:0005770(late endosome);GO:0006622(protein targeting to lysosome);GO:0008333(endosome to lysosome transport);GO:0031313(extrinsic component of endosome membrane);GO:0035091(phosphatidylinositol binding);GO:0042802(identical protein binding);GO:0043231(intracellular membrane-bounded organelle);GO:0045022(early endosome to late endosome transport)
ENSAPLT00000031894	ENSAPLG00000005095	SNX16	sorting nexin 16 [Source:HGNC Symbol;Acc:HGNC:14980]	hsa-miR-30e-5p_R+2	98	-10.84	GO:0005769(early endosome);GO:0005770(late endosome);GO:0006622(protein targeting to lysosome);GO:0008333(endosome to lysosome transport);GO:0031313(extrinsic component of endosome membrane);GO:0035091(phosphatidylinositol binding);GO:0042802(identical protein binding);GO:0043231(intracellular membrane-bounded organelle);GO:0045022(early endosome to late endosome transport)
ENSAPLT00000031894	ENSAPLG00000005095	SNX16	sorting nexin 16 [Source:HGNC Symbol;Acc:HGNC:14980]	mmu-miR-30c-5p_R+1	98	-10.39	GO:0005769(early endosome);GO:0005770(late endosome);GO:0006622(protein targeting to lysosome);GO:0008333(endosome to lysosome transport);GO:0031313(extrinsic component of endosome membrane);GO:0035091(phosphatidylinositol binding);GO:0042802(identical protein binding);GO:0043231(intracellular membrane-bounded organelle);GO:0045022(early endosome to late endosome transport)
ENSAPLT00000031894	ENSAPLG00000005095	SNX16	sorting nexin 16 [Source:HGNC Symbol;Acc:HGNC:14980]	pma-miR-30a-5p_R+2	98	-12.68	GO:0005769(early endosome);GO:0005770(late endosome);GO:0006622(protein targeting to lysosome);GO:0008333(endosome to lysosome transport);GO:0031313(extrinsic component of endosome membrane);GO:0035091(phosphatidylinositol binding);GO:0042802(identical protein binding);GO:0043231(intracellular membrane-bounded organelle);GO:0045022(early endosome to late endosome transport)
ENSAPLT00000031894	ENSAPLG00000005095	SNX16	sorting nexin 16 [Source:HGNC Symbol;Acc:HGNC:14980]	ssc-miR-30a-5p_R+2	98	-12.68	GO:0005769(early endosome);GO:0005770(late endosome);GO:0006622(protein targeting to lysosome);GO:0008333(endosome to lysosome transport);GO:0031313(extrinsic component of endosome membrane);GO:0035091(phosphatidylinositol binding);GO:0042802(identical protein binding);GO:0043231(intracellular membrane-bounded organelle);GO:0045022(early endosome to late endosome transport)
ENSAPLT00000032210	ENSAPLG00000012920	DPY19L3	dpy-19 like C-mannosyltransferase 3 [Source:HGNC Symbol;Acc:HGNC:27120]	gga-miR-148b-5p	98	-16.45	GO:0016021(integral component of membrane)
ENSAPLT00000032267	ENSAPLG00000008363	BCAS3	BCAS3, microtubule associated cell migration factor [Source:HGNC Symbol;Acc:HGNC:14347]	hsa-miR-221-5p_R+4	98	-17.89	GO:0003682(chromatin binding);GO:0005515(protein binding);GO:0005634(nucleus);GO:0005730(nucleolus);GO:0005737(cytoplasm);GO:0005881(cytoplasmic microtubule);GO:0007030(Golgi organization);GO:0008134(transcription factor binding);GO:0010595(positive regulation of endothelial cell migration);GO:0010698(acetyltransferase activator activity);GO:0031023(microtubule organizing center organization);GO:…
ENSAPLT00000032437	ENSAPLG00000008933	GART	phosphoribosylglyci-mide formyltransferase, phosphoribosylglyci-mide synthetase, phosphoribosylaminoimidazole synthetase [Source:HGNC Symbol;Acc:HGNC:4163]	gga-miR-2131-5p_1ss9GT	98	-14.02	GO:0004637(phosphoribosylamine-glycine ligase activity);GO:0004641(phosphoribosylformylglycinamidine cyclo-ligase activity);GO:0004644(phosphoribosylglycinamide formyltransferase activity);GO:0005524(ATP binding);GO:0006189('de novo' IMP biosynthetic process);GO:0009058(biosynthetic process);GO:0009113(purine nucleobase biosynthetic process);GO:0016742(hydroxymethyl-, formyl- and related transfer…	ko00230(Purine metabolism);ko00670(One carbon pool by folate)
ENSAPLT00000032619	ENSAPLG00000014577	ENSAPLG00000014577	-	hsa-miR-30c-2-3p	98	-21.88
ENSAPLT00000032784	ENSAPLG00000008933	GART	phosphoribosylglyci-mide formyltransferase, phosphoribosylglyci-mide synthetase, phosphoribosylaminoimidazole synthetase [Source:HGNC Symbol;Acc:HGNC:4163]	gga-miR-2131-5p_1ss9GT	98	-14.02	GO:0004637(phosphoribosylamine-glycine ligase activity);GO:0004641(phosphoribosylformylglycinamidine cyclo-ligase activity);GO:0004644(phosphoribosylglycinamide formyltransferase activity);GO:0005524(ATP binding);GO:0006189('de novo' IMP biosynthetic process);GO:0009058(biosynthetic process);GO:0009113(purine nucleobase biosynthetic process);GO:0016742(hydroxymethyl-, formyl- and related transfer…	ko00230(Purine metabolism);ko00670(One carbon pool by folate)
ENSAPLT00000032850	ENSAPLG00000024773	ENSAPLG00000024773	-	PC-3p-13429_133	98	-16.53	GO:0003700(DNA-binding transcription factor activity);GO:0005634(nucleus);GO:0006355(regulation of transcription, DNA-templated);GO:0043565(sequence-specific DNA binding)
ENSAPLT00000033075	ENSAPLG00000006765	AQP11	aquaporin 11 [Source:HGNC Symbol;Acc:HGNC:19940]	PC-5p-534_9459	98	-19.02	GO:0001822(kidney development);GO:0005737(cytoplasm);GO:0005783(endoplasmic reticulum);GO:0006833(water transport);GO:0009986(cell surface);GO:0015250(water channel activity);GO:0015267(channel activity);GO:0016020(membrane);GO:0048388(endosomal lumen acidification);GO:0055085(transmembrane transport);GO:0072014(proximal tubule development)
ENSAPLT00000033117	ENSAPLG00000003773	CWH43	cell wall biogenesis 43 C-termi-l homolog [Source:HGNC Symbol;Acc:HGNC:26133]	gga-miR-133c-3p_1ss22CT	98	-14.54
ENSAPLT00000033117	ENSAPLG00000003773	CWH43	cell wall biogenesis 43 C-termi-l homolog [Source:HGNC Symbol;Acc:HGNC:26133]	hsa-miR-133a-3p_L-1R+1	98	-14.54
ENSAPLT00000033128	ENSAPLG00000026067	OPRL1	opioid related nociceptin receptor 1 [Source:HGNC Symbol;Acc:HGNC:8155]	xtr-miR-191_L+2	98	-15.58	GO:0001626(nociceptin receptor activity);GO:0004930(G protein-coupled receptor activity);GO:0004985(opioid receptor activity);GO:0005887(integral component of plasma membrane);GO:0007186(G protein-coupled receptor signaling pathway);GO:0007193(adenylate cyclase-inhibiting G protein-coupled receptor signaling pathway);GO:0016021(integral component of membrane);GO:0019233(sensory perception of pain…	ko04080(Neuroactive ligand-receptor interaction)
ENSAPLT00000033692	ENSAPLG00000013487	C12orf50	chromosome 12 open reading frame 50 [Source:HGNC Symbol;Acc:HGNC:26665]	PC-3p-38446_36	98	-19.1
ENSAPLT00000033805	ENSAPLG00000006314	AP3M2	adaptor related protein complex 3 subunit mu 2 [Source:HGNC Symbol;Acc:HGNC:570]	gga-miR-460a-5p	98	-15.01	GO:0006886(intracellular protein transport);GO:0008089(anterograde axonal transport);GO:0016192(vesicle-mediated transport);GO:0030131(clathrin adaptor complex);GO:0048490(anterograde synaptic vesicle transport)	ko04142(Lysosome)
ENSAPLT00000033892	ENSAPLG00000019976	NDUFA5	-DH:ubiquinone oxidoreductase subunit A5 [Source:HGNC Symbol;Acc:HGNC:7688]	gga-miR-148b-3p_L-3	98	-10.73	GO:0005747(mitochondrial respiratory chain complex I);GO:0008137(NADH dehydrogenase (ubiquinone) activity);GO:0022904(respiratory electron transport chain);GO:0032981(mitochondrial respiratory chain complex I assembly);GO:0045271(respiratory chain complex I)	ko00190(Oxidative phosphorylation)
ENSAPLT00000033965	ENSAPLG00000003669	ELOVL5	ELOVL fatty acid elongase 5 [Source:HGNC Symbol;Acc:HGNC:21308]	gga-miR-15c-3p	98	-13.36	GO:0005783(endoplasmic reticulum);GO:0009922(fatty acid elongase activity);GO:0016021(integral component of membrane);GO:0019367(fatty acid elongation, saturated fatty acid);GO:0034625(fatty acid elongation, monounsaturated fatty acid);GO:0034626(fatty acid elongation, polyunsaturated fatty acid);GO:0042761(very long-chain fatty acid biosynthetic process);GO:0043025(neuronal cell body);GO:0045723…	ko00062(Fatty acid elongation);ko01040(Biosynthesis of unsaturated fatty acids)
ENSAPLT00000033965	ENSAPLG00000003669	ELOVL5	ELOVL fatty acid elongase 5 [Source:HGNC Symbol;Acc:HGNC:21308]	hsa-miR-19a-3p	98	-13.55	GO:0005783(endoplasmic reticulum);GO:0009922(fatty acid elongase activity);GO:0016021(integral component of membrane);GO:0019367(fatty acid elongation, saturated fatty acid);GO:0034625(fatty acid elongation, monounsaturated fatty acid);GO:0034626(fatty acid elongation, polyunsaturated fatty acid);GO:0042761(very long-chain fatty acid biosynthetic process);GO:0043025(neuronal cell body);GO:0045723…	ko00062(Fatty acid elongation);ko01040(Biosynthesis of unsaturated fatty acids)
ENSAPLT00000034008	ENSAPLG00000012773	ENSAPLG00000012773	-	cli-miR-1467-5p	98	-16.58	GO:0005576(extracellular region);GO:0006955(immune response);GO:0008009(chemokine activity)	ko04060(Cytokine-cytokine receptor interaction);ko04620(Toll-like receptor signaling pathway);ko04623(Cytosolic DNA-sensing pathway);ko05132(Salmonella infection)
ENSAPLT00000034138	ENSAPLG00000018234	HIKESHI	Hikeshi, heat shock protein nuclear import factor [Source:HGNC Symbol;Acc:HGNC:26938]	dre-miR-363-3p_L-1R+2	98	-19.37	GO:0005634(nucleus);GO:0005829(cytosol);GO:0006606(protein import into nucleus);GO:0008565(protein transporter activity);GO:0015031(protein transport);GO:0030544(Hsp70 protein binding);GO:0034605(cellular response to heat)
ENSAPLT00000034229	ENSAPLG00000012367	CRYZ	crystallin zeta [Source:HGNC Symbol;Acc:HGNC:2419]	gga-miR-19b-3p	98	-15.46	GO:0003730(mRNA 3'-UTR binding);GO:0003960(NADPH:quinone reductase activity);GO:0005829(cytosol);GO:0008270(zinc ion binding);GO:0016491(oxidoreductase activity);GO:0042178(xenobiotic catabolic process);GO:0051289(protein homotetramerization);GO:0055114(oxidation-reduction process);GO:0070402(NADPH binding)
ENSAPLT00000034229	ENSAPLG00000012367	CRYZ	crystallin zeta [Source:HGNC Symbol;Acc:HGNC:2419]	hsa-miR-19a-3p	98	-17.18	GO:0003730(mRNA 3'-UTR binding);GO:0003960(NADPH:quinone reductase activity);GO:0005829(cytosol);GO:0008270(zinc ion binding);GO:0016491(oxidoreductase activity);GO:0042178(xenobiotic catabolic process);GO:0051289(protein homotetramerization);GO:0055114(oxidation-reduction process);GO:0070402(NADPH binding)
ENSAPLT00000034229	ENSAPLG00000012367	CRYZ	crystallin zeta [Source:HGNC Symbol;Acc:HGNC:2419]	hsa-miR-19b-3p	98	-15.46	GO:0003730(mRNA 3'-UTR binding);GO:0003960(NADPH:quinone reductase activity);GO:0005829(cytosol);GO:0008270(zinc ion binding);GO:0016491(oxidoreductase activity);GO:0042178(xenobiotic catabolic process);GO:0051289(protein homotetramerization);GO:0055114(oxidation-reduction process);GO:0070402(NADPH binding)
ENSAPLT00000034449	ENSAPLG00000012251	ENSAPLG00000012251	-	PC-3p-40360_33	98	-14.29	GO:0005576(extracellular region);GO:0006952(defense response)
ENSAPLT00000034917	ENSAPLG00000008361	CUL3	cullin 3 [Source:HGNC Symbol;Acc:HGNC:2553]	PC-5p-4381_371	98	-14.11	GO:0006511(ubiquitin-dependent protein catabolic process);GO:0031461(cullin-RING ubiquitin ligase complex);GO:0031625(ubiquitin protein ligase binding)	ko04120(Ubiquitin mediated proteolysis);ko04340(Hedgehog signaling pathway)
ENSAPLT00000034935	ENSAPLG00000007280	RSPO2	R-spondin 2 [Source:HGNC Symbol;Acc:HGNC:28583]	gga-miR-218-5p_R+1	98	-13.4	GO:0001649(osteoblast differentiation);GO:0005102(signaling receptor binding);GO:0005576(extracellular region);GO:0008201(heparin binding);GO:0009986(cell surface);GO:0030177(positive regulation of Wnt signaling pathway);GO:0030282(bone mineralization);GO:0035115(embryonic forelimb morphogenesis);GO:0035116(embryonic hindlimb morphogenesis);GO:0042489(negative regulation of odontogenesis of denti…
ENSAPLT00000034935	ENSAPLG00000007280	RSPO2	R-spondin 2 [Source:HGNC Symbol;Acc:HGNC:28583]	hsa-miR-218-5p_R+1	98	-13.4	GO:0001649(osteoblast differentiation);GO:0005102(signaling receptor binding);GO:0005576(extracellular region);GO:0008201(heparin binding);GO:0009986(cell surface);GO:0030177(positive regulation of Wnt signaling pathway);GO:0030282(bone mineralization);GO:0035115(embryonic forelimb morphogenesis);GO:0035116(embryonic hindlimb morphogenesis);GO:0042489(negative regulation of odontogenesis of denti…
ENSAPLT00000035146	ENSAPLG00000008521	ENSAPLG00000008521	-	PC-5p-42770_29	98	-13.7	GO:0005779(integral component of peroxisomal membrane);GO:0007031(peroxisome organization)	ko04146(Peroxisome)
ENSAPLT00000035520	ENSAPLG00000001885	CAPN7	calpain 7 [Source:HGNC Symbol;Acc:HGNC:1484]	PC-3p-13429_133	98	-19.89	GO:0004175(endopeptidase activity);GO:0004198(calcium-dependent cysteine-type endopeptidase activity);GO:0005622(intracellular);GO:0006508(proteolysis);GO:0010634(positive regulation of epithelial cell migration);GO:0090541(MIT domain binding);GO:0097264(self proteolysis)
ENSAPLT00000035520	ENSAPLG00000001885	CAPN7	calpain 7 [Source:HGNC Symbol;Acc:HGNC:1484]	PC-3p-48231_23	98	-16.11	GO:0004175(endopeptidase activity);GO:0004198(calcium-dependent cysteine-type endopeptidase activity);GO:0005622(intracellular);GO:0006508(proteolysis);GO:0010634(positive regulation of epithelial cell migration);GO:0090541(MIT domain binding);GO:0097264(self proteolysis)
ENSAPLT00000035539	ENSAPLG00000029978	FAM19A5	family with sequence similarity 19 member A5, C-C motif chemokine like [Source:HGNC Symbol;Acc:HGNC:21592]	mmu-miR-143-3p	98	-12.7
ENSAPLT00000035920	ENSAPLG00000008363	BCAS3	BCAS3, microtubule associated cell migration factor [Source:HGNC Symbol;Acc:HGNC:14347]	hsa-miR-221-5p_R+4	98	-17.89	GO:0003682(chromatin binding);GO:0005515(protein binding);GO:0005634(nucleus);GO:0005730(nucleolus);GO:0005737(cytoplasm);GO:0005881(cytoplasmic microtubule);GO:0007030(Golgi organization);GO:0008134(transcription factor binding);GO:0010595(positive regulation of endothelial cell migration);GO:0010698(acetyltransferase activator activity);GO:0031023(microtubule organizing center organization);GO:…
ENSAPLT00000036122	ENSAPLG00000002548	ABCA2	ATP binding cassette subfamily A member 2 [Source:HGNC Symbol;Acc:HGNC:32]	mmu-miR-23b-3p_R+2_1ss9GT	98	-12.02	GO:0005524(ATP binding);GO:0005764(lysosome);GO:0005768(endosome);GO:0006357(regulation of transcription by RNA polymerase II);GO:0016021(integral component of membrane);GO:0016887(ATPase activity);GO:0032383(regulation of intracellular cholesterol transport);GO:0042626(ATPase activity, coupled to transmembrane movement of substances);GO:0042632(cholesterol homeostasis);GO:0048545(response to ste…	ko02010(ABC transporters);ko04142(Lysosome)
ENSAPLT00000036162	ENSAPLG00000002867	AKR1D1	aldo-keto reductase family 1 member D1 [Source:HGNC Symbol;Acc:HGNC:388]	hsa-miR-214-5p	98	-21.12	GO:0005829(cytosol);GO:0006699(bile acid biosynthetic process);GO:0006707(cholesterol catabolic process);GO:0007586(digestion);GO:0008207(C21-steroid hormone metabolic process);GO:0008209(androgen metabolic process);GO:0016491(oxidoreductase activity);GO:0055114(oxidation-reduction process)	ko00120(Primary bile acid biosynthesis);ko00140(Steroid hormone biosynthesis)
ENSAPLT00000036292	ENSAPLG00000013177	WDR37	WD repeat domain 37 [Source:HGNC Symbol;Acc:HGNC:31406]	dre-miR-17a-5p_R+4	98	-32.59	GO:0005515(protein binding)
ENSAPLT00000036292	ENSAPLG00000013177	WDR37	WD repeat domain 37 [Source:HGNC Symbol;Acc:HGNC:31406]	oni-miR-20_R+2	98	-16.02	GO:0005515(protein binding)
ENSAPLT00000036545	ENSAPLG00000003585	ADGRL4	adhesion G protein-coupled receptor L4 [Source:HGNC Symbol;Acc:HGNC:20822]	gga-miR-10585-5p_1ss11CA	98	-11.96	GO:0004888(transmembrane signaling receptor activity);GO:0004930(G protein-coupled receptor activity);GO:0005509(calcium ion binding);GO:0007166(cell surface receptor signaling pathway);GO:0007186(G protein-coupled receptor signaling pathway);GO:0016021(integral component of membrane)
ENSAPLT00000036545	ENSAPLG00000003585	ADGRL4	adhesion G protein-coupled receptor L4 [Source:HGNC Symbol;Acc:HGNC:20822]	gga-miR-1454_R-1_1ss6AG	98	-16.01	GO:0004888(transmembrane signaling receptor activity);GO:0004930(G protein-coupled receptor activity);GO:0005509(calcium ion binding);GO:0007166(cell surface receptor signaling pathway);GO:0007186(G protein-coupled receptor signaling pathway);GO:0016021(integral component of membrane)
ENSAPLT00000036545	ENSAPLG00000003585	ADGRL4	adhesion G protein-coupled receptor L4 [Source:HGNC Symbol;Acc:HGNC:20822]	hsa-miR-214-3p	98	-14.33	GO:0004888(transmembrane signaling receptor activity);GO:0004930(G protein-coupled receptor activity);GO:0005509(calcium ion binding);GO:0007166(cell surface receptor signaling pathway);GO:0007186(G protein-coupled receptor signaling pathway);GO:0016021(integral component of membrane)
ENSAPLT00000036787	ENSAPLG00000015228	TPM3	tropomyosin 3 [Source:HGNC Symbol;Acc:HGNC:12012]	pma-miR-204-5p_L+1	98	-11.22		ko04260(Cardiac muscle contraction);ko04261(Adrenergic signaling in cardiomyocytes)
ENSAPLT00000036825	ENSAPLG00000009020	PRTFDC1	phosphoribosyl transferase domain containing 1 [Source:HGNC Symbol;Acc:HGNC:23333]	dre-miR-204-5p_R+2	98	-16.71	GO:0004422(hypoxanthine phosphoribosyltransferase activity);GO:0006166(purine ribonucleoside salvage);GO:0009116(nucleoside metabolic process);GO:0042803(protein homodimerization activity)	ko00230(Purine metabolism);ko00983(Drug metabolism - other enzymes)
ENSAPLT00000036833	ENSAPLG00000026840	RCC1	regulator of chromosome condensation 1 [Source:HGNC Symbol;Acc:HGNC:1913]	cli-miR-10c-3p_R-1	98	-11.97	GO:0000082(G1/S transition of mitotic cell cycle);GO:0000785(chromatin);GO:0000790(nuclear chromatin);GO:0000794(condensed nuclear chromosome);GO:0003682(chromatin binding);GO:0005087(Ran guanyl-nucleotide exchange factor activity);GO:0005634(nucleus);GO:0005654(nucleoplasm);GO:0005737(cytoplasm);GO:0007052(mitotic spindle organization);GO:0007059(chromosome segregation);GO:0007088(regulation of …
ENSAPLT00000036860	ENSAPLG00000004824	ENY2	ENY2, transcription and export complex 2 subunit [Source:HGNC Symbol;Acc:HGNC:24449]	dre-miR-148_R+2_1ss9TC	98	-13.76	GO:0000124(SAGA complex);GO:0003713(transcription coactivator activity);GO:0005643(nuclear pore);GO:0005654(nucleoplasm);GO:0005739(mitochondrion);GO:0006406(mRNA export from nucleus);GO:0016578(histone deubiquitination);GO:0016973(poly(A)+ mRNA export from nucleus);GO:0030374(nuclear receptor transcription coactivator activity);GO:0044615(nuclear pore nuclear basket);GO:0045893(positive regulati…
ENSAPLT00000036860	ENSAPLG00000004824	ENY2	ENY2, transcription and export complex 2 subunit [Source:HGNC Symbol;Acc:HGNC:24449]	xtr-miR-148a_R+2	98	-13.76	GO:0000124(SAGA complex);GO:0003713(transcription coactivator activity);GO:0005643(nuclear pore);GO:0005654(nucleoplasm);GO:0005739(mitochondrion);GO:0006406(mRNA export from nucleus);GO:0016578(histone deubiquitination);GO:0016973(poly(A)+ mRNA export from nucleus);GO:0030374(nuclear receptor transcription coactivator activity);GO:0044615(nuclear pore nuclear basket);GO:0045893(positive regulati…
ENSAPLT00000037213	ENSAPLG00000010536	MARK3	microtubule affinity regulating ki-se 3 [Source:HGNC Symbol;Acc:HGNC:6897]	gga-miR-1552-3p_R+1_2ss17GA21GC	98	-14.48	GO:0000226(microtubule cytoskeleton organization);GO:0004672(protein kinase activity);GO:0004674(protein serine/threonine kinase activity);GO:0005524(ATP binding);GO:0005737(cytoplasm);GO:0005886(plasma membrane);GO:0006468(protein phosphorylation);GO:0018105(peptidyl-serine phosphorylation);GO:0030010(establishment of cell polarity);GO:0030425(dendrite);GO:0032092(positive regulation of protein …
ENSAPLT00000037490	ENSAPLG00000003348	TPD52L1	TPD52 like 1 [Source:HGNC Symbol;Acc:HGNC:12006]	mmu-miR-183-5p_R+1	98	-15.09
ENSAPLT00000037582	ENSAPLG00000005305	POLR3B	R- polymerase III subunit B [Source:HGNC Symbol;Acc:HGNC:30348]	hsa-miR-133b	98	-12.63	GO:0003677(DNA binding);GO:0003899(DNA-directed 5'-3' RNA polymerase activity);GO:0005666(RNA polymerase III complex);GO:0006351(transcription, DNA-templated);GO:0032549(ribonucleoside binding);GO:0032728(positive regulation of interferon-beta production);GO:0045089(positive regulation of innate immune response)	ko00230(Purine metabolism);ko00240(Pyrimidine metabolism);ko03020(RNA polymerase);ko04623(Cytosolic DNA-sensing pathway);ko05169(Epstein-Barr virus infection)
ENSAPLT00000037582	ENSAPLG00000005305	POLR3B	R- polymerase III subunit B [Source:HGNC Symbol;Acc:HGNC:30348]	hsa-miR-133b_R+1	98	-13.64	GO:0003677(DNA binding);GO:0003899(DNA-directed 5'-3' RNA polymerase activity);GO:0005666(RNA polymerase III complex);GO:0006351(transcription, DNA-templated);GO:0032549(ribonucleoside binding);GO:0032728(positive regulation of interferon-beta production);GO:0045089(positive regulation of innate immune response)	ko00230(Purine metabolism);ko00240(Pyrimidine metabolism);ko03020(RNA polymerase);ko04623(Cytosolic DNA-sensing pathway);ko05169(Epstein-Barr virus infection)
ENSAPLT00000037582	ENSAPLG00000005305	POLR3B	R- polymerase III subunit B [Source:HGNC Symbol;Acc:HGNC:30348]	xtr-miR-133b_L+1R+2	98	-14.44	GO:0003677(DNA binding);GO:0003899(DNA-directed 5'-3' RNA polymerase activity);GO:0005666(RNA polymerase III complex);GO:0006351(transcription, DNA-templated);GO:0032549(ribonucleoside binding);GO:0032728(positive regulation of interferon-beta production);GO:0045089(positive regulation of innate immune response)	ko00230(Purine metabolism);ko00240(Pyrimidine metabolism);ko03020(RNA polymerase);ko04623(Cytosolic DNA-sensing pathway);ko05169(Epstein-Barr virus infection)
ENSAPLT00000037713	ENSAPLG00000014064	INTS14	integrator complex subunit 14 [Source:HGNC Symbol;Acc:HGNC:25372]	gga-let-7l-3p_R+1	98	-13.68	GO:0032039(integrator complex)
ENSAPLT00000037713	ENSAPLG00000014064	INTS14	integrator complex subunit 14 [Source:HGNC Symbol;Acc:HGNC:25372]	gga-miR-22-3p	98	-12.59	GO:0032039(integrator complex)
ENSAPLT00000037737	ENSAPLG00000020546	ENSAPLG00000020546	-	gga-miR-460a-5p	98	-15.41	GO:0000785(chromatin);GO:0005634(nucleus);GO:0031492(nucleosomal DNA binding)
ENSAPLT00000037737	ENSAPLG00000020546	ENSAPLG00000020546	-	ola-miR-103_R+4	98	-18.34	GO:0000785(chromatin);GO:0005634(nucleus);GO:0031492(nucleosomal DNA binding)
ENSAPLT00000037860	ENSAPLG00000029536	CHMP4C	charged multivesicular body protein 4C [Source:HGNC Symbol;Acc:HGNC:30599]	gga-miR-456-3p_1ss22AC	98	-17.07	GO:0006997(nucleus organization);GO:0007034(vacuolar transport);GO:0007080(mitotic metaphase plate congression);GO:0009838(abscission);GO:0010824(regulation of centrosome duplication);GO:0030496(midbody);GO:0032466(negative regulation of cytokinesis);GO:0042803(protein homodimerization activity);GO:0044878(mitotic cytokinesis checkpoint);GO:0050792(regulation of viral process);GO:0061952(midbody …	ko04144(Endocytosis);ko04217(Necroptosis)
ENSAPLT00000038098	ENSAPLG00000009313	LIMS1	LIM zinc finger domain containing 1 [Source:HGNC Symbol;Acc:HGNC:6616]	mmu-miR-125b-2-3p_2ss9GT11TC	98	-11.91		ko03013(RNA transport);ko04370(VEGF signaling pathway);ko04510(Focal adhesion);ko04810(Regulation of actin cytoskeleton)
ENSAPLT00000038349	ENSAPLG00000010053	VGLL4	vestigial like family member 4 [Source:HGNC Symbol;Acc:HGNC:28966]	gmo-miR-139-5p_R+1_1ss9GT	98	-14.88	GO:0006355(regulation of transcription, DNA-templated)
ENSAPLT00000038349	ENSAPLG00000010053	VGLL4	vestigial like family member 4 [Source:HGNC Symbol;Acc:HGNC:28966]	hsa-miR-139-5p_R+1_1ss12CT	98	-16.16	GO:0006355(regulation of transcription, DNA-templated)
ENSAPLT00000038349	ENSAPLG00000010053	VGLL4	vestigial like family member 4 [Source:HGNC Symbol;Acc:HGNC:28966]	mdo-miR-139-5p_R+5_1ss9GT	98	-14.88	GO:0006355(regulation of transcription, DNA-templated)
ENSAPLT00000038420	ENSAPLG00000007022	KLHL41	kelch like family member 41 [Source:HGNC Symbol;Acc:HGNC:16905]	cpo-miR-92a-2-5p_L-2R+1	98	-15.14	GO:0005515(protein binding);GO:0005634(nucleus);GO:0005737(cytoplasm);GO:0005789(endoplasmic reticulum membrane);GO:0005829(cytosol);GO:0005856(cytoskeleton);GO:0005886(plasma membrane);GO:0016567(protein ubiquitination);GO:0030239(myofibril assembly);GO:0031430(M band);GO:0031463(Cul3-RING ubiquitin ligase complex);GO:0033017(sarcoplasmic reticulum membrane);GO:0034464(BBSome);GO:0035914(skeleta…
ENSAPLT00000038503	ENSAPLG00000029620	LMO1	LIM domain only 1 [Source:HGNC Symbol;Acc:HGNC:6641]	mmu-miR-145a-5p	98	-16.2		ko05202(Transcriptional misregulation in cancers)
ENSAPLT00000038790	ENSAPLG00000013621	SLC20A2	solute carrier family 20 member 2 [Source:HGNC Symbol;Acc:HGNC:10947]	gga-miR-1677-5p_1ss10GA	98	-15.38	GO:0005315(inorganic phosphate transmembrane transporter activity);GO:0006817(phosphate ion transport);GO:0016020(membrane)
ENSAPLT00000038975	ENSAPLG00000018342	RAB1A	RAB1A, member RAS oncogene family [Source:HGNC Symbol;Acc:HGNC:9758]	aca-miR-181a_L+2	98	-10.16	GO:0000045(autophagosome assembly);GO:0003924(GTPase activity);GO:0005525(GTP binding);GO:0005794(Golgi apparatus);GO:0006888(endoplasmic reticulum to Golgi vesicle-mediated transport);GO:0006897(endocytosis);GO:0006914(autophagy);GO:0007030(Golgi organization);GO:0016477(cell migration);GO:0019068(virion assembly);GO:0030252(growth hormone secretion);GO:0032402(melanosome transport);GO:0034446(s…	ko05134(Legionellosis)
ENSAPLT00000038975	ENSAPLG00000018342	RAB1A	RAB1A, member RAS oncogene family [Source:HGNC Symbol;Acc:HGNC:9758]	dre-miR-181a-5p_L+2	98	-10.16	GO:0000045(autophagosome assembly);GO:0003924(GTPase activity);GO:0005525(GTP binding);GO:0005794(Golgi apparatus);GO:0006888(endoplasmic reticulum to Golgi vesicle-mediated transport);GO:0006897(endocytosis);GO:0006914(autophagy);GO:0007030(Golgi organization);GO:0016477(cell migration);GO:0019068(virion assembly);GO:0030252(growth hormone secretion);GO:0032402(melanosome transport);GO:0034446(s…	ko05134(Legionellosis)
ENSAPLT00000038975	ENSAPLG00000018342	RAB1A	RAB1A, member RAS oncogene family [Source:HGNC Symbol;Acc:HGNC:9758]	xtr-miR-181b_L+2R+2	98	-12.05	GO:0000045(autophagosome assembly);GO:0003924(GTPase activity);GO:0005525(GTP binding);GO:0005794(Golgi apparatus);GO:0006888(endoplasmic reticulum to Golgi vesicle-mediated transport);GO:0006897(endocytosis);GO:0006914(autophagy);GO:0007030(Golgi organization);GO:0016477(cell migration);GO:0019068(virion assembly);GO:0030252(growth hormone secretion);GO:0032402(melanosome transport);GO:0034446(s…	ko05134(Legionellosis)
ENSAPLT00000039337	ENSAPLG00000008933	GART	phosphoribosylglyci-mide formyltransferase, phosphoribosylglyci-mide synthetase, phosphoribosylaminoimidazole synthetase [Source:HGNC Symbol;Acc:HGNC:4163]	gga-miR-2131-5p_1ss9GT	98	-14.02	GO:0004637(phosphoribosylamine-glycine ligase activity);GO:0004641(phosphoribosylformylglycinamidine cyclo-ligase activity);GO:0004644(phosphoribosylglycinamide formyltransferase activity);GO:0005524(ATP binding);GO:0006189('de novo' IMP biosynthetic process);GO:0009058(biosynthetic process);GO:0009113(purine nucleobase biosynthetic process);GO:0016742(hydroxymethyl-, formyl- and related transfer…	ko00230(Purine metabolism);ko00670(One carbon pool by folate)
ENSAPLT00000039442	ENSAPLG00000004868	DOK5	docking protein 5 [Source:HGNC Symbol;Acc:HGNC:16173]	xtr-miR-181b_L+2R+2	98	-23.33	GO:0007169(transmembrane receptor protein tyrosine kinase signaling pathway);GO:0030182(neuron differentiation);GO:0043410(positive regulation of MAPK cascade);GO:0051386(regulation of neurotrophin TRK receptor signaling pathway)	ko04013(MAPK signaling pathway - fly)
ENSAPLT00000039461	ENSAPLG00000012845	ACTR3	ARP3 actin related protein 3 homolog [Source:HGNC Symbol;Acc:HGNC:170]	gga-miR-2131-5p_1ss9GT	98	-14.77	GO:0005200(structural constituent of cytoskeleton);GO:0005524(ATP binding);GO:0005634(nucleus);GO:0005737(cytoplasm);GO:0005885(Arp2/3 protein complex);GO:0005903(brush border);GO:0005911(cell-cell junction);GO:0007015(actin filament organization);GO:0007163(establishment or maintenance of cell polarity);GO:0008356(asymmetric cell division);GO:0016344(meiotic chromosome movement towards spindle p…	ko04530(Tight junction)
ENSAPLT00000039692	ENSAPLG00000006520	TNS3	tensin 3 [Source:HGNC Symbol;Acc:HGNC:21616]	PC-3p-13429_133	98	-17.53	GO:0005515(protein binding);GO:0005829(cytosol);GO:0005925(focal adhesion);GO:0008284(positive regulation of cell population proliferation);GO:0016477(cell migration);GO:0035556(intracellular signal transduction);GO:0048286(lung alveolus development)
ENSAPLT00000039830	ENSAPLG00000021030	ENSAPLG00000021030	-	hsa-miR-1260a_R+1_1	98	-15.57	GO:0016020(membrane)	ko04142(Lysosome)
ENSAPLT00000039830	ENSAPLG00000021030	ENSAPLG00000021030	-	hsa-miR-1260a_R+1_2	98	-15.57	GO:0016020(membrane)	ko04142(Lysosome)
ENSAPLT00000039830	ENSAPLG00000021030	ENSAPLG00000021030	-	hsa-miR-1260b_1ss9AT	98	-15.57	GO:0016020(membrane)	ko04142(Lysosome)
ENSAPLT00000040260	ENSAPLG00000009693	CNTN3	contactin 3 [Source:HGNC Symbol;Acc:HGNC:2173]	gga-miR-1329-5p_1ss12CG	98	-10.44	GO:0005515(protein binding)
ENSAPLT00000040571	ENSAPLG00000008316	KIAA0930	KIAA0930 [Source:HGNC Symbol;Acc:HGNC:1314]	hsa-miR-214-3p	98	-13.19
ENSAPLT00000040625	ENSAPLG00000029276	PSCA	prostate stem cell antigen [Source:HGNC Symbol;Acc:HGNC:9500]	hsa-miR-3120-3p	98	-12.29	GO:0005886(plasma membrane);GO:0033130(acetylcholine receptor binding);GO:0070373(negative regulation of ERK1 and ERK2 cascade);GO:0099601(regulation of neurotransmitter receptor activity)
ENSAPLT00000040763	ENSAPLG00000003773	CWH43	cell wall biogenesis 43 C-termi-l homolog [Source:HGNC Symbol;Acc:HGNC:26133]	gga-miR-133c-3p_1ss22CT	98	-14.54
ENSAPLT00000040763	ENSAPLG00000003773	CWH43	cell wall biogenesis 43 C-termi-l homolog [Source:HGNC Symbol;Acc:HGNC:26133]	hsa-miR-133a-3p_L-1R+1	98	-14.54
ENSAPLT00000040846	ENSAPLG00000019976	NDUFA5	-DH:ubiquinone oxidoreductase subunit A5 [Source:HGNC Symbol;Acc:HGNC:7688]	gga-miR-148b-3p_L-3	98	-10.73	GO:0005747(mitochondrial respiratory chain complex I);GO:0008137(NADH dehydrogenase (ubiquinone) activity);GO:0022904(respiratory electron transport chain);GO:0032981(mitochondrial respiratory chain complex I assembly);GO:0045271(respiratory chain complex I)	ko00190(Oxidative phosphorylation)
ENSAPLT00000040872	ENSAPLG00000007154	PPP4R1	protein phosphatase 4 regulatory subunit 1 [Source:HGNC Symbol;Acc:HGNC:9320]	hsa-miR-221-5p_R+4	98	-19.97	GO:0005515(protein binding);GO:0007165(signal transduction);GO:0019888(protein phosphatase regulator activity);GO:0030289(protein phosphatase 4 complex);GO:0050790(regulation of catalytic activity)
ENSAPLT00000040900	ENSAPLG00000008649	UPK3A	uroplakin 3A [Source:HGNC Symbol;Acc:HGNC:12580]	mdo-miR-139-3p_1ss8AG	98	-19.3	GO:0000902(cell morphogenesis);GO:0001822(kidney development);GO:0006833(water transport);GO:0015840(urea transport);GO:0016324(apical plasma membrane);GO:0030855(epithelial cell differentiation);GO:0055075(potassium ion homeostasis);GO:0055078(sodium ion homeostasis);GO:0060157(urinary bladder development);GO:0120001(apical plasma membrane urothelial plaque)
ENSAPLT00000041081	ENSAPLG00000010080	QKI	QKI, KH domain containing R- binding [Source:HGNC Symbol;Acc:HGNC:21100]	gga-miR-19b-3p	98	-14.4	GO:0001570(vasculogenesis);GO:0003676(nucleic acid binding);GO:0003723(RNA binding);GO:0005634(nucleus);GO:0005737(cytoplasm);GO:0007286(spermatid development);GO:0008366(axon ensheathment);GO:0010628(positive regulation of gene expression);GO:0042552(myelination);GO:0042692(muscle cell differentiation);GO:0042759(long-chain fatty acid biosynthetic process);GO:0045202(synapse)
ENSAPLT00000041081	ENSAPLG00000010080	QKI	QKI, KH domain containing R- binding [Source:HGNC Symbol;Acc:HGNC:21100]	hsa-miR-19a-3p	98	-14.4	GO:0001570(vasculogenesis);GO:0003676(nucleic acid binding);GO:0003723(RNA binding);GO:0005634(nucleus);GO:0005737(cytoplasm);GO:0007286(spermatid development);GO:0008366(axon ensheathment);GO:0010628(positive regulation of gene expression);GO:0042552(myelination);GO:0042692(muscle cell differentiation);GO:0042759(long-chain fatty acid biosynthetic process);GO:0045202(synapse)
ENSAPLT00000041081	ENSAPLG00000010080	QKI	QKI, KH domain containing R- binding [Source:HGNC Symbol;Acc:HGNC:21100]	hsa-miR-19b-3p	98	-14.4	GO:0001570(vasculogenesis);GO:0003676(nucleic acid binding);GO:0003723(RNA binding);GO:0005634(nucleus);GO:0005737(cytoplasm);GO:0007286(spermatid development);GO:0008366(axon ensheathment);GO:0010628(positive regulation of gene expression);GO:0042552(myelination);GO:0042692(muscle cell differentiation);GO:0042759(long-chain fatty acid biosynthetic process);GO:0045202(synapse)
ENSAPLT00000041151	ENSAPLG00000008363	BCAS3	BCAS3, microtubule associated cell migration factor [Source:HGNC Symbol;Acc:HGNC:14347]	hsa-miR-221-5p_R+4	98	-17.89	GO:0003682(chromatin binding);GO:0005515(protein binding);GO:0005634(nucleus);GO:0005730(nucleolus);GO:0005737(cytoplasm);GO:0005881(cytoplasmic microtubule);GO:0007030(Golgi organization);GO:0008134(transcription factor binding);GO:0010595(positive regulation of endothelial cell migration);GO:0010698(acetyltransferase activator activity);GO:0031023(microtubule organizing center organization);GO:…
ENSAPLT00000041286	ENSAPLG00000014680	ST3GAL5	ST3 beta-galactoside alpha-2,3-sialyltransferase 5 [Source:HGNC Symbol;Acc:HGNC:10872]	PC-5p-4381_371	98	-12.06	GO:0006486(protein glycosylation);GO:0008373(sialyltransferase activity);GO:0047291(lactosylceramide alpha-2,3-sialyltransferase activity)	ko00604(Glycosphingolipid biosynthesis - ganglio series)
ENSAPLT00000041286	ENSAPLG00000014680	ST3GAL5	ST3 beta-galactoside alpha-2,3-sialyltransferase 5 [Source:HGNC Symbol;Acc:HGNC:10872]	aca-miR-137b-3p_1ss23GC	98	-10.12	GO:0006486(protein glycosylation);GO:0008373(sialyltransferase activity);GO:0047291(lactosylceramide alpha-2,3-sialyltransferase activity)	ko00604(Glycosphingolipid biosynthesis - ganglio series)
ENSAPLT00000041286	ENSAPLG00000014680	ST3GAL5	ST3 beta-galactoside alpha-2,3-sialyltransferase 5 [Source:HGNC Symbol;Acc:HGNC:10872]	mmu-miR-125b-2-3p_2ss9GT11TC	98	-10.75	GO:0006486(protein glycosylation);GO:0008373(sialyltransferase activity);GO:0047291(lactosylceramide alpha-2,3-sialyltransferase activity)	ko00604(Glycosphingolipid biosynthesis - ganglio series)
ENSAPLT00000041368	ENSAPLG00000025171	RER1	retention in endoplasmic reticulum sorting receptor 1 [Source:HGNC Symbol;Acc:HGNC:30309]	ssc-miR-30a-3p_L-1R+1_1ss10GT	98	-13.15	GO:0005793(endoplasmic reticulum-Golgi intermediate compartment);GO:0005794(Golgi apparatus);GO:0006890(retrograde vesicle-mediated transport, Golgi to endoplasmic reticulum);GO:0007528(neuromuscular junction development);GO:0009986(cell surface);GO:0016021(integral component of membrane);GO:0030173(integral component of Golgi membrane);GO:0033130(acetylcholine receptor binding);GO:0071340(skelet…
ENSAPLT00000041368	ENSAPLG00000025171	RER1	retention in endoplasmic reticulum sorting receptor 1 [Source:HGNC Symbol;Acc:HGNC:30309]	ssc-miR-30a-3p_L-1_1ss10GT	98	-11.56	GO:0005793(endoplasmic reticulum-Golgi intermediate compartment);GO:0005794(Golgi apparatus);GO:0006890(retrograde vesicle-mediated transport, Golgi to endoplasmic reticulum);GO:0007528(neuromuscular junction development);GO:0009986(cell surface);GO:0016021(integral component of membrane);GO:0030173(integral component of Golgi membrane);GO:0033130(acetylcholine receptor binding);GO:0071340(skelet…
ENSAPLT00000041904	ENSAPLG00000004693	IMMP1L	inner mitochondrial membrane peptidase subunit 1 [Source:HGNC Symbol;Acc:HGNC:26317]	mmu-miR-145a-5p	98	-12.81	GO:0005739(mitochondrion);GO:0006508(proteolysis);GO:0006627(protein processing involved in protein targeting to mitochondrion);GO:0008233(peptidase activity);GO:0008236(serine-type peptidase activity);GO:0016020(membrane)	ko03060(Protein export)
ENSAPLT00000041922	ENSAPLG00000005277	ENSAPLG00000005277	-	mmu-miR-1a-1-5p	98	-13.4	GO:0004364(glutathione transferase activity);GO:0005515(protein binding)	ko00480(Glutathione metabolism);ko00980(Metabolism of xenobiotics by cytochrome P450);ko00982(Drug metabolism - cytochrome P450);ko00983(Drug metabolism - other enzymes)
ENSAPLT00000041922	ENSAPLG00000005277	ENSAPLG00000005277	-	mmu-miR-1a-2-5p_2ss15GA17AG	98	-13.4	GO:0004364(glutathione transferase activity);GO:0005515(protein binding)	ko00480(Glutathione metabolism);ko00980(Metabolism of xenobiotics by cytochrome P450);ko00982(Drug metabolism - cytochrome P450);ko00983(Drug metabolism - other enzymes)
ENSAPLT00000042509	ENSAPLG00000021289	ZBTB34	zinc finger and BTB domain containing 34 [Source:HGNC Symbol;Acc:HGNC:31446]	mmu-miR-23b-3p_R+2_1ss9GT	98	-18.71	GO:0003676(nucleic acid binding);GO:0005515(protein binding);GO:0005654(nucleoplasm)
ENSAPLT00000042534	ENSAPLG00000010099	ENSAPLG00000010099	-	cpi-miR-92b-3p	98	-11.92	GO:0004252(serine-type endopeptidase activity);GO:0006508(proteolysis);GO:0019897(extrinsic component of plasma membrane);GO:0019900(kinase binding);GO:0042246(tissue regeneration);GO:0045445(myoblast differentiation);GO:0046716(muscle cell cellular homeostasis);GO:0060707(trophoblast giant cell differentiation);GO:0060716(labyrinthine layer blood vessel development);GO:0071674(mononuclear cell m…	ko04080(Neuroactive ligand-receptor interaction);ko05164(Influenza A)
ENSAPLT00000042534	ENSAPLG00000010099	ENSAPLG00000010099	-	hsa-miR-32-5p_R-1	98	-10.31	GO:0004252(serine-type endopeptidase activity);GO:0006508(proteolysis);GO:0019897(extrinsic component of plasma membrane);GO:0019900(kinase binding);GO:0042246(tissue regeneration);GO:0045445(myoblast differentiation);GO:0046716(muscle cell cellular homeostasis);GO:0060707(trophoblast giant cell differentiation);GO:0060716(labyrinthine layer blood vessel development);GO:0071674(mononuclear cell m…	ko04080(Neuroactive ligand-receptor interaction);ko05164(Influenza A)
ENSAPLT00000042726	ENSAPLG00000024461	ARPP19	cAMP regulated phosphoprotein 19 [Source:HGNC Symbol;Acc:HGNC:16967]	dre-miR-148_R+2_1ss9TC	98	-15.51		ko04210(Apoptosis)
ENSAPLT00000042726	ENSAPLG00000024461	ARPP19	cAMP regulated phosphoprotein 19 [Source:HGNC Symbol;Acc:HGNC:16967]	xtr-miR-148a_R+2	98	-15.31		ko04210(Apoptosis)
ENSAPLT00000042851	ENSAPLG00000012106	LRRC17	leucine rich repeat containing 17 [Source:HGNC Symbol;Acc:HGNC:16895]	hsa-miR-4454_L-2R+1	98	-11.34	GO:0005515(protein binding);GO:0005615(extracellular space);GO:0045671(negative regulation of osteoclast differentiation);GO:0048539(bone marrow development)
ENSAPLT00000042956	ENSAPLG00000025191	ENSAPLG00000025191	-	bta-miR-30f	98	-10.94		ko00230(Purine metabolism)
ENSAPLT00000042956	ENSAPLG00000025191	ENSAPLG00000025191	-	hsa-miR-30b-5p_R+1	98	-13.26		ko00230(Purine metabolism)
ENSAPLT00000042956	ENSAPLG00000025191	ENSAPLG00000025191	-	hsa-miR-30c-5p_R+1	98	-12.58		ko00230(Purine metabolism)
ENSAPLT00000042956	ENSAPLG00000025191	ENSAPLG00000025191	-	mmu-miR-30c-5p_R+1	98	-12.58		ko00230(Purine metabolism)
ENSAPLT00000042992	ENSAPLG00000012322	ZNF827	zinc finger protein 827 [Source:HGNC Symbol;Acc:HGNC:27193]	gga-miR-146b-5p_R+2	98	-28.9	GO:0003676(nucleic acid binding)
ENSAPLT00000042992	ENSAPLG00000012322	ZNF827	zinc finger protein 827 [Source:HGNC Symbol;Acc:HGNC:27193]	gga-miR-146c-5p	98	-33.19	GO:0003676(nucleic acid binding)
ENSAPLT00000042992	ENSAPLG00000012322	ZNF827	zinc finger protein 827 [Source:HGNC Symbol;Acc:HGNC:27193]	mmu-miR-183-3p_L-1_2ss11GA12AT	98	-10.97	GO:0003676(nucleic acid binding)
ENSAPLT00000042992	ENSAPLG00000012322	ZNF827	zinc finger protein 827 [Source:HGNC Symbol;Acc:HGNC:27193]	xla-miR-146b-5p_R+1_1ss9GT	98	-31.25	GO:0003676(nucleic acid binding)
ENSAPLT00000042992	ENSAPLG00000012322	ZNF827	zinc finger protein 827 [Source:HGNC Symbol;Acc:HGNC:27193]	xtr-miR-146b_R+2	98	-33.19	GO:0003676(nucleic acid binding)
ENSAPLT00000043454	ENSAPLG00000004326	PER2	period circadian regulator 2 [Source:HGNC Symbol;Acc:HGNC:8846]	hsa-miR-133a-5p	98	-11.91	GO:0005515(protein binding);GO:0005634(nucleus)	ko05168(Herpes simplex infection)
ENSAPLT00000043910	ENSAPLG00000009565	KIAA0895	KIAA0895 [Source:HGNC Symbol;Acc:HGNC:22206]	xtr-miR-145_L+2R-1	98	-13.41
ENSAPLT00000043970	ENSAPLG00000016036	ARHGAP42	Rho GTPase activating protein 42 [Source:HGNC Symbol;Acc:HGNC:26545]	PC-3p-35699_41	98	-23.95	GO:0003085(negative regulation of systemic arterial blood pressure);GO:0005096(GTPase activator activity);GO:0007165(signal transduction);GO:0035024(negative regulation of Rho protein signal transduction);GO:0090630(activation of GTPase activity);GO:1904694(negative regulation of vascular smooth muscle contraction)
ENSAPLT00000044222	ENSAPLG00000010084	ARHGAP17	Rho GTPase activating protein 17 [Source:HGNC Symbol;Acc:HGNC:18239]	dre-miR-15b-5p_R+1	98	-17.42	GO:0005515(protein binding);GO:0005634(nucleus);GO:0005737(cytoplasm);GO:0005829(cytosol);GO:0005886(plasma membrane);GO:0007165(signal transduction)	ko04530(Tight junction)
ENSAPLT00000044222	ENSAPLG00000010084	ARHGAP17	Rho GTPase activating protein 17 [Source:HGNC Symbol;Acc:HGNC:18239]	gga-miR-16-5p	98	-11.82	GO:0005515(protein binding);GO:0005634(nucleus);GO:0005737(cytoplasm);GO:0005829(cytosol);GO:0005886(plasma membrane);GO:0007165(signal transduction)	ko04530(Tight junction)
ENSAPLT00000044222	ENSAPLG00000010084	ARHGAP17	Rho GTPase activating protein 17 [Source:HGNC Symbol;Acc:HGNC:18239]	hsa-miR-1260a_R+1_1	98	-12.62	GO:0005515(protein binding);GO:0005634(nucleus);GO:0005737(cytoplasm);GO:0005829(cytosol);GO:0005886(plasma membrane);GO:0007165(signal transduction)	ko04530(Tight junction)
ENSAPLT00000044222	ENSAPLG00000010084	ARHGAP17	Rho GTPase activating protein 17 [Source:HGNC Symbol;Acc:HGNC:18239]	hsa-miR-1260a_R+1_2	98	-12.62	GO:0005515(protein binding);GO:0005634(nucleus);GO:0005737(cytoplasm);GO:0005829(cytosol);GO:0005886(plasma membrane);GO:0007165(signal transduction)	ko04530(Tight junction)
ENSAPLT00000044222	ENSAPLG00000010084	ARHGAP17	Rho GTPase activating protein 17 [Source:HGNC Symbol;Acc:HGNC:18239]	hsa-miR-1260b_1ss9AT	98	-12.62	GO:0005515(protein binding);GO:0005634(nucleus);GO:0005737(cytoplasm);GO:0005829(cytosol);GO:0005886(plasma membrane);GO:0007165(signal transduction)	ko04530(Tight junction)
ENSAPLT00000044222	ENSAPLG00000010084	ARHGAP17	Rho GTPase activating protein 17 [Source:HGNC Symbol;Acc:HGNC:18239]	hsa-miR-15a-5p	98	-16.64	GO:0005515(protein binding);GO:0005634(nucleus);GO:0005737(cytoplasm);GO:0005829(cytosol);GO:0005886(plasma membrane);GO:0007165(signal transduction)	ko04530(Tight junction)
ENSAPLT00000044247	ENSAPLG00000005405	GID8	GID complex subunit 8 homolog [Source:HGNC Symbol;Acc:HGNC:15857]	gga-miR-222a	98	-31.78	GO:0000151(ubiquitin ligase complex);GO:0005515(protein binding);GO:0005634(nucleus);GO:0005654(nucleoplasm);GO:0005737(cytoplasm);GO:0005829(cytosol);GO:0008284(positive regulation of cell population proliferation);GO:0030054(cell junction);GO:0042803(protein homodimerization activity);GO:0090263(positive regulation of canonical Wnt signaling pathway)
ENSAPLT00000044247	ENSAPLG00000005405	GID8	GID complex subunit 8 homolog [Source:HGNC Symbol;Acc:HGNC:15857]	xtr-miR-221_R+2	98	-30.81	GO:0000151(ubiquitin ligase complex);GO:0005515(protein binding);GO:0005634(nucleus);GO:0005654(nucleoplasm);GO:0005737(cytoplasm);GO:0005829(cytosol);GO:0008284(positive regulation of cell population proliferation);GO:0030054(cell junction);GO:0042803(protein homodimerization activity);GO:0090263(positive regulation of canonical Wnt signaling pathway)
ENSAPLT00000044495	ENSAPLG00000019742	CLIC4	chloride intracellular channel 4 [Source:HGNC Symbol;Acc:HGNC:13518]	gga-miR-130b-3p	98	-29.25	GO:0001525(angiogenesis);GO:0001886(endothelial cell morphogenesis);GO:0005515(protein binding);GO:0005737(cytoplasm);GO:0005739(mitochondrion);GO:0005813(centrosome);GO:0005829(cytosol);GO:0005886(plasma membrane);GO:0005902(microvillus);GO:0005911(cell-cell junction);GO:0007035(vacuolar acidification);GO:0009566(fertilization);GO:0009986(cell surface);GO:0015630(microtubule cytoskeleton);GO:001…
ENSAPLT00000044495	ENSAPLG00000019742	CLIC4	chloride intracellular channel 4 [Source:HGNC Symbol;Acc:HGNC:13518]	hsa-miR-130b-3p_R-1_1ss10GA	98	-28.95	GO:0001525(angiogenesis);GO:0001886(endothelial cell morphogenesis);GO:0005515(protein binding);GO:0005737(cytoplasm);GO:0005739(mitochondrion);GO:0005813(centrosome);GO:0005829(cytosol);GO:0005886(plasma membrane);GO:0005902(microvillus);GO:0005911(cell-cell junction);GO:0007035(vacuolar acidification);GO:0009566(fertilization);GO:0009986(cell surface);GO:0015630(microtubule cytoskeleton);GO:001…
ENSAPLT00000044495	ENSAPLG00000019742	CLIC4	chloride intracellular channel 4 [Source:HGNC Symbol;Acc:HGNC:13518]	hsa-miR-454-3p_R+1	98	-35.33	GO:0001525(angiogenesis);GO:0001886(endothelial cell morphogenesis);GO:0005515(protein binding);GO:0005737(cytoplasm);GO:0005739(mitochondrion);GO:0005813(centrosome);GO:0005829(cytosol);GO:0005886(plasma membrane);GO:0005902(microvillus);GO:0005911(cell-cell junction);GO:0007035(vacuolar acidification);GO:0009566(fertilization);GO:0009986(cell surface);GO:0015630(microtubule cytoskeleton);GO:001…
ENSAPLT00000044768	ENSAPLG00000018550	UCK2	uridine-cytidine ki-se 2 [Source:HGNC Symbol;Acc:HGNC:12562]	gga-miR-460a-5p	98	-15.15	GO:0005524(ATP binding);GO:0006238(CMP salvage);GO:0016301(kinase activity);GO:0019206(nucleoside kinase activity);GO:0044206(UMP salvage)	ko00240(Pyrimidine metabolism);ko00983(Drug metabolism - other enzymes)
ENSAPLT00000044816	ENSAPLG00000016789	ENSAPLG00000016789	-	gga-miR-146b-3p_L+2R+1_1ss9GT	98	-15.67
ENSAPLT00000045315	ENSAPLG00000008381	GPCPD1	glycerophosphocholine phosphodiesterase 1 [Source:HGNC Symbol;Acc:HGNC:26957]	PC-5p-46199_25	98	-12.97	GO:0005737(cytoplasm);GO:0006629(lipid metabolic process);GO:0007519(skeletal muscle tissue development);GO:0008081(phosphoric diester hydrolase activity);GO:0030246(carbohydrate binding);GO:0046475(glycerophospholipid catabolic process);GO:0047389(glycerophosphocholine phosphodiesterase activity);GO:2001070(starch binding)	ko00564(Glycerophospholipid metabolism)
ENSAPLT00000045365	ENSAPLG00000010193	WDR19	WD repeat domain 19 [Source:HGNC Symbol;Acc:HGNC:18340]	PC-3p-38446_36	98	-13.83	GO:0000902(cell morphogenesis);GO:0001701(in utero embryonic development);GO:0005515(protein binding);GO:0005654(nucleoplasm);GO:0005929(cilium);GO:0007224(smoothened signaling pathway);GO:0008406(gonad development);GO:0016604(nuclear body);GO:0030326(embryonic limb morphogenesis);GO:0030991(intraciliary transport particle A);GO:0031076(embryonic camera-type eye development);GO:0031514(motile cil…
ENSAPLT00000045789	ENSAPLG00000016789	ENSAPLG00000016789	-	gga-miR-146b-3p_L+2R+1_1ss9GT	98	-15.67
ENSAPLT00000046369	ENSAPLG00000005186	ASPN	asporin [Source:HGNC Symbol;Acc:HGNC:14872]	gga-miR-26a-5p_R+1	98	-13.18	GO:0005509(calcium ion binding);GO:0005515(protein binding);GO:0005518(collagen binding);GO:0030512(negative regulation of transforming growth factor beta receptor signaling pathway);GO:0031012(extracellular matrix);GO:0070171(negative regulation of tooth mineralization)
ENSAPLT00000046369	ENSAPLG00000005186	ASPN	asporin [Source:HGNC Symbol;Acc:HGNC:14872]	gga-miR-26a-5p_R+2	98	-13.18	GO:0005509(calcium ion binding);GO:0005515(protein binding);GO:0005518(collagen binding);GO:0030512(negative regulation of transforming growth factor beta receptor signaling pathway);GO:0031012(extracellular matrix);GO:0070171(negative regulation of tooth mineralization)
ENSAPLT00000046369	ENSAPLG00000005186	ASPN	asporin [Source:HGNC Symbol;Acc:HGNC:14872]	hsa-miR-26a-5p_R+1	98	-13.3	GO:0005509(calcium ion binding);GO:0005515(protein binding);GO:0005518(collagen binding);GO:0030512(negative regulation of transforming growth factor beta receptor signaling pathway);GO:0031012(extracellular matrix);GO:0070171(negative regulation of tooth mineralization)
ENSAPLT00000046658	ENSAPLG00000004482	ENSAPLG00000004482	-	gga-miR-1552-3p_R+1_2ss17GA21GC	98	-12.62
ENSAPLT00000046768	ENSAPLG00000016175	CHST10	carbohydrate sulfotransferase 10 [Source:HGNC Symbol;Acc:HGNC:19650]	PC-5p-14541_124	98	-16.59	GO:0008146(sulfotransferase activity);GO:0016021(integral component of membrane);GO:0016051(carbohydrate biosynthetic process)	ko00515(Mannose type O-glycan biosyntheis)
ENSAPLT00000047099	ENSAPLG00000012940	EPGN	epithelial mitogen [Source:HGNC Symbol;Acc:HGNC:17470]	PC-5p-14541_124	98	-14.52	GO:0000165(MAPK cascade);GO:0000187(activation of MAPK activity);GO:0001525(angiogenesis);GO:0005154(epidermal growth factor receptor binding);GO:0005887(integral component of plasma membrane);GO:0008083(growth factor activity);GO:0008284(positive regulation of cell population proliferation);GO:0043406(positive regulation of MAP kinase activity);GO:0045741(positive regulation of epidermal growth …	ko00670(One carbon pool by folate)
ENSAPLT00000047125	ENSAPLG00000016913	STX2	syntaxin 2 [Source:HGNC Symbol;Acc:HGNC:3403]	hsa-miR-126-5p_L+2	98	-10.32	GO:0005484(SNAP receptor activity);GO:0005615(extracellular space);GO:0005886(plasma membrane);GO:0006886(intracellular protein transport);GO:0007340(acrosome reaction);GO:0016020(membrane);GO:0016021(integral component of membrane);GO:0016192(vesicle-mediated transport);GO:0016323(basolateral plasma membrane);GO:0030027(lamellipodium);GO:0030154(cell differentiation);GO:0033194(response to hydro…	ko04130(SNARE interactions in vesicular transport)
ENSAPLT00000047125	ENSAPLG00000016913	STX2	syntaxin 2 [Source:HGNC Symbol;Acc:HGNC:3403]	mmu-miR-126a-5p_L+2	98	-10.32	GO:0005484(SNAP receptor activity);GO:0005615(extracellular space);GO:0005886(plasma membrane);GO:0006886(intracellular protein transport);GO:0007340(acrosome reaction);GO:0016020(membrane);GO:0016021(integral component of membrane);GO:0016192(vesicle-mediated transport);GO:0016323(basolateral plasma membrane);GO:0030027(lamellipodium);GO:0030154(cell differentiation);GO:0033194(response to hydro…	ko04130(SNARE interactions in vesicular transport)
ENSAPLT00000047300	ENSAPLG00000004868	DOK5	docking protein 5 [Source:HGNC Symbol;Acc:HGNC:16173]	xtr-miR-181b_L+2R+2	98	-23.33	GO:0007169(transmembrane receptor protein tyrosine kinase signaling pathway);GO:0030182(neuron differentiation);GO:0043410(positive regulation of MAPK cascade);GO:0051386(regulation of neurotrophin TRK receptor signaling pathway)	ko04013(MAPK signaling pathway - fly)
ENSAPLT00000047672	ENSAPLG00000006869	ATRNL1	attractin like 1 [Source:HGNC Symbol;Acc:HGNC:29063]	PC-3p-35699_41	98	-22.15	GO:0005515(protein binding);GO:0007186(G protein-coupled receptor signaling pathway)
ENSAPLT00000047864	ENSAPLG00000025705	CNEP1R1	CTD nuclear envelope phosphatase 1 regulatory subunit 1 [Source:HGNC Symbol;Acc:HGNC:26759]	PC-5p-49314_22	98	-14.77	GO:0005737(cytoplasm);GO:0005829(cytosol);GO:0010867(positive regulation of triglyceride biosynthetic process);GO:0031965(nuclear membrane);GO:0034504(protein localization to nucleus);GO:0035307(positive regulation of protein dephosphorylation);GO:0071595(Nem1-Spo7 phosphatase complex)
ENSAPLT00000048094	ENSAPLG00000002816	EPHA7	EPH receptor A7 [Source:HGNC Symbol;Acc:HGNC:3390]	cpi-miR-1662-3p_R+1_1ss9GT	98	-14.4	GO:0001934(positive regulation of protein phosphorylation);GO:0004672(protein kinase activity);GO:0004713(protein tyrosine kinase activity);GO:0005003(ephrin receptor activity);GO:0005004(GPI-linked ephrin receptor activity);GO:0005515(protein binding);GO:0005524(ATP binding);GO:0005887(integral component of plasma membrane);GO:0006468(protein phosphorylation);GO:0007169(transmembrane receptor pr…
ENSAPLT00000048120	ENSAPLG00000015228	TPM3	tropomyosin 3 [Source:HGNC Symbol;Acc:HGNC:12012]	pma-miR-204-5p_L+1	98	-11.22		ko04260(Cardiac muscle contraction);ko04261(Adrenergic signaling in cardiomyocytes)
ENSAPLT00000048139	ENSAPLG00000016913	STX2	syntaxin 2 [Source:HGNC Symbol;Acc:HGNC:3403]	hsa-miR-126-5p_L+2	98	-10.32	GO:0005484(SNAP receptor activity);GO:0005615(extracellular space);GO:0005886(plasma membrane);GO:0006886(intracellular protein transport);GO:0007340(acrosome reaction);GO:0016020(membrane);GO:0016021(integral component of membrane);GO:0016192(vesicle-mediated transport);GO:0016323(basolateral plasma membrane);GO:0030027(lamellipodium);GO:0030154(cell differentiation);GO:0033194(response to hydro…	ko04130(SNARE interactions in vesicular transport)
ENSAPLT00000048139	ENSAPLG00000016913	STX2	syntaxin 2 [Source:HGNC Symbol;Acc:HGNC:3403]	mmu-miR-126a-5p_L+2	98	-10.32	GO:0005484(SNAP receptor activity);GO:0005615(extracellular space);GO:0005886(plasma membrane);GO:0006886(intracellular protein transport);GO:0007340(acrosome reaction);GO:0016020(membrane);GO:0016021(integral component of membrane);GO:0016192(vesicle-mediated transport);GO:0016323(basolateral plasma membrane);GO:0030027(lamellipodium);GO:0030154(cell differentiation);GO:0033194(response to hydro…	ko04130(SNARE interactions in vesicular transport)
ENSAPLT00000048283	ENSAPLG00000020396	ENSAPLG00000020396	-	mdo-miR-139-3p_1ss8AG	98	-16.99	GO:0005515(protein binding)
ENSAPLT00000048488	ENSAPLG00000024331	ACOT13	acyl-CoA thioesterase 13 [Source:HGNC Symbol;Acc:HGNC:20999]	mmu-miR-183-3p_L-1_2ss11GA12AT	98	-10.35	GO:0005739(mitochondrion);GO:0047617(acyl-CoA hydrolase activity);GO:0051289(protein homotetramerization);GO:0120163(negative regulation of cold-induced thermogenesis)
ENSAPLT00000001954	ENSAPLG00000001653	ATAD1	ATPase family, AAA domain containing 1 [Source:HGNC Symbol;Acc:HGNC:25903]	rno-mir-3549-p5	97	-29.26	GO:0005524(ATP binding)
ENSAPLT00000002011	ENSAPLG00000001885	CAPN7	calpain 7 [Source:HGNC Symbol;Acc:HGNC:1484]	dre-miR-15b-5p_R+1	97	-20.73	GO:0004175(endopeptidase activity);GO:0004198(calcium-dependent cysteine-type endopeptidase activity);GO:0005622(intracellular);GO:0006508(proteolysis);GO:0010634(positive regulation of epithelial cell migration);GO:0090541(MIT domain binding);GO:0097264(self proteolysis)
ENSAPLT00000002011	ENSAPLG00000001885	CAPN7	calpain 7 [Source:HGNC Symbol;Acc:HGNC:1484]	gga-miR-16-5p	97	-13.6	GO:0004175(endopeptidase activity);GO:0004198(calcium-dependent cysteine-type endopeptidase activity);GO:0005622(intracellular);GO:0006508(proteolysis);GO:0010634(positive regulation of epithelial cell migration);GO:0090541(MIT domain binding);GO:0097264(self proteolysis)
ENSAPLT00000002537	ENSAPLG00000002504	SLC39A13	solute carrier family 39 member 13 [Source:HGNC Symbol;Acc:HGNC:20859]	PC-5p-14541_124	97	-26.11	GO:0005385(zinc ion transmembrane transporter activity);GO:0005794(Golgi apparatus);GO:0006882(cellular zinc ion homeostasis);GO:0016020(membrane);GO:0016021(integral component of membrane);GO:0030001(metal ion transport);GO:0042803(protein homodimerization activity);GO:0046873(metal ion transmembrane transporter activity);GO:0048471(perinuclear region of cytoplasm);GO:0055085(transmembrane trans…
ENSAPLT00000002551	ENSAPLG00000002541	NCMAP	non-compact myelin associated protein [Source:HGNC Symbol;Acc:HGNC:29332]	gga-miR-2131-5p_1ss9GT	97	-16.72	GO:0005887(integral component of plasma membrane);GO:0019911(structural constituent of myelin sheath);GO:0031641(regulation of myelination);GO:0033270(paranode region of axon);GO:0043220(Schmidt-Lanterman incisure)
ENSAPLT00000002567	ENSAPLG00000002556	NMBR	neuromedin B receptor [Source:HGNC Symbol;Acc:HGNC:7843]	aca-miR-137b-3p_1ss23GC	97	-28	GO:0004930(G protein-coupled receptor activity);GO:0004946(bombesin receptor activity);GO:0005829(cytosol);GO:0005886(plasma membrane);GO:0007186(G protein-coupled receptor signaling pathway);GO:0008528(G protein-coupled peptide receptor activity);GO:0016021(integral component of membrane);GO:0031989(bombesin receptor signaling pathway)	ko04080(Neuroactive ligand-receptor interaction)
ENSAPLT00000002604	ENSAPLG00000002565	VAPB	VAMP associated protein B and C [Source:HGNC Symbol;Acc:HGNC:12649]	aca-miR-181a_L+2	97	-16.69	GO:0005737(cytoplasm);GO:0005783(endoplasmic reticulum);GO:0005789(endoplasmic reticulum membrane);GO:0005794(Golgi apparatus);GO:0006874(cellular calcium ion homeostasis);GO:0006888(endoplasmic reticulum to Golgi vesicle-mediated transport);GO:0007029(endoplasmic reticulum organization);GO:0008017(microtubule binding);GO:0019048(modulation by virus of host morphology or physiology);GO:0019899(en…
ENSAPLT00000002604	ENSAPLG00000002565	VAPB	VAMP associated protein B and C [Source:HGNC Symbol;Acc:HGNC:12649]	dre-miR-181a-5p_L+2	97	-16.69	GO:0005737(cytoplasm);GO:0005783(endoplasmic reticulum);GO:0005789(endoplasmic reticulum membrane);GO:0005794(Golgi apparatus);GO:0006874(cellular calcium ion homeostasis);GO:0006888(endoplasmic reticulum to Golgi vesicle-mediated transport);GO:0007029(endoplasmic reticulum organization);GO:0008017(microtubule binding);GO:0019048(modulation by virus of host morphology or physiology);GO:0019899(en…
ENSAPLT00000002604	ENSAPLG00000002565	VAPB	VAMP associated protein B and C [Source:HGNC Symbol;Acc:HGNC:12649]	xtr-miR-181b_L+2R+2	97	-17.13	GO:0005737(cytoplasm);GO:0005783(endoplasmic reticulum);GO:0005789(endoplasmic reticulum membrane);GO:0005794(Golgi apparatus);GO:0006874(cellular calcium ion homeostasis);GO:0006888(endoplasmic reticulum to Golgi vesicle-mediated transport);GO:0007029(endoplasmic reticulum organization);GO:0008017(microtubule binding);GO:0019048(modulation by virus of host morphology or physiology);GO:0019899(en…
ENSAPLT00000002846	ENSAPLG00000002798	TRABD	TraB domain containing [Source:HGNC Symbol;Acc:HGNC:28805]	hsa-miR-3120-3p	97	-14.91
ENSAPLT00000002871	ENSAPLG00000002829	ENSAPLG00000002829	-	ami-miR-132-5p_R+1	97	-18.43	GO:0016746(transferase activity, transferring acyl groups)	ko00561(Glycerolipid metabolism);ko00564(Glycerophospholipid metabolism)
ENSAPLT00000002871	ENSAPLG00000002829	ENSAPLG00000002829	-	gga-miR-1552-3p_R+1_2ss17GA21GC	97	-10.03	GO:0016746(transferase activity, transferring acyl groups)	ko00561(Glycerolipid metabolism);ko00564(Glycerophospholipid metabolism)
ENSAPLT00000003419	ENSAPLG00000003349	TMA16	translation machinery associated 16 homolog [Source:HGNC Symbol;Acc:HGNC:25638]	gga-miR-460a-5p	97	-13.01	GO:0005634(nucleus);GO:0005730(nucleolus)
ENSAPLT00000003455	ENSAPLG00000003309	ULK2	unc-51 like autophagy activating ki-se 2 [Source:HGNC Symbol;Acc:HGNC:13480]	gga-miR-130b-3p	97	-11.18	GO:0004672(protein kinase activity);GO:0004674(protein serine/threonine kinase activity);GO:0005524(ATP binding);GO:0006468(protein phosphorylation);GO:0006914(autophagy);GO:0034045(phagophore assembly site membrane);GO:0046777(protein autophosphorylation);GO:0075044(autophagy of host cells involved in interaction with symbiont)	ko04150(mTOR signaling pathway);ko04140(Autophagy - animal);ko04136(Autophagy - other eukaryotes)
ENSAPLT00000003455	ENSAPLG00000003309	ULK2	unc-51 like autophagy activating ki-se 2 [Source:HGNC Symbol;Acc:HGNC:13480]	hsa-miR-1260a_R+1_1	97	-30.25	GO:0004672(protein kinase activity);GO:0004674(protein serine/threonine kinase activity);GO:0005524(ATP binding);GO:0006468(protein phosphorylation);GO:0006914(autophagy);GO:0034045(phagophore assembly site membrane);GO:0046777(protein autophosphorylation);GO:0075044(autophagy of host cells involved in interaction with symbiont)	ko04150(mTOR signaling pathway);ko04140(Autophagy - animal);ko04136(Autophagy - other eukaryotes)
ENSAPLT00000003455	ENSAPLG00000003309	ULK2	unc-51 like autophagy activating ki-se 2 [Source:HGNC Symbol;Acc:HGNC:13480]	hsa-miR-1260a_R+1_2	97	-29.34	GO:0004672(protein kinase activity);GO:0004674(protein serine/threonine kinase activity);GO:0005524(ATP binding);GO:0006468(protein phosphorylation);GO:0006914(autophagy);GO:0034045(phagophore assembly site membrane);GO:0046777(protein autophosphorylation);GO:0075044(autophagy of host cells involved in interaction with symbiont)	ko04150(mTOR signaling pathway);ko04140(Autophagy - animal);ko04136(Autophagy - other eukaryotes)
ENSAPLT00000003455	ENSAPLG00000003309	ULK2	unc-51 like autophagy activating ki-se 2 [Source:HGNC Symbol;Acc:HGNC:13480]	hsa-miR-1260b_1ss9AT	97	-29.34	GO:0004672(protein kinase activity);GO:0004674(protein serine/threonine kinase activity);GO:0005524(ATP binding);GO:0006468(protein phosphorylation);GO:0006914(autophagy);GO:0034045(phagophore assembly site membrane);GO:0046777(protein autophosphorylation);GO:0075044(autophagy of host cells involved in interaction with symbiont)	ko04150(mTOR signaling pathway);ko04140(Autophagy - animal);ko04136(Autophagy - other eukaryotes)
ENSAPLT00000003455	ENSAPLG00000003309	ULK2	unc-51 like autophagy activating ki-se 2 [Source:HGNC Symbol;Acc:HGNC:13480]	hsa-miR-130b-3p_R-1_1ss10GA	97	-11.18	GO:0004672(protein kinase activity);GO:0004674(protein serine/threonine kinase activity);GO:0005524(ATP binding);GO:0006468(protein phosphorylation);GO:0006914(autophagy);GO:0034045(phagophore assembly site membrane);GO:0046777(protein autophosphorylation);GO:0075044(autophagy of host cells involved in interaction with symbiont)	ko04150(mTOR signaling pathway);ko04140(Autophagy - animal);ko04136(Autophagy - other eukaryotes)
ENSAPLT00000003517	ENSAPLG00000003446	TMEM185A	transmembrane protein 185A [Source:HGNC Symbol;Acc:HGNC:17125]	mmu-miR-145a-5p	97	-35.82
ENSAPLT00000003562	ENSAPLG00000003492	SPO11	SPO11, initiator of meiotic double stranded breaks [Source:HGNC Symbol;Acc:HGNC:11250]	PC-3p-13429_133	97	-19.48	GO:0000737(DNA catabolic process, endonucleolytic);GO:0000781(chromosome, telomeric region);GO:0001541(ovarian follicle development);GO:0003677(DNA binding);GO:0003824(catalytic activity);GO:0005524(ATP binding);GO:0005694(chromosome);GO:0006259(DNA metabolic process);GO:0007129(synapsis);GO:0007130(synaptonemal complex assembly);GO:0007131(reciprocal meiotic recombination);GO:0007141(male meiosi…
ENSAPLT00000003658	ENSAPLG00000003459	ENSAPLG00000003459	-	cli-miR-1467-5p	97	-22.43	GO:0004866(endopeptidase inhibitor activity);GO:0005576(extracellular region);GO:0005615(extracellular space)
ENSAPLT00000003658	ENSAPLG00000003459	ENSAPLG00000003459	-	hsa-miR-30a-3p	97	-13.84	GO:0004866(endopeptidase inhibitor activity);GO:0005576(extracellular region);GO:0005615(extracellular space)
ENSAPLT00000003658	ENSAPLG00000003459	ENSAPLG00000003459	-	hsa-miR-30d-3p	97	-13.22	GO:0004866(endopeptidase inhibitor activity);GO:0005576(extracellular region);GO:0005615(extracellular space)
ENSAPLT00000003658	ENSAPLG00000003459	ENSAPLG00000003459	-	hsa-miR-30e-3p_1ss18AG	97	-13.84	GO:0004866(endopeptidase inhibitor activity);GO:0005576(extracellular region);GO:0005615(extracellular space)
ENSAPLT00000003660	ENSAPLG00000003497	ENSAPLG00000003497	-	hsa-miR-133b	97	-12.05	GO:0001553(luteinization);GO:0001701(in utero embryonic development);GO:0002244(hematopoietic progenitor cell differentiation);GO:0004672(protein kinase activity);GO:0004713(protein tyrosine kinase activity);GO:0004714(transmembrane receptor protein tyrosine kinase activity);GO:0005018(platelet-derived growth factor alpha-receptor activity);GO:0005524(ATP binding);GO:0005634(nucleus);GO:0005737(c…	ko04010(MAPK signaling pathway);ko04020(Calcium signaling pathway);ko04144(Endocytosis);ko04510(Focal adhesion);ko04540(Gap junction);ko04810(Regulation of actin cytoskeleton)
ENSAPLT00000003660	ENSAPLG00000003497	ENSAPLG00000003497	-	hsa-miR-133b_R+1	97	-12.05	GO:0001553(luteinization);GO:0001701(in utero embryonic development);GO:0002244(hematopoietic progenitor cell differentiation);GO:0004672(protein kinase activity);GO:0004713(protein tyrosine kinase activity);GO:0004714(transmembrane receptor protein tyrosine kinase activity);GO:0005018(platelet-derived growth factor alpha-receptor activity);GO:0005524(ATP binding);GO:0005634(nucleus);GO:0005737(c…	ko04010(MAPK signaling pathway);ko04020(Calcium signaling pathway);ko04144(Endocytosis);ko04510(Focal adhesion);ko04540(Gap junction);ko04810(Regulation of actin cytoskeleton)
ENSAPLT00000003660	ENSAPLG00000003497	ENSAPLG00000003497	-	xtr-miR-133b_L+1R+2	97	-12.05	GO:0001553(luteinization);GO:0001701(in utero embryonic development);GO:0002244(hematopoietic progenitor cell differentiation);GO:0004672(protein kinase activity);GO:0004713(protein tyrosine kinase activity);GO:0004714(transmembrane receptor protein tyrosine kinase activity);GO:0005018(platelet-derived growth factor alpha-receptor activity);GO:0005524(ATP binding);GO:0005634(nucleus);GO:0005737(c…	ko04010(MAPK signaling pathway);ko04020(Calcium signaling pathway);ko04144(Endocytosis);ko04510(Focal adhesion);ko04540(Gap junction);ko04810(Regulation of actin cytoskeleton)
ENSAPLT00000003716	ENSAPLG00000003600	ANKRD10	ankyrin repeat domain 10 [Source:HGNC Symbol;Acc:HGNC:20265]	hsa-miR-1260a_R+1_1	97	-20	GO:0005515(protein binding)
ENSAPLT00000003716	ENSAPLG00000003600	ANKRD10	ankyrin repeat domain 10 [Source:HGNC Symbol;Acc:HGNC:20265]	hsa-miR-1260a_R+1_2	97	-20	GO:0005515(protein binding)
ENSAPLT00000003716	ENSAPLG00000003600	ANKRD10	ankyrin repeat domain 10 [Source:HGNC Symbol;Acc:HGNC:20265]	hsa-miR-1260b_1ss9AT	97	-20	GO:0005515(protein binding)
ENSAPLT00000003745	ENSAPLG00000003627	FKBP5	FKBP prolyl isomerase 5 [Source:HGNC Symbol;Acc:HGNC:3721]	hsa-miR-221-5p_R+4	97	-22.33	GO:0000413(protein peptidyl-prolyl isomerization);GO:0003755(peptidyl-prolyl cis-trans isomerase activity);GO:0005515(protein binding);GO:0005528(FK506 binding);GO:0005654(nucleoplasm);GO:0009617(response to bacterium);GO:0031072(heat shock protein binding);GO:0061077(chaperone-mediated protein folding)
ENSAPLT00000004179	ENSAPLG00000004061	JMJD6	jumonji domain containing 6, arginine demethylase and lysine hydroxylase [Source:HGNC Symbol;Acc:HGNC:19355]	mmu-miR-181a-2-3p_1ss5CT	97	-17.39	GO:0001568(blood vessel development);GO:0001822(kidney development);GO:0002040(sprouting angiogenesis);GO:0003713(transcription coactivator activity);GO:0003723(RNA binding);GO:0003727(single-stranded RNA binding);GO:0005506(iron ion binding);GO:0005634(nucleus);GO:0005654(nucleoplasm);GO:0005730(nucleolus);GO:0005737(cytoplasm);GO:0005829(cytosol);GO:0005886(plasma membrane);GO:0006482(protein d…
ENSAPLT00000004236	ENSAPLG00000004070	ENSAPLG00000004070	-	gga-miR-148b-3p_L-3	97	-11.19	GO:0004866(endopeptidase inhibitor activity);GO:0005515(protein binding);GO:0005576(extracellular region);GO:0005615(extracellular space)
ENSAPLT00000004317	ENSAPLG00000004152	ENSAPLG00000004152	-	cli-miR-1416-5p	97	-12.08	GO:0071203(WASH complex)	ko04144(Endocytosis)
ENSAPLT00000004621	ENSAPLG00000004478	ENSAPLG00000004478	-	hsa-miR-3120-3p	97	-11.8	GO:0004908(interleukin-1 receptor activity);GO:0004909(interleukin-1, type I, activating receptor activity);GO:0005515(protein binding);GO:0007165(signal transduction)	ko04010(MAPK signaling pathway);ko04060(Cytokine-cytokine receptor interaction)
ENSAPLT00000004698	ENSAPLG00000004530	ANXA5	annexin A5 [Source:HGNC Symbol;Acc:HGNC:543]	hsa-miR-126-5p_L+2	97	-10.28	GO:0005509(calcium ion binding);GO:0005544(calcium-dependent phospholipid binding);GO:0009897(external side of plasma membrane);GO:0010033(response to organic substance);GO:0050819(negative regulation of coagulation);GO:0072563(endothelial microparticle)
ENSAPLT00000004698	ENSAPLG00000004530	ANXA5	annexin A5 [Source:HGNC Symbol;Acc:HGNC:543]	mmu-miR-126a-5p_L+2	97	-10.28	GO:0005509(calcium ion binding);GO:0005544(calcium-dependent phospholipid binding);GO:0009897(external side of plasma membrane);GO:0010033(response to organic substance);GO:0050819(negative regulation of coagulation);GO:0072563(endothelial microparticle)
ENSAPLT00000005035	ENSAPLG00000004839	CASP2	caspase 2 [Source:HGNC Symbol;Acc:HGNC:1503]	pma-miR-204-5p_L+1	97	-14.01	GO:0004197(cysteine-type endopeptidase activity);GO:0005634(nucleus);GO:0005737(cytoplasm);GO:0006508(proteolysis);GO:0006977(DNA damage response, signal transduction by p53 class mediator resulting in cell cycle arrest);GO:0008234(cysteine-type peptidase activity);GO:0016485(protein processing);GO:0019904(protein domain specific binding);GO:0035234(ectopic germ cell programmed cell death);GO:004…	ko04210(Apoptosis)
ENSAPLT00000005109	ENSAPLG00000004949	GNB5	G protein subunit beta 5 [Source:HGNC Symbol;Acc:HGNC:4401]	xtr-miR-145_L+2R-1	97	-17.39	GO:0005096(GTPase activator activity);GO:0005515(protein binding);GO:0005634(nucleus);GO:0005829(cytosol);GO:0005886(plasma membrane);GO:0007165(signal transduction);GO:0007186(G protein-coupled receptor signaling pathway);GO:0007212(dopamine receptor signaling pathway);GO:0031682(G-protein gamma-subunit binding);GO:0043547(positive regulation of GTPase activity);GO:0051087(chaperone binding);GO:…	ko04014(Ras signaling pathway);ko04371(Apelin signaling pathway);ko04151(PI3K-Akt signaling pathway);ko04062(Chemokine signaling pathway);ko04926(Relaxin signaling pathway);ko04724(Glutamatergic synapse);ko04727(GABAergic synapse);ko04725(Cholinergic synapse);ko04728(Dopaminergic synapse);ko04726(Serotonergic synapse);ko04723(Retrograde endocannabinoid signaling);ko04713(Circadian entrainment);ko…
ENSAPLT00000005200	ENSAPLG00000004959	SLC7A6	solute carrier family 7 member 6 [Source:HGNC Symbol;Acc:HGNC:11064]	hsa-miR-30a-3p	97	-12.57	GO:0005886(plasma membrane);GO:0016020(membrane);GO:0022857(transmembrane transporter activity);GO:0043231(intracellular membrane-bounded organelle);GO:0055085(transmembrane transport)
ENSAPLT00000005200	ENSAPLG00000004959	SLC7A6	solute carrier family 7 member 6 [Source:HGNC Symbol;Acc:HGNC:11064]	hsa-miR-30d-3p	97	-13.76	GO:0005886(plasma membrane);GO:0016020(membrane);GO:0022857(transmembrane transporter activity);GO:0043231(intracellular membrane-bounded organelle);GO:0055085(transmembrane transport)
ENSAPLT00000005200	ENSAPLG00000004959	SLC7A6	solute carrier family 7 member 6 [Source:HGNC Symbol;Acc:HGNC:11064]	hsa-miR-30e-3p_1ss18AG	97	-12.57	GO:0005886(plasma membrane);GO:0016020(membrane);GO:0022857(transmembrane transporter activity);GO:0043231(intracellular membrane-bounded organelle);GO:0055085(transmembrane transport)
ENSAPLT00000005247	ENSAPLG00000005016	PAX7	paired box 7 [Source:HGNC Symbol;Acc:HGNC:8621]	gga-miR-133c-3p_1ss22CT	97	-29.15	GO:0000981(DNA-binding transcription factor activity, RNA polymerase II-specific);GO:0003677(DNA binding);GO:0005634(nucleus);GO:0006338(chromatin remodeling);GO:0006355(regulation of transcription, DNA-templated);GO:0007519(skeletal muscle tissue development);GO:0010453(regulation of cell fate commitment);GO:0010468(regulation of gene expression);GO:0014813(skeletal muscle satellite cell commitm…
ENSAPLT00000005247	ENSAPLG00000005016	PAX7	paired box 7 [Source:HGNC Symbol;Acc:HGNC:8621]	hsa-miR-133a-3p_L-1R+1	97	-29.15	GO:0000981(DNA-binding transcription factor activity, RNA polymerase II-specific);GO:0003677(DNA binding);GO:0005634(nucleus);GO:0006338(chromatin remodeling);GO:0006355(regulation of transcription, DNA-templated);GO:0007519(skeletal muscle tissue development);GO:0010453(regulation of cell fate commitment);GO:0010468(regulation of gene expression);GO:0014813(skeletal muscle satellite cell commitm…
ENSAPLT00000005498	ENSAPLG00000005312	SLC17A9	solute carrier family 17 member 9 [Source:HGNC Symbol;Acc:HGNC:16192]	gga-miR-456-3p_1ss22AC	97	-20.9	GO:0005215(transporter activity);GO:0016021(integral component of membrane);GO:0055085(transmembrane transport)
ENSAPLT00000005592	ENSAPLG00000005410	BDH1	3-hydroxybutyrate dehydroge-se 1 [Source:HGNC Symbol;Acc:HGNC:1027]	gmo-miR-101a-3p_1ss21AC	97	-18.24	GO:0003858(3-hydroxybutyrate dehydrogenase activity);GO:0005654(nucleoplasm);GO:0005739(mitochondrion);GO:0016491(oxidoreductase activity)	ko00650(Butanoate metabolism);ko00072(Synthesis and degradation of ketone bodies)
ENSAPLT00000005734	ENSAPLG00000005523	MGLL	monoglyceride lipase [Source:HGNC Symbol;Acc:HGNC:17038]	PC-5p-14541_124	97	-22.99	GO:0005654(nucleoplasm)	ko00561(Glycerolipid metabolism)
ENSAPLT00000006190	ENSAPLG00000005975	SLC35A5	solute carrier family 35 member A5 [Source:HGNC Symbol;Acc:HGNC:20792]	gga-miR-301a-5p_L+2	97	-17.4	GO:0000139(Golgi membrane);GO:0015165(pyrimidine nucleotide-sugar transmembrane transporter activity);GO:0016021(integral component of membrane);GO:0090481(pyrimidine nucleotide-sugar transmembrane transport)
ENSAPLT00000006289	ENSAPLG00000006008	MDGA1	MAM domain containing glycosylphosphatidylinositol anchor 1 [Source:HGNC Symbol;Acc:HGNC:19267]	hsa-miR-214-5p	97	-17.44	GO:0005515(protein binding);GO:0016020(membrane);GO:0046658(anchored component of plasma membrane);GO:0098982(GABA-ergic synapse);GO:0099179(regulation of synaptic membrane adhesion);GO:1905606(regulation of presynapse assembly)	ko04512(ECM-receptor interaction)
ENSAPLT00000006427	ENSAPLG00000006167	INTS9	integrator complex subunit 9 [Source:HGNC Symbol;Acc:HGNC:25592]	bta-miR-30f	97	-13.76	GO:0005634(nucleus);GO:0005654(nucleoplasm);GO:0005829(cytosol);GO:0016180(snRNA processing);GO:0032039(integrator complex)
ENSAPLT00000006427	ENSAPLG00000006167	INTS9	integrator complex subunit 9 [Source:HGNC Symbol;Acc:HGNC:25592]	gmo-miR-30e-5p_R+1	97	-10.9	GO:0005634(nucleus);GO:0005654(nucleoplasm);GO:0005829(cytosol);GO:0016180(snRNA processing);GO:0032039(integrator complex)
ENSAPLT00000006427	ENSAPLG00000006167	INTS9	integrator complex subunit 9 [Source:HGNC Symbol;Acc:HGNC:25592]	hsa-miR-30b-5p_R+1	97	-14.44	GO:0005634(nucleus);GO:0005654(nucleoplasm);GO:0005829(cytosol);GO:0016180(snRNA processing);GO:0032039(integrator complex)
ENSAPLT00000006427	ENSAPLG00000006167	INTS9	integrator complex subunit 9 [Source:HGNC Symbol;Acc:HGNC:25592]	hsa-miR-30c-5p_R+1	97	-14.44	GO:0005634(nucleus);GO:0005654(nucleoplasm);GO:0005829(cytosol);GO:0016180(snRNA processing);GO:0032039(integrator complex)
ENSAPLT00000006427	ENSAPLG00000006167	INTS9	integrator complex subunit 9 [Source:HGNC Symbol;Acc:HGNC:25592]	hsa-miR-30d-5p_R+2	97	-10.96	GO:0005634(nucleus);GO:0005654(nucleoplasm);GO:0005829(cytosol);GO:0016180(snRNA processing);GO:0032039(integrator complex)
ENSAPLT00000006427	ENSAPLG00000006167	INTS9	integrator complex subunit 9 [Source:HGNC Symbol;Acc:HGNC:25592]	hsa-miR-30e-5p_R+2	97	-10.73	GO:0005634(nucleus);GO:0005654(nucleoplasm);GO:0005829(cytosol);GO:0016180(snRNA processing);GO:0032039(integrator complex)
ENSAPLT00000006427	ENSAPLG00000006167	INTS9	integrator complex subunit 9 [Source:HGNC Symbol;Acc:HGNC:25592]	mmu-miR-30c-5p_R+1	97	-14.44	GO:0005634(nucleus);GO:0005654(nucleoplasm);GO:0005829(cytosol);GO:0016180(snRNA processing);GO:0032039(integrator complex)
ENSAPLT00000006427	ENSAPLG00000006167	INTS9	integrator complex subunit 9 [Source:HGNC Symbol;Acc:HGNC:25592]	pma-miR-30a-5p_R+2	97	-13.83	GO:0005634(nucleus);GO:0005654(nucleoplasm);GO:0005829(cytosol);GO:0016180(snRNA processing);GO:0032039(integrator complex)
ENSAPLT00000006427	ENSAPLG00000006167	INTS9	integrator complex subunit 9 [Source:HGNC Symbol;Acc:HGNC:25592]	ssc-miR-30a-5p_R+2	97	-12.38	GO:0005634(nucleus);GO:0005654(nucleoplasm);GO:0005829(cytosol);GO:0016180(snRNA processing);GO:0032039(integrator complex)
ENSAPLT00000006589	ENSAPLG00000006299	IFT80	intraflagellar transport 80 [Source:HGNC Symbol;Acc:HGNC:29262]	dre-miR-204-5p_R+2	97	-14.57	GO:0001649(osteoblast differentiation);GO:0002062(chondrocyte differentiation);GO:0005515(protein binding);GO:0005813(centrosome);GO:0005929(cilium);GO:0007224(smoothened signaling pathway);GO:0030992(intraciliary transport particle B);GO:0045880(positive regulation of smoothened signaling pathway);GO:0050680(negative regulation of epithelial cell proliferation);GO:0060271(cilium assembly);GO:006…
ENSAPLT00000006803	ENSAPLG00000006545	ENSAPLG00000006545	-	gga-miR-146b-5p_R+2	97	-18.88		ko03410(Base excision repair)
ENSAPLT00000006803	ENSAPLG00000006545	ENSAPLG00000006545	-	gga-miR-146c-5p	97	-16.17		ko03410(Base excision repair)
ENSAPLT00000006803	ENSAPLG00000006545	ENSAPLG00000006545	-	xla-miR-146b-5p_R+1_1ss9GT	97	-14.18		ko03410(Base excision repair)
ENSAPLT00000006803	ENSAPLG00000006545	ENSAPLG00000006545	-	xtr-miR-146b_R+2	97	-16.17		ko03410(Base excision repair)
ENSAPLT00000007309	ENSAPLG00000007010	INTS6	integrator complex subunit 6 [Source:HGNC Symbol;Acc:HGNC:14879]	aca-miR-182-5p_R+2	97	-14.43	GO:0005634(nucleus);GO:0005654(nucleoplasm);GO:0015629(actin cytoskeleton);GO:0016180(snRNA processing);GO:0032039(integrator complex)
ENSAPLT00000007309	ENSAPLG00000007010	INTS6	integrator complex subunit 6 [Source:HGNC Symbol;Acc:HGNC:14879]	hsa-miR-23a-3p_R+1	97	-14.15	GO:0005634(nucleus);GO:0005654(nucleoplasm);GO:0015629(actin cytoskeleton);GO:0016180(snRNA processing);GO:0032039(integrator complex)
ENSAPLT00000007309	ENSAPLG00000007010	INTS6	integrator complex subunit 6 [Source:HGNC Symbol;Acc:HGNC:14879]	mmu-miR-23b-3p_R+2_1ss9GT	97	-13.93	GO:0005634(nucleus);GO:0005654(nucleoplasm);GO:0015629(actin cytoskeleton);GO:0016180(snRNA processing);GO:0032039(integrator complex)
ENSAPLT00000007579	ENSAPLG00000007293	ANXA10	annexin A10 [Source:HGNC Symbol;Acc:HGNC:534]	gga-miR-148b-5p	97	-11.98	GO:0005509(calcium ion binding);GO:0005544(calcium-dependent phospholipid binding)
ENSAPLT00000007852	ENSAPLG00000007569	FAM168B	family with sequence similarity 168 member B [Source:HGNC Symbol;Acc:HGNC:27016]	PC-3p-35699_41	97	-12.38
ENSAPLT00000008002	ENSAPLG00000007673	ATF2	activating transcription factor 2 [Source:HGNC Symbol;Acc:HGNC:784]	dre-miR-204-5p_R+2	97	-18.42	GO:0000977(RNA polymerase II regulatory region sequence-specific DNA binding);GO:0000980(RNA polymerase II distal enhancer sequence-specific DNA binding);GO:0001102(RNA polymerase II activating transcription factor binding);GO:0001158(enhancer sequence-specific DNA binding);GO:0001228(DNA-binding transcription activator activity, RNA polymerase II-specific);GO:0003151(outflow tract morphogenesis)…	ko04010(MAPK signaling pathway);ko04261(Adrenergic signaling in cardiomyocytes);ko05164(Influenza A)
ENSAPLT00000008002	ENSAPLG00000007673	ATF2	activating transcription factor 2 [Source:HGNC Symbol;Acc:HGNC:784]	pma-miR-204-5p_L+1	97	-17.62	GO:0000977(RNA polymerase II regulatory region sequence-specific DNA binding);GO:0000980(RNA polymerase II distal enhancer sequence-specific DNA binding);GO:0001102(RNA polymerase II activating transcription factor binding);GO:0001158(enhancer sequence-specific DNA binding);GO:0001228(DNA-binding transcription activator activity, RNA polymerase II-specific);GO:0003151(outflow tract morphogenesis)…	ko04010(MAPK signaling pathway);ko04261(Adrenergic signaling in cardiomyocytes);ko05164(Influenza A)
ENSAPLT00000008008	ENSAPLG00000007711	GFRA1	GDNF family receptor alpha 1 [Source:HGNC Symbol;Acc:HGNC:4243]	pbv-mir-9651-p5_1ss2AG_1	97	-13.61	GO:0007399(nervous system development);GO:0038023(signaling receptor activity)
ENSAPLT00000008008	ENSAPLG00000007711	GFRA1	GDNF family receptor alpha 1 [Source:HGNC Symbol;Acc:HGNC:4243]	pbv-mir-9651-p5_1ss2AG_2	97	-13.61	GO:0007399(nervous system development);GO:0038023(signaling receptor activity)
ENSAPLT00000008010	ENSAPLG00000007711	GFRA1	GDNF family receptor alpha 1 [Source:HGNC Symbol;Acc:HGNC:4243]	pbv-mir-9651-p5_1ss2AG_1	97	-13.61	GO:0007399(nervous system development);GO:0038023(signaling receptor activity)
ENSAPLT00000008010	ENSAPLG00000007711	GFRA1	GDNF family receptor alpha 1 [Source:HGNC Symbol;Acc:HGNC:4243]	pbv-mir-9651-p5_1ss2AG_2	97	-13.61	GO:0007399(nervous system development);GO:0038023(signaling receptor activity)
ENSAPLT00000008012	ENSAPLG00000007691	NME7	NME/NM23 family member 7 [Source:HGNC Symbol;Acc:HGNC:20461]	ssc-miR-30a-3p_L-1R+1_1ss10GT	97	-12.78	GO:0004550(nucleoside diphosphate kinase activity);GO:0005524(ATP binding);GO:0005813(centrosome);GO:0006165(nucleoside diphosphate phosphorylation);GO:0006183(GTP biosynthetic process);GO:0006228(UTP biosynthetic process);GO:0006241(CTP biosynthetic process)	ko00230(Purine metabolism);ko00240(Pyrimidine metabolism);ko00983(Drug metabolism - other enzymes)
ENSAPLT00000008012	ENSAPLG00000007691	NME7	NME/NM23 family member 7 [Source:HGNC Symbol;Acc:HGNC:20461]	ssc-miR-30a-3p_L-1_1ss10GT	97	-12.78	GO:0004550(nucleoside diphosphate kinase activity);GO:0005524(ATP binding);GO:0005813(centrosome);GO:0006165(nucleoside diphosphate phosphorylation);GO:0006183(GTP biosynthetic process);GO:0006228(UTP biosynthetic process);GO:0006241(CTP biosynthetic process)	ko00230(Purine metabolism);ko00240(Pyrimidine metabolism);ko00983(Drug metabolism - other enzymes)
ENSAPLT00000008093	ENSAPLG00000007797	ENSAPLG00000007797	-	mdo-miR-139-3p_1ss8AG	97	-17.33	GO:0022857(transmembrane transporter activity);GO:0055085(transmembrane transport)
ENSAPLT00000008438	ENSAPLG00000008136	C1orf21	chromosome 1 open reading frame 21 [Source:HGNC Symbol;Acc:HGNC:15494]	dre-miR-15b-5p_R+1	97	-17.25
ENSAPLT00000008438	ENSAPLG00000008136	C1orf21	chromosome 1 open reading frame 21 [Source:HGNC Symbol;Acc:HGNC:15494]	gga-miR-16-5p	97	-15.71
ENSAPLT00000008438	ENSAPLG00000008136	C1orf21	chromosome 1 open reading frame 21 [Source:HGNC Symbol;Acc:HGNC:15494]	hsa-miR-15a-5p	97	-18.48
ENSAPLT00000008532	ENSAPLG00000008179	FAM114A2	family with sequence similarity 114 member A2 [Source:HGNC Symbol;Acc:HGNC:1333]	aca-miR-137b-3p_1ss23GC	97	-12.92
ENSAPLT00000008602	ENSAPLG00000008286	ENSAPLG00000008286	-	gmo-miR-139-5p_R+1_1ss9GT	97	-20.59	GO:0005198(structural molecule activity);GO:0005882(intermediate filament)
ENSAPLT00000008602	ENSAPLG00000008286	ENSAPLG00000008286	-	hsa-miR-139-5p_R+1_1ss12CT	97	-21.19	GO:0005198(structural molecule activity);GO:0005882(intermediate filament)
ENSAPLT00000008602	ENSAPLG00000008286	ENSAPLG00000008286	-	mdo-miR-139-5p_R+5_1ss9GT	97	-20.59	GO:0005198(structural molecule activity);GO:0005882(intermediate filament)
ENSAPLT00000008661	ENSAPLG00000008316	KIAA0930	KIAA0930 [Source:HGNC Symbol;Acc:HGNC:1314]	dre-miR-24_R+2	97	-22.79
ENSAPLT00000009047	ENSAPLG00000008646	SERPINE2	serpin family E member 2 [Source:HGNC Symbol;Acc:HGNC:8951]	hsa-miR-138-2-3p_R-1_1ss11GT	97	-13.27	GO:0004867(serine-type endopeptidase inhibitor activity);GO:0005102(signaling receptor binding);GO:0005539(glycosaminoglycan binding);GO:0005576(extracellular region);GO:0005615(extracellular space);GO:0005829(cytosol);GO:0007596(blood coagulation);GO:0008201(heparin binding);GO:0008285(negative regulation of cell population proliferation);GO:0009611(response to wounding);GO:0010466(negative regu…
ENSAPLT00000009203	ENSAPLG00000008828	MATN1	matrilin 1 [Source:HGNC Symbol;Acc:HGNC:6907]	mmu-miR-143-3p	97	-16.69	GO:0002062(chondrocyte differentiation);GO:0003429(growth plate cartilage chondrocyte morphogenesis);GO:0005201(extracellular matrix structural constituent);GO:0005509(calcium ion binding);GO:0030500(regulation of bone mineralization);GO:0031012(extracellular matrix);GO:0062023(collagen-containing extracellular matrix)
ENSAPLT00000009402	ENSAPLG00000008997	ENSAPLG00000008997	-	gga-miR-460a-5p	97	-10.99	GO:0005198(structural molecule activity);GO:0005882(intermediate filament)
ENSAPLT00000009434	ENSAPLG00000009042	DMTF1	cyclin D binding myb like transcription factor 1 [Source:HGNC Symbol;Acc:HGNC:14603]	ami-miR-132-3p	97	-22.09	GO:0003677(DNA binding);GO:0005654(nucleoplasm);GO:0005829(cytosol)
ENSAPLT00000009615	ENSAPLG00000009201	ENSAPLG00000009201	-	dre-miR-24_R+2	97	-17.69	GO:0005524(ATP binding);GO:0016887(ATPase activity)
ENSAPLT00000009618	ENSAPLG00000009192	SFXN1	sideroflexin 1 [Source:HGNC Symbol;Acc:HGNC:16085]	aca-miR-181a_L+2	97	-14.58	GO:0005739(mitochondrion);GO:0006730(one-carbon metabolic process);GO:0006811(ion transport);GO:0006826(iron ion transport);GO:0015075(ion transmembrane transporter activity);GO:0015194(L-serine transmembrane transporter activity);GO:0015825(L-serine transport);GO:0016020(membrane);GO:0030218(erythrocyte differentiation);GO:0031305(integral component of mitochondrial inner membrane);GO:0042942(D-…	ko04120(Ubiquitin mediated proteolysis)
ENSAPLT00000009618	ENSAPLG00000009192	SFXN1	sideroflexin 1 [Source:HGNC Symbol;Acc:HGNC:16085]	dre-miR-181a-5p_L+2	97	-14.58	GO:0005739(mitochondrion);GO:0006730(one-carbon metabolic process);GO:0006811(ion transport);GO:0006826(iron ion transport);GO:0015075(ion transmembrane transporter activity);GO:0015194(L-serine transmembrane transporter activity);GO:0015825(L-serine transport);GO:0016020(membrane);GO:0030218(erythrocyte differentiation);GO:0031305(integral component of mitochondrial inner membrane);GO:0042942(D-…	ko04120(Ubiquitin mediated proteolysis)
ENSAPLT00000009618	ENSAPLG00000009192	SFXN1	sideroflexin 1 [Source:HGNC Symbol;Acc:HGNC:16085]	xtr-miR-181b_L+2R+2	97	-11.52	GO:0005739(mitochondrion);GO:0006730(one-carbon metabolic process);GO:0006811(ion transport);GO:0006826(iron ion transport);GO:0015075(ion transmembrane transporter activity);GO:0015194(L-serine transmembrane transporter activity);GO:0015825(L-serine transport);GO:0016020(membrane);GO:0030218(erythrocyte differentiation);GO:0031305(integral component of mitochondrial inner membrane);GO:0042942(D-…	ko04120(Ubiquitin mediated proteolysis)
ENSAPLT00000009658	ENSAPLG00000009252	CDK8	cyclin dependent ki-se 8 [Source:HGNC Symbol;Acc:HGNC:1779]	mmu-miR-125b-2-3p_2ss9GT11TC	97	-13.31	GO:0004672(protein kinase activity);GO:0005524(ATP binding);GO:0005634(nucleus);GO:0005730(nucleolus);GO:0006468(protein phosphorylation);GO:0016592(mediator complex);GO:0032991(protein-containing complex)
ENSAPLT00000010172	ENSAPLG00000009753	OTULINL	OTU deubiquiti-se with linear linkage specificity like [Source:HGNC Symbol;Acc:HGNC:25629]	gga-miR-10585-5p_1ss11CA	97	-17.98
ENSAPLT00000010197	ENSAPLG00000009799	C16orf87	chromosome 16 open reading frame 87 [Source:HGNC Symbol;Acc:HGNC:33754]	mmu-miR-145a-5p	97	-12.04		ko00510(N-Glycan biosynthesis)
ENSAPLT00000010551	ENSAPLG00000010084	ARHGAP17	Rho GTPase activating protein 17 [Source:HGNC Symbol;Acc:HGNC:18239]	gga-miR-460a-5p	97	-11.72	GO:0005515(protein binding);GO:0005634(nucleus);GO:0005737(cytoplasm);GO:0005829(cytosol);GO:0005886(plasma membrane);GO:0007165(signal transduction)	ko04530(Tight junction)
ENSAPLT00000010770	ENSAPLG00000010318	EPC2	enhancer of polycomb homolog 2 [Source:HGNC Symbol;Acc:HGNC:24543]	gmo-miR-30e-5p_R+1	97	-10.52	GO:0006357(regulation of transcription by RNA polymerase II);GO:0032777(Piccolo NuA4 histone acetyltransferase complex);GO:0035267(NuA4 histone acetyltransferase complex)
ENSAPLT00000010770	ENSAPLG00000010318	EPC2	enhancer of polycomb homolog 2 [Source:HGNC Symbol;Acc:HGNC:24543]	hsa-miR-30d-5p_R+2	97	-11.4	GO:0006357(regulation of transcription by RNA polymerase II);GO:0032777(Piccolo NuA4 histone acetyltransferase complex);GO:0035267(NuA4 histone acetyltransferase complex)
ENSAPLT00000010770	ENSAPLG00000010318	EPC2	enhancer of polycomb homolog 2 [Source:HGNC Symbol;Acc:HGNC:24543]	hsa-miR-30e-5p_R+2	97	-10.52	GO:0006357(regulation of transcription by RNA polymerase II);GO:0032777(Piccolo NuA4 histone acetyltransferase complex);GO:0035267(NuA4 histone acetyltransferase complex)
ENSAPLT00000010770	ENSAPLG00000010318	EPC2	enhancer of polycomb homolog 2 [Source:HGNC Symbol;Acc:HGNC:24543]	pma-miR-30a-5p_R+2	97	-11.46	GO:0006357(regulation of transcription by RNA polymerase II);GO:0032777(Piccolo NuA4 histone acetyltransferase complex);GO:0035267(NuA4 histone acetyltransferase complex)
ENSAPLT00000010770	ENSAPLG00000010318	EPC2	enhancer of polycomb homolog 2 [Source:HGNC Symbol;Acc:HGNC:24543]	ssc-miR-30a-5p_R+2	97	-11.46	GO:0006357(regulation of transcription by RNA polymerase II);GO:0032777(Piccolo NuA4 histone acetyltransferase complex);GO:0035267(NuA4 histone acetyltransferase complex)
ENSAPLT00000010949	ENSAPLG00000010487	ENSAPLG00000010487	-	gga-let-7l-3p_R+1	97	-10.83	GO:0005515(protein binding)	ko04120(Ubiquitin mediated proteolysis)
ENSAPLT00000011464	ENSAPLG00000011011	IPMK	inositol polyphosphate multiki-se [Source:HGNC Symbol;Acc:HGNC:20739]	mmu-miR-143-5p_R+2	97	-15.91	GO:0000825(inositol tetrakisphosphate 6-kinase activity);GO:0005634(nucleus);GO:0005654(nucleoplasm);GO:0005730(nucleolus);GO:0008440(inositol-1,4,5-trisphosphate 3-kinase activity);GO:0016301(kinase activity);GO:0032957(inositol trisphosphate metabolic process);GO:0032958(inositol phosphate biosynthetic process);GO:0070266(necroptotic process);GO:0097243(flavonoid binding)	ko00562(Inositol phosphate metabolism);ko04070(Phosphatidylinositol signaling system)
ENSAPLT00000011919	ENSAPLG00000011392	GHITM	growth hormone inducible transmembrane protein [Source:HGNC Symbol;Acc:HGNC:17281]	PC-5p-4381_371	97	-11.2	GO:0005739(mitochondrion)
ENSAPLT00000012109	ENSAPLG00000011627	NCEH1	neutral cholesterol ester hydrolase 1 [Source:HGNC Symbol;Acc:HGNC:29260]	gga-miR-130b-3p	97	-11.28	GO:0006470(protein dephosphorylation);GO:0006805(xenobiotic metabolic process);GO:0016020(membrane);GO:0016021(integral component of membrane);GO:0016787(hydrolase activity);GO:0017171(serine hydrolase activity);GO:0042301(phosphate ion binding);GO:0052689(carboxylic ester hydrolase activity);GO:0060395(SMAD protein signal transduction)
ENSAPLT00000012109	ENSAPLG00000011627	NCEH1	neutral cholesterol ester hydrolase 1 [Source:HGNC Symbol;Acc:HGNC:29260]	hsa-miR-130b-3p_R-1_1ss10GA	97	-10.8	GO:0006470(protein dephosphorylation);GO:0006805(xenobiotic metabolic process);GO:0016020(membrane);GO:0016021(integral component of membrane);GO:0016787(hydrolase activity);GO:0017171(serine hydrolase activity);GO:0042301(phosphate ion binding);GO:0052689(carboxylic ester hydrolase activity);GO:0060395(SMAD protein signal transduction)
ENSAPLT00000012109	ENSAPLG00000011627	NCEH1	neutral cholesterol ester hydrolase 1 [Source:HGNC Symbol;Acc:HGNC:29260]	hsa-miR-454-3p_R+1	97	-15.07	GO:0006470(protein dephosphorylation);GO:0006805(xenobiotic metabolic process);GO:0016020(membrane);GO:0016021(integral component of membrane);GO:0016787(hydrolase activity);GO:0017171(serine hydrolase activity);GO:0042301(phosphate ion binding);GO:0052689(carboxylic ester hydrolase activity);GO:0060395(SMAD protein signal transduction)
ENSAPLT00000012135	ENSAPLG00000020344	SKAP2	src ki-se associated phosphoprotein 2 [Source:HGNC Symbol;Acc:HGNC:15687]	ami-miR-132-3p	97	-12.93	GO:0005515(protein binding)	ko04015(Rap1 signaling pathway)
ENSAPLT00000012137	ENSAPLG00000011619	OTUD4	OTU deubiquiti-se 4 [Source:HGNC Symbol;Acc:HGNC:24949]	mmu-miR-143-3p	97	-15.13	GO:0004843(thiol-dependent ubiquitin-specific protease activity);GO:0032947(protein-containing complex scaffold activity);GO:0034122(negative regulation of toll-like receptor signaling pathway);GO:0061578(Lys63-specific deubiquitinase activity);GO:0070536(protein K63-linked deubiquitination);GO:0071108(protein K48-linked deubiquitination);GO:1901537(positive regulation of DNA demethylation);GO:19…
ENSAPLT00000012311	ENSAPLG00000011766	FAM126A	family with sequence similarity 126 member A [Source:HGNC Symbol;Acc:HGNC:24587]	mmu-miR-1a-1-5p	97	-11.61	GO:0005829(cytosol);GO:0005886(plasma membrane);GO:0042552(myelination);GO:0043005(neuron projection);GO:0046854(phosphatidylinositol phosphorylation);GO:0072659(protein localization to plasma membrane)
ENSAPLT00000012311	ENSAPLG00000011766	FAM126A	family with sequence similarity 126 member A [Source:HGNC Symbol;Acc:HGNC:24587]	mmu-miR-1a-2-5p_2ss15GA17AG	97	-11.61	GO:0005829(cytosol);GO:0005886(plasma membrane);GO:0042552(myelination);GO:0043005(neuron projection);GO:0046854(phosphatidylinositol phosphorylation);GO:0072659(protein localization to plasma membrane)
ENSAPLT00000012533	ENSAPLG00000012032	HDAC11	histone deacetylase 11 [Source:HGNC Symbol;Acc:HGNC:19086]	bta-miR-199a-3p_L+1R+1	97	-13.58	GO:0000118(histone deacetylase complex);GO:0004407(histone deacetylase activity);GO:0005634(nucleus);GO:0005886(plasma membrane);GO:0016575(histone deacetylation)
ENSAPLT00000012533	ENSAPLG00000012032	HDAC11	histone deacetylase 11 [Source:HGNC Symbol;Acc:HGNC:19086]	gga-miR-1329-5p_1ss12CG	97	-19.99	GO:0000118(histone deacetylase complex);GO:0004407(histone deacetylase activity);GO:0005634(nucleus);GO:0005886(plasma membrane);GO:0016575(histone deacetylation)
ENSAPLT00000012535	ENSAPLG00000011980	TNNT3	troponin T3, fast skeletal type [Source:HGNC Symbol;Acc:HGNC:11950]	hsa-miR-214-3p	97	-14.83	GO:0005861(troponin complex);GO:0006937(regulation of muscle contraction);GO:0006942(regulation of striated muscle contraction)
ENSAPLT00000012575	ENSAPLG00000012077	ANGPTL2	angiopoietin like 2 [Source:HGNC Symbol;Acc:HGNC:490]	mmu-miR-143-5p_R+2	97	-14.26
ENSAPLT00000012579	ENSAPLG00000012085	ENSAPLG00000012085	-	gga-miR-218-5p_R+1	97	-11.83
ENSAPLT00000012579	ENSAPLG00000012085	ENSAPLG00000012085	-	hsa-miR-218-5p_R+1	97	-11.83
ENSAPLT00000012695	ENSAPLG00000012195	ENSAPLG00000012195	-	PC-5p-49314_22	97	-16	GO:0005615(extracellular space)
ENSAPLT00000012973	ENSAPLG00000012444	FBXO25	F-box protein 25 [Source:HGNC Symbol;Acc:HGNC:13596]	cpi-miR-92b-3p	97	-11.89	GO:0005515(protein binding);GO:0005634(nucleus)	ko04068(FoxO signaling pathway)
ENSAPLT00000012973	ENSAPLG00000012444	FBXO25	F-box protein 25 [Source:HGNC Symbol;Acc:HGNC:13596]	hsa-miR-32-5p_R-1	97	-13.76	GO:0005515(protein binding);GO:0005634(nucleus)	ko04068(FoxO signaling pathway)
ENSAPLT00000013014	ENSAPLG00000012472	VDAC2	voltage dependent anion channel 2 [Source:HGNC Symbol;Acc:HGNC:12672]	hsa-miR-138-2-3p_R-1_1ss11GT	97	-13.84	GO:0001669(acrosomal vesicle);GO:0005739(mitochondrion);GO:0005741(mitochondrial outer membrane);GO:0006820(anion transport);GO:0007339(binding of sperm to zona pellucida);GO:0008308(voltage-gated anion channel activity);GO:0032272(negative regulation of protein polymerization);GO:0042645(mitochondrial nucleoid);GO:0055085(transmembrane transport);GO:0098656(anion transmembrane transport);GO:2001…	ko04020(Calcium signaling pathway);ko04216(Ferroptosis);ko04217(Necroptosis);ko04218(Cellular senescence);ko04621(NOD-like receptor signaling pathway)
ENSAPLT00000013114	ENSAPLG00000012569	SERPINB8	serpin family B member 8 [Source:HGNC Symbol;Acc:HGNC:8952]	gga-miR-130b-3p	97	-11.66	GO:0004867(serine-type endopeptidase inhibitor activity);GO:0005615(extracellular space);GO:0005829(cytosol);GO:0010951(negative regulation of endopeptidase activity);GO:0090136(epithelial cell-cell adhesion)	ko05146(Amoebiasis)
ENSAPLT00000013114	ENSAPLG00000012569	SERPINB8	serpin family B member 8 [Source:HGNC Symbol;Acc:HGNC:8952]	hsa-miR-130b-3p_R-1_1ss10GA	97	-11.66	GO:0004867(serine-type endopeptidase inhibitor activity);GO:0005615(extracellular space);GO:0005829(cytosol);GO:0010951(negative regulation of endopeptidase activity);GO:0090136(epithelial cell-cell adhesion)	ko05146(Amoebiasis)
ENSAPLT00000013114	ENSAPLG00000012569	SERPINB8	serpin family B member 8 [Source:HGNC Symbol;Acc:HGNC:8952]	hsa-miR-454-3p_R+1	97	-13.47	GO:0004867(serine-type endopeptidase inhibitor activity);GO:0005615(extracellular space);GO:0005829(cytosol);GO:0010951(negative regulation of endopeptidase activity);GO:0090136(epithelial cell-cell adhesion)	ko05146(Amoebiasis)
ENSAPLT00000013139	ENSAPLG00000012625	TLR4	toll like receptor 4 [Source:HGNC Symbol;Acc:HGNC:11850]	hsa-miR-1260a_R+1_1	97	-21.51	GO:0000187(activation of MAPK activity);GO:0001530(lipopolysaccharide binding);GO:0001875(lipopolysaccharide receptor activity);GO:0002218(activation of innate immune response);GO:0002322(B cell proliferation involved in immune response);GO:0002537(nitric oxide production involved in inflammatory response);GO:0002730(regulation of dendritic cell cytokine production);GO:0002755(MyD88-dependent tol…	ko04145(Phagosome);ko04217(Necroptosis);ko04620(Toll-like receptor signaling pathway);ko04621(NOD-like receptor signaling pathway);ko05132(Salmonella infection);ko05164(Influenza A)
ENSAPLT00000013139	ENSAPLG00000012625	TLR4	toll like receptor 4 [Source:HGNC Symbol;Acc:HGNC:11850]	hsa-miR-1260a_R+1_2	97	-21.51	GO:0000187(activation of MAPK activity);GO:0001530(lipopolysaccharide binding);GO:0001875(lipopolysaccharide receptor activity);GO:0002218(activation of innate immune response);GO:0002322(B cell proliferation involved in immune response);GO:0002537(nitric oxide production involved in inflammatory response);GO:0002730(regulation of dendritic cell cytokine production);GO:0002755(MyD88-dependent tol…	ko04145(Phagosome);ko04217(Necroptosis);ko04620(Toll-like receptor signaling pathway);ko04621(NOD-like receptor signaling pathway);ko05132(Salmonella infection);ko05164(Influenza A)
ENSAPLT00000013139	ENSAPLG00000012625	TLR4	toll like receptor 4 [Source:HGNC Symbol;Acc:HGNC:11850]	hsa-miR-1260b_1ss9AT	97	-21.51	GO:0000187(activation of MAPK activity);GO:0001530(lipopolysaccharide binding);GO:0001875(lipopolysaccharide receptor activity);GO:0002218(activation of innate immune response);GO:0002322(B cell proliferation involved in immune response);GO:0002537(nitric oxide production involved in inflammatory response);GO:0002730(regulation of dendritic cell cytokine production);GO:0002755(MyD88-dependent tol…	ko04145(Phagosome);ko04217(Necroptosis);ko04620(Toll-like receptor signaling pathway);ko04621(NOD-like receptor signaling pathway);ko05132(Salmonella infection);ko05164(Influenza A)
ENSAPLT00000013255	ENSAPLG00000012729	ADARB2	adenosine deami-se, R- specific B2 (i-ctive) [Source:HGNC Symbol;Acc:HGNC:227]	dre-miR-148_R+2_1ss9TC	97	-17.26	GO:0003723(RNA binding);GO:0004000(adenosine deaminase activity);GO:0006396(RNA processing)
ENSAPLT00000013255	ENSAPLG00000012729	ADARB2	adenosine deami-se, R- specific B2 (i-ctive) [Source:HGNC Symbol;Acc:HGNC:227]	xtr-miR-148a_R+2	97	-17.26	GO:0003723(RNA binding);GO:0004000(adenosine deaminase activity);GO:0006396(RNA processing)
ENSAPLT00000013296	ENSAPLG00000012773	ENSAPLG00000012773	-	hsa-miR-221-5p_R+4	97	-23.75	GO:0005576(extracellular region);GO:0006955(immune response);GO:0008009(chemokine activity)	ko04060(Cytokine-cytokine receptor interaction);ko04620(Toll-like receptor signaling pathway);ko04623(Cytosolic DNA-sensing pathway);ko05132(Salmonella infection)
ENSAPLT00000013324	ENSAPLG00000012725	PFKP	phosphofructoki-se, platelet [Source:HGNC Symbol;Acc:HGNC:8878]	gga-miR-22-3p	97	-24.91	GO:0003872(6-phosphofructokinase activity);GO:0005524(ATP binding);GO:0005737(cytoplasm);GO:0005829(cytosol);GO:0006002(fructose 6-phosphate metabolic process);GO:0006096(glycolytic process);GO:0044877(protein-containing complex binding);GO:1990830(cellular response to leukemia inhibitory factor)	ko00010(Glycolysis / Gluconeogenesis);ko00030(Pentose phosphate pathway);ko00051(Fructose and mannose metabolism);ko00052(Galactose metabolism);ko03018(RNA degradation)
ENSAPLT00000013432	ENSAPLG00000012803	KIF15	kinesin family member 15 [Source:HGNC Symbol;Acc:HGNC:17273]	PC-3p-35699_41	97	-14.67	GO:0003777(microtubule motor activity);GO:0005524(ATP binding);GO:0007018(microtubule-based movement);GO:0008017(microtubule binding)
ENSAPLT00000013447	ENSAPLG00000012894	ENSAPLG00000012894	-	gga-miR-130b-3p	97	-17.16	GO:0005085(guanyl-nucleotide exchange factor activity)
ENSAPLT00000013447	ENSAPLG00000012894	ENSAPLG00000012894	-	hsa-miR-130b-3p_R-1_1ss10GA	97	-17.16	GO:0005085(guanyl-nucleotide exchange factor activity)
ENSAPLT00000013447	ENSAPLG00000012894	ENSAPLG00000012894	-	hsa-miR-454-3p_R+1	97	-21.1	GO:0005085(guanyl-nucleotide exchange factor activity)
ENSAPLT00000013644	ENSAPLG00000013074	MAP2K4	mitogen-activated protein ki-se ki-se 4 [Source:HGNC Symbol;Acc:HGNC:6844]	gga-miR-10585-5p_1ss11CA	97	-14.74	GO:0004672(protein kinase activity);GO:0005524(ATP binding);GO:0006468(protein phosphorylation);GO:0071260(cellular response to mechanical stimulus)	ko04010(MAPK signaling pathway);ko04012(ErbB signaling pathway);ko04620(Toll-like receptor signaling pathway);ko04912(GnRH signaling pathway);ko05164(Influenza A)
ENSAPLT00000013758	ENSAPLG00000013213	GYPC	glycophorin C (Gerbich blood group) [Source:HGNC Symbol;Acc:HGNC:4704]	gga-miR-2131-5p_1ss9GT	97	-12.42	GO:0016020(membrane);GO:0030863(cortical cytoskeleton)
ENSAPLT00000013857	ENSAPLG00000013299	ENSAPLG00000013299	-	ssc-miR-30a-3p_L-1R+1_1ss10GT	97	-18.16
ENSAPLT00000013857	ENSAPLG00000013299	ENSAPLG00000013299	-	ssc-miR-30a-3p_L-1_1ss10GT	97	-18.16
ENSAPLT00000013888	ENSAPLG00000013344	ENSAPLG00000013344	-	mmu-miR-143-3p	97	-19.15
ENSAPLT00000013993	ENSAPLG00000013430	SHLD2	shieldin complex subunit 2 [Source:HGNC Symbol;Acc:HGNC:28773]	gga-miR-1454_R-1_1ss6AG	97	-14.15	GO:0005634(nucleus);GO:0005694(chromosome);GO:0035861(site of double-strand break);GO:0045830(positive regulation of isotype switching);GO:2000042(negative regulation of double-strand break repair via homologous recombination);GO:2001034(positive regulation of double-strand break repair via nonhomologous end joining)
ENSAPLT00000014036	ENSAPLG00000013487	C12orf50	chromosome 12 open reading frame 50 [Source:HGNC Symbol;Acc:HGNC:26665]	PC-3p-38446_36	97	-19.1
ENSAPLT00000014163	ENSAPLG00000013582	CHP1	calcineurin like EF-hand protein 1 [Source:HGNC Symbol;Acc:HGNC:17433]	PC-5p-42770_29	97	-29.76	GO:0005509(calcium ion binding);GO:0005886(plasma membrane);GO:0010923(negative regulation of phosphatase activity);GO:0032088(negative regulation of NF-kappaB transcription factor activity);GO:0032417(positive regulation of sodium:proton antiporter activity);GO:0042308(negative regulation of protein import into nucleus);GO:0048306(calcium-dependent protein binding);GO:0051453(regulation of intra…
ENSAPLT00000014163	ENSAPLG00000013582	CHP1	calcineurin like EF-hand protein 1 [Source:HGNC Symbol;Acc:HGNC:17433]	mdo-miR-139-3p_1ss8AG	97	-14.89	GO:0005509(calcium ion binding);GO:0005886(plasma membrane);GO:0010923(negative regulation of phosphatase activity);GO:0032088(negative regulation of NF-kappaB transcription factor activity);GO:0032417(positive regulation of sodium:proton antiporter activity);GO:0042308(negative regulation of protein import into nucleus);GO:0048306(calcium-dependent protein binding);GO:0051453(regulation of intra…
ENSAPLT00000014173	ENSAPLG00000013565	TMEM184C	transmembrane protein 184C [Source:HGNC Symbol;Acc:HGNC:25587]	aca-miR-181a_L+2	97	-12.18
ENSAPLT00000014173	ENSAPLG00000013565	TMEM184C	transmembrane protein 184C [Source:HGNC Symbol;Acc:HGNC:25587]	dre-miR-181a-5p_L+2	97	-12.18
ENSAPLT00000014191	ENSAPLG00000013595	SPAG6	sperm associated antigen 6 [Source:HGNC Symbol;Acc:HGNC:11215]	gga-miR-460a-3p	97	-12.24	GO:0005515(protein binding);GO:0015630(microtubule cytoskeleton)
ENSAPLT00000014379	ENSAPLG00000013754	PLEKHA1	pleckstrin homology domain containing A1 [Source:HGNC Symbol;Acc:HGNC:14335]	mmu-miR-143-5p_R+2	97	-28.37	GO:0001553(luteinization);GO:0005634(nucleus);GO:0005654(nucleoplasm);GO:0005737(cytoplasm);GO:0005829(cytosol);GO:0005886(plasma membrane);GO:0007283(spermatogenesis);GO:0008209(androgen metabolic process);GO:0008210(estrogen metabolic process);GO:0008585(female gonad development);GO:0009791(post-embryonic development);GO:0014065(phosphatidylinositol 3-kinase signaling);GO:0030165(PDZ domain bin…
ENSAPLT00000014562	ENSAPLG00000013927	DPP9	dipeptidyl peptidase 9 [Source:HGNC Symbol;Acc:HGNC:18648]	dre-miR-15b-5p_R+1	97	-28.78	GO:0005829(cytosol);GO:0006508(proteolysis);GO:0008236(serine-type peptidase activity);GO:0042802(identical protein binding)
ENSAPLT00000014691	ENSAPLG00000014089	SLC7A11	solute carrier family 7 member 11 [Source:HGNC Symbol;Acc:HGNC:11059]	gga-miR-26a-5p_R+1	97	-20.73	GO:0006749(glutathione metabolic process);GO:0006865(amino acid transport);GO:0007420(brain development);GO:0008542(visual learning);GO:0009636(response to toxic substance);GO:0009986(cell surface);GO:0014070(response to organic cyclic compound);GO:0016020(membrane);GO:0016021(integral component of membrane);GO:0021591(ventricular system development);GO:0021756(striatum development);GO:0022857(tr…	ko04216(Ferroptosis)
ENSAPLT00000014691	ENSAPLG00000014089	SLC7A11	solute carrier family 7 member 11 [Source:HGNC Symbol;Acc:HGNC:11059]	gga-miR-26a-5p_R+2	97	-20.98	GO:0006749(glutathione metabolic process);GO:0006865(amino acid transport);GO:0007420(brain development);GO:0008542(visual learning);GO:0009636(response to toxic substance);GO:0009986(cell surface);GO:0014070(response to organic cyclic compound);GO:0016020(membrane);GO:0016021(integral component of membrane);GO:0021591(ventricular system development);GO:0021756(striatum development);GO:0022857(tr…	ko04216(Ferroptosis)
ENSAPLT00000014691	ENSAPLG00000014089	SLC7A11	solute carrier family 7 member 11 [Source:HGNC Symbol;Acc:HGNC:11059]	hsa-miR-26a-5p_R+1	97	-20.73	GO:0006749(glutathione metabolic process);GO:0006865(amino acid transport);GO:0007420(brain development);GO:0008542(visual learning);GO:0009636(response to toxic substance);GO:0009986(cell surface);GO:0014070(response to organic cyclic compound);GO:0016020(membrane);GO:0016021(integral component of membrane);GO:0021591(ventricular system development);GO:0021756(striatum development);GO:0022857(tr…	ko04216(Ferroptosis)
ENSAPLT00000014691	ENSAPLG00000014089	SLC7A11	solute carrier family 7 member 11 [Source:HGNC Symbol;Acc:HGNC:11059]	mmu-miR-183-5p_R+1	97	-50.99	GO:0006749(glutathione metabolic process);GO:0006865(amino acid transport);GO:0007420(brain development);GO:0008542(visual learning);GO:0009636(response to toxic substance);GO:0009986(cell surface);GO:0014070(response to organic cyclic compound);GO:0016020(membrane);GO:0016021(integral component of membrane);GO:0021591(ventricular system development);GO:0021756(striatum development);GO:0022857(tr…	ko04216(Ferroptosis)
ENSAPLT00000014712	ENSAPLG00000014082	PSEN2	presenilin 2 [Source:HGNC Symbol;Acc:HGNC:9509]	cli-miR-1467-5p	97	-13.36	GO:0000776(kinetochore);GO:0004190(aspartic-type endopeptidase activity);GO:0005637(nuclear inner membrane);GO:0005783(endoplasmic reticulum);GO:0005794(Golgi apparatus);GO:0005813(centrosome);GO:0005887(integral component of plasma membrane);GO:0006509(membrane protein ectodomain proteolysis);GO:0016020(membrane);GO:0016021(integral component of membrane);GO:0016485(protein processing);GO:003299…	ko04330(Notch signaling pathway)
ENSAPLT00000014718	ENSAPLG00000014110	CAPN9	calpain 9 [Source:HGNC Symbol;Acc:HGNC:1486]	ssc-miR-30a-3p_L-1R+1_1ss10GT	97	-17.43	GO:0004198(calcium-dependent cysteine-type endopeptidase activity);GO:0005509(calcium ion binding);GO:0005622(intracellular);GO:0006508(proteolysis);GO:0007586(digestion)
ENSAPLT00000014718	ENSAPLG00000014110	CAPN9	calpain 9 [Source:HGNC Symbol;Acc:HGNC:1486]	ssc-miR-30a-3p_L-1_1ss10GT	97	-16.88	GO:0004198(calcium-dependent cysteine-type endopeptidase activity);GO:0005509(calcium ion binding);GO:0005622(intracellular);GO:0006508(proteolysis);GO:0007586(digestion)
ENSAPLT00000014831	ENSAPLG00000014227	CNBP	CCHC-type zinc finger nucleic acid binding protein [Source:HGNC Symbol;Acc:HGNC:13164]	xtr-miR-181b_L+2R+2	97	-10.21	GO:0000122(negative regulation of transcription by RNA polymerase II);GO:0000977(RNA polymerase II regulatory region sequence-specific DNA binding);GO:0001227(DNA-binding transcription repressor activity, RNA polymerase II-specific);GO:0003676(nucleic acid binding);GO:0005634(nucleus);GO:0005783(endoplasmic reticulum);GO:0005829(cytosol);GO:0008270(zinc ion binding);GO:0008284(positive regulation…
ENSAPLT00000014946	ENSAPLG00000014317	SH3GLB1	SH3 domain containing GRB2 like, endophilin B1 [Source:HGNC Symbol;Acc:HGNC:10833]	gga-miR-7_R+2	97	-19.93	GO:0005504(fatty acid binding);GO:0005515(protein binding);GO:0005737(cytoplasm);GO:0005829(cytosol);GO:0006654(phosphatidic acid biosynthetic process);GO:0008654(phospholipid biosynthetic process);GO:0010508(positive regulation of autophagy);GO:0016020(membrane);GO:0032991(protein-containing complex);GO:0042171(lysophosphatidic acid acyltransferase activity);GO:0043552(positive regulation of pho…	ko04144(Endocytosis);ko04140(Autophagy - animal)
ENSAPLT00000014946	ENSAPLG00000014317	SH3GLB1	SH3 domain containing GRB2 like, endophilin B1 [Source:HGNC Symbol;Acc:HGNC:10833]	hsa-miR-7-5p	97	-19.93	GO:0005504(fatty acid binding);GO:0005515(protein binding);GO:0005737(cytoplasm);GO:0005829(cytosol);GO:0006654(phosphatidic acid biosynthetic process);GO:0008654(phospholipid biosynthetic process);GO:0010508(positive regulation of autophagy);GO:0016020(membrane);GO:0032991(protein-containing complex);GO:0042171(lysophosphatidic acid acyltransferase activity);GO:0043552(positive regulation of pho…	ko04144(Endocytosis);ko04140(Autophagy - animal)
ENSAPLT00000015007	ENSAPLG00000014397	ANKDD1A	ankyrin repeat and death domain containing 1A [Source:HGNC Symbol;Acc:HGNC:28002]	hsa-miR-138-2-3p_R-1_1ss11GT	97	-12.87	GO:0005515(protein binding)
ENSAPLT00000015133	ENSAPLG00000014520	AKAP1	A-ki-se anchoring protein 1 [Source:HGNC Symbol;Acc:HGNC:367]	hsa-miR-221-5p_R+4	97	-20.43	GO:0003676(nucleic acid binding);GO:0003723(RNA binding);GO:0005739(mitochondrion);GO:0010738(regulation of protein kinase A signaling);GO:0034237(protein kinase A regulatory subunit binding)
ENSAPLT00000015134	ENSAPLG00000014534	ENSAPLG00000014534	-	PC-5p-14541_124	97	-19.31	GO:0016021(integral component of membrane);GO:0016787(hydrolase activity);GO:0052689(carboxylic ester hydrolase activity)
ENSAPLT00000015421	ENSAPLG00000014755	PCYT2	phosphate cytidylyltransferase 2, ethanolamine [Source:HGNC Symbol;Acc:HGNC:8756]	hsa-miR-1260a_R+1_1	97	-16.31	GO:0003824(catalytic activity);GO:0009058(biosynthetic process)	ko00564(Glycerophospholipid metabolism);ko00440(Phosphonate and phosphinate metabolism)
ENSAPLT00000015421	ENSAPLG00000014755	PCYT2	phosphate cytidylyltransferase 2, ethanolamine [Source:HGNC Symbol;Acc:HGNC:8756]	hsa-miR-1260a_R+1_2	97	-16.31	GO:0003824(catalytic activity);GO:0009058(biosynthetic process)	ko00564(Glycerophospholipid metabolism);ko00440(Phosphonate and phosphinate metabolism)
ENSAPLT00000015421	ENSAPLG00000014755	PCYT2	phosphate cytidylyltransferase 2, ethanolamine [Source:HGNC Symbol;Acc:HGNC:8756]	hsa-miR-1260b_1ss9AT	97	-16.31	GO:0003824(catalytic activity);GO:0009058(biosynthetic process)	ko00564(Glycerophospholipid metabolism);ko00440(Phosphonate and phosphinate metabolism)
ENSAPLT00000015655	ENSAPLG00000015024	IQSEC3	IQ motif and Sec7 domain 3 [Source:HGNC Symbol;Acc:HGNC:29193]	hsa-miR-133a-5p	97	-16.64	GO:0005086(ARF guanyl-nucleotide exchange factor activity);GO:0005515(protein binding);GO:0032012(regulation of ARF protein signal transduction)	ko04144(Endocytosis)
ENSAPLT00000015891	ENSAPLG00000015244	CASP10	caspase 10 [Source:HGNC Symbol;Acc:HGNC:1500]	gga-miR-22-3p	97	-15.11	GO:0004197(cysteine-type endopeptidase activity);GO:0005515(protein binding);GO:0006508(proteolysis);GO:0008234(cysteine-type peptidase activity);GO:0031265(CD95 death-inducing signaling complex);GO:0031625(ubiquitin protein ligase binding);GO:0035877(death effector domain binding);GO:0042981(regulation of apoptotic process);GO:0043123(positive regulation of I-kappaB kinase/NF-kappaB signaling);G…	ko04210(Apoptosis);ko04622(RIG-I-like receptor signaling pathway)
ENSAPLT00000015932	ENSAPLG00000015267	VDAC1	voltage dependent anion channel 1 [Source:HGNC Symbol;Acc:HGNC:12669]	gga-miR-7_R+2	97	-17.51	GO:0001662(behavioral fear response);GO:0005739(mitochondrion);GO:0005741(mitochondrial outer membrane);GO:0005757(mitochondrial permeability transition pore complex);GO:0005886(plasma membrane);GO:0006820(anion transport);GO:0006915(apoptotic process);GO:0007268(chemical synaptic transmission);GO:0007270(neuron-neuron synaptic transmission);GO:0007612(learning);GO:0008308(voltage-gated anion cha…	ko04020(Calcium signaling pathway);ko04217(Necroptosis);ko04218(Cellular senescence);ko04621(NOD-like receptor signaling pathway);ko05164(Influenza A)
ENSAPLT00000015932	ENSAPLG00000015267	VDAC1	voltage dependent anion channel 1 [Source:HGNC Symbol;Acc:HGNC:12669]	hsa-miR-7-5p	97	-17.51	GO:0001662(behavioral fear response);GO:0005739(mitochondrion);GO:0005741(mitochondrial outer membrane);GO:0005757(mitochondrial permeability transition pore complex);GO:0005886(plasma membrane);GO:0006820(anion transport);GO:0006915(apoptotic process);GO:0007268(chemical synaptic transmission);GO:0007270(neuron-neuron synaptic transmission);GO:0007612(learning);GO:0008308(voltage-gated anion cha…	ko04020(Calcium signaling pathway);ko04217(Necroptosis);ko04218(Cellular senescence);ko04621(NOD-like receptor signaling pathway);ko05164(Influenza A)
ENSAPLT00000015983	ENSAPLG00000015340	DYRK3	dual specificity tyrosine phosphorylation regulated ki-se 3 [Source:HGNC Symbol;Acc:HGNC:3094]	gga-miR-460a-5p	97	-11.64	GO:0000242(pericentriolar material);GO:0000287(magnesium ion binding);GO:0004672(protein kinase activity);GO:0004674(protein serine/threonine kinase activity);GO:0005524(ATP binding);GO:0005634(nucleus);GO:0005654(nucleoplasm);GO:0005737(cytoplasm);GO:0005829(cytosol);GO:0006468(protein phosphorylation);GO:0010494(cytoplasmic stress granule);GO:0016607(nuclear speck);GO:0030218(erythrocyte differ…
ENSAPLT00000016118	ENSAPLG00000015430	RTCA	R- 3'-termi-l phosphate cyclase [Source:HGNC Symbol;Acc:HGNC:17981]	PC-5p-4381_371	97	-12.32	GO:0003824(catalytic activity);GO:0003963(RNA-3'-phosphate cyclase activity);GO:0005634(nucleus);GO:0005654(nucleoplasm);GO:0006396(RNA processing)
ENSAPLT00000016118	ENSAPLG00000015430	RTCA	R- 3'-termi-l phosphate cyclase [Source:HGNC Symbol;Acc:HGNC:17981]	hsa-miR-454-3p_R+1	97	-17.69	GO:0003824(catalytic activity);GO:0003963(RNA-3'-phosphate cyclase activity);GO:0005634(nucleus);GO:0005654(nucleoplasm);GO:0006396(RNA processing)
ENSAPLT00000016450	ENSAPLG00000015739	SNW1	SNW domain containing 1 [Source:HGNC Symbol;Acc:HGNC:16696]	cpi-miR-1662-3p_R+1_1ss9GT	97	-12.76	GO:0000398(mRNA splicing, via spliceosome);GO:0005654(nucleoplasm);GO:0005681(spliceosomal complex)	ko03040(Spliceosome);ko04330(Notch signaling pathway)
ENSAPLT00000016718	ENSAPLG00000016018	MTFR1L	mitochondrial fission regulator 1 like [Source:HGNC Symbol;Acc:HGNC:28836]	gga-miR-146b-5p_R+2	97	-21.96
ENSAPLT00000016718	ENSAPLG00000016018	MTFR1L	mitochondrial fission regulator 1 like [Source:HGNC Symbol;Acc:HGNC:28836]	gga-miR-146c-5p	97	-18.56
ENSAPLT00000016718	ENSAPLG00000016018	MTFR1L	mitochondrial fission regulator 1 like [Source:HGNC Symbol;Acc:HGNC:28836]	xla-miR-146b-5p_R+1_1ss9GT	97	-16.2
ENSAPLT00000016718	ENSAPLG00000016018	MTFR1L	mitochondrial fission regulator 1 like [Source:HGNC Symbol;Acc:HGNC:28836]	xtr-miR-146b_R+2	97	-18.56
ENSAPLT00000016925	ENSAPLG00000016225	GKN2	gastrokine 2 [Source:HGNC Symbol;Acc:HGNC:24588]	mmu-miR-145a-5p	97	-13.8	GO:0009617(response to bacterium);GO:0045178(basal part of cell)
ENSAPLT00000016933	ENSAPLG00000016223	CHR-5	cholinergic receptor nicotinic alpha 5 subunit [Source:HGNC Symbol;Acc:HGNC:1959]	hsa-miR-3120-3p	97	-13.16	GO:0004888(transmembrane signaling receptor activity);GO:0005216(ion channel activity);GO:0005230(extracellular ligand-gated ion channel activity);GO:0005892(acetylcholine-gated channel complex);GO:0006811(ion transport);GO:0015464(acetylcholine receptor activity);GO:0016021(integral component of membrane);GO:0022848(acetylcholine-gated cation-selective channel activity);GO:0034220(ion transmembr…	ko04080(Neuroactive ligand-receptor interaction)
ENSAPLT00000017268	ENSAPLG00000013866	TMTC2	transmembrane and tetratricopeptide repeat containing 2 [Source:HGNC Symbol;Acc:HGNC:25440]	dre-miR-15b-5p_R+1	97	-18.52	GO:0000030(mannosyltransferase activity);GO:0005515(protein binding);GO:0005783(endoplasmic reticulum);GO:0005789(endoplasmic reticulum membrane);GO:0006493(protein O-linked glycosylation);GO:0016020(membrane);GO:0035269(protein O-linked mannosylation);GO:0055074(calcium ion homeostasis)
ENSAPLT00000017268	ENSAPLG00000013866	TMTC2	transmembrane and tetratricopeptide repeat containing 2 [Source:HGNC Symbol;Acc:HGNC:25440]	gga-miR-16-5p	97	-14.75	GO:0000030(mannosyltransferase activity);GO:0005515(protein binding);GO:0005783(endoplasmic reticulum);GO:0005789(endoplasmic reticulum membrane);GO:0006493(protein O-linked glycosylation);GO:0016020(membrane);GO:0035269(protein O-linked mannosylation);GO:0055074(calcium ion homeostasis)
ENSAPLT00000017268	ENSAPLG00000013866	TMTC2	transmembrane and tetratricopeptide repeat containing 2 [Source:HGNC Symbol;Acc:HGNC:25440]	hsa-miR-15a-5p	97	-14.24	GO:0000030(mannosyltransferase activity);GO:0005515(protein binding);GO:0005783(endoplasmic reticulum);GO:0005789(endoplasmic reticulum membrane);GO:0006493(protein O-linked glycosylation);GO:0016020(membrane);GO:0035269(protein O-linked mannosylation);GO:0055074(calcium ion homeostasis)
ENSAPLT00000017453	ENSAPLG00000023901	CD81	CD81 molecule [Source:HGNC Symbol;Acc:HGNC:1701]	gga-miR-96-5p_L+1	97	-14.58	GO:0016021(integral component of membrane)
ENSAPLT00000017475	ENSAPLG00000010902	ENSAPLG00000010902	-	gga-miR-1552-3p_R+1_2ss17GA21GC	97	-15.53		ko04514(Cell adhesion molecules (CAMs));ko04672(Intestinal immune network for IgA production)
ENSAPLT00000017535	ENSAPLG00000013668	ENPP4	ectonucleotide pyrophosphatase/phosphodiesterase 4 [Source:HGNC Symbol;Acc:HGNC:3359]	dre-miR-17a-5p_R+4	97	-13.22	GO:0003824(catalytic activity);GO:0030194(positive regulation of blood coagulation);GO:0046130(purine ribonucleoside catabolic process);GO:0047710(bis(5'-adenosyl)-triphosphatase activity)	ko00230(Purine metabolism)
ENSAPLT00000017535	ENSAPLG00000013668	ENPP4	ectonucleotide pyrophosphatase/phosphodiesterase 4 [Source:HGNC Symbol;Acc:HGNC:3359]	oni-miR-20_R+2	97	-18.58	GO:0003824(catalytic activity);GO:0030194(positive regulation of blood coagulation);GO:0046130(purine ribonucleoside catabolic process);GO:0047710(bis(5'-adenosyl)-triphosphatase activity)	ko00230(Purine metabolism)
ENSAPLT00000018044	ENSAPLG00000018561	ENSAPLG00000018561	-	rno-mir-3549-p5	97	-23.09	GO:0005003(ephrin receptor activity);GO:0005515(protein binding);GO:0005524(ATP binding);GO:0006468(protein phosphorylation);GO:0007169(transmembrane receptor protein tyrosine kinase signaling pathway);GO:0016021(integral component of membrane)
ENSAPLT00000018059	ENSAPLG00000022779	CNRIP1	can-binoid receptor interacting protein 1 [Source:HGNC Symbol;Acc:HGNC:24546]	gga-miR-22-3p	97	-16.9	GO:0005737(cytoplasm);GO:0005886(plasma membrane);GO:0008022(protein C-terminus binding);GO:0031718(type 1 cannabinoid receptor binding)
ENSAPLT00000018171	ENSAPLG00000018309	ENSAPLG00000018309	-	PC-3p-40360_33	97	-14.55
ENSAPLT00000018259	ENSAPLG00000007667	ARHGAP12	Rho GTPase activating protein 12 [Source:HGNC Symbol;Acc:HGNC:16348]	mmu-miR-199b-5p_R+1_1ss10TC	97	-18.28	GO:0001891(phagocytic cup);GO:0002011(morphogenesis of an epithelial sheet);GO:0005515(protein binding);GO:0006911(phagocytosis, engulfment);GO:0007015(actin filament organization);GO:0007165(signal transduction);GO:0051058(negative regulation of small GTPase mediated signal transduction)
ENSAPLT00000018331	ENSAPLG00000008708	AOX1	aldehyde oxidase 1 [Source:HGNC Symbol;Acc:HGNC:553]	cpo-miR-92a-2-5p_L-2R+1	97	-14.17	GO:0004031(aldehyde oxidase activity);GO:0005506(iron ion binding);GO:0005829(cytosol);GO:0009055(electron transfer activity);GO:0016491(oxidoreductase activity);GO:0017144(drug metabolic process);GO:0042802(identical protein binding);GO:0042803(protein homodimerization activity);GO:0043546(molybdopterin cofactor binding);GO:0046872(metal ion binding);GO:0050660(flavin adenine dinucleotide bindin…	ko00280(Valine, leucine and isoleucine degradation);ko00350(Tyrosine metabolism);ko00380(Tryptophan metabolism);ko00750(Vitamin B6 metabolism);ko00760(Nicotinate and nicotinamide metabolism);ko00830(Retinol metabolism);ko00982(Drug metabolism - cytochrome P450)
ENSAPLT00000018440	ENSAPLG00000003913	PIP4K2B	phosphatidylinositol-5-phosphate 4-ki-se type 2 beta [Source:HGNC Symbol;Acc:HGNC:8998]	gga-miR-1677-5p_1ss10GA	97	-30.19	GO:0005654(nucleoplasm);GO:0005776(autophagosome);GO:0010506(regulation of autophagy);GO:0016307(phosphatidylinositol phosphate kinase activity);GO:0016308(1-phosphatidylinositol-4-phosphate 5-kinase activity);GO:0042803(protein homodimerization activity);GO:0046488(phosphatidylinositol metabolic process);GO:2000786(positive regulation of autophagosome assembly)	ko00562(Inositol phosphate metabolism);ko04070(Phosphatidylinositol signaling system);ko04810(Regulation of actin cytoskeleton)
ENSAPLT00000018458	ENSAPLG00000008646	SERPINE2	serpin family E member 2 [Source:HGNC Symbol;Acc:HGNC:8951]	hsa-miR-138-2-3p_R-1_1ss11GT	97	-13.27	GO:0004867(serine-type endopeptidase inhibitor activity);GO:0005102(signaling receptor binding);GO:0005539(glycosaminoglycan binding);GO:0005576(extracellular region);GO:0005615(extracellular space);GO:0005829(cytosol);GO:0007596(blood coagulation);GO:0008201(heparin binding);GO:0008285(negative regulation of cell population proliferation);GO:0009611(response to wounding);GO:0010466(negative regu…
ENSAPLT00000018704	ENSAPLG00000014089	SLC7A11	solute carrier family 7 member 11 [Source:HGNC Symbol;Acc:HGNC:11059]	gga-miR-26a-5p_R+1	97	-20.73	GO:0006749(glutathione metabolic process);GO:0006865(amino acid transport);GO:0007420(brain development);GO:0008542(visual learning);GO:0009636(response to toxic substance);GO:0009986(cell surface);GO:0014070(response to organic cyclic compound);GO:0016020(membrane);GO:0016021(integral component of membrane);GO:0021591(ventricular system development);GO:0021756(striatum development);GO:0022857(tr…	ko04216(Ferroptosis)
ENSAPLT00000018704	ENSAPLG00000014089	SLC7A11	solute carrier family 7 member 11 [Source:HGNC Symbol;Acc:HGNC:11059]	gga-miR-26a-5p_R+2	97	-20.98	GO:0006749(glutathione metabolic process);GO:0006865(amino acid transport);GO:0007420(brain development);GO:0008542(visual learning);GO:0009636(response to toxic substance);GO:0009986(cell surface);GO:0014070(response to organic cyclic compound);GO:0016020(membrane);GO:0016021(integral component of membrane);GO:0021591(ventricular system development);GO:0021756(striatum development);GO:0022857(tr…	ko04216(Ferroptosis)
ENSAPLT00000018704	ENSAPLG00000014089	SLC7A11	solute carrier family 7 member 11 [Source:HGNC Symbol;Acc:HGNC:11059]	hsa-miR-26a-5p_R+1	97	-20.73	GO:0006749(glutathione metabolic process);GO:0006865(amino acid transport);GO:0007420(brain development);GO:0008542(visual learning);GO:0009636(response to toxic substance);GO:0009986(cell surface);GO:0014070(response to organic cyclic compound);GO:0016020(membrane);GO:0016021(integral component of membrane);GO:0021591(ventricular system development);GO:0021756(striatum development);GO:0022857(tr…	ko04216(Ferroptosis)
ENSAPLT00000018704	ENSAPLG00000014089	SLC7A11	solute carrier family 7 member 11 [Source:HGNC Symbol;Acc:HGNC:11059]	mmu-miR-183-5p_R+1	97	-50.99	GO:0006749(glutathione metabolic process);GO:0006865(amino acid transport);GO:0007420(brain development);GO:0008542(visual learning);GO:0009636(response to toxic substance);GO:0009986(cell surface);GO:0014070(response to organic cyclic compound);GO:0016020(membrane);GO:0016021(integral component of membrane);GO:0021591(ventricular system development);GO:0021756(striatum development);GO:0022857(tr…	ko04216(Ferroptosis)
ENSAPLT00000018727	ENSAPLG00000025057	HENMT1	HEN methyltransferase 1 [Source:HGNC Symbol;Acc:HGNC:26400]	mmu-miR-27b-5p_1ss9GT	97	-29.46	GO:0001510(RNA methylation);GO:0008171(O-methyltransferase activity);GO:0008173(RNA methyltransferase activity);GO:0034587(piRNA metabolic process)
ENSAPLT00000018820	ENSAPLG00000004949	GNB5	G protein subunit beta 5 [Source:HGNC Symbol;Acc:HGNC:4401]	xtr-miR-145_L+2R-1	97	-17.39	GO:0005096(GTPase activator activity);GO:0005515(protein binding);GO:0005634(nucleus);GO:0005829(cytosol);GO:0005886(plasma membrane);GO:0007165(signal transduction);GO:0007186(G protein-coupled receptor signaling pathway);GO:0007212(dopamine receptor signaling pathway);GO:0031682(G-protein gamma-subunit binding);GO:0043547(positive regulation of GTPase activity);GO:0051087(chaperone binding);GO:…	ko04014(Ras signaling pathway);ko04371(Apelin signaling pathway);ko04151(PI3K-Akt signaling pathway);ko04062(Chemokine signaling pathway);ko04926(Relaxin signaling pathway);ko04724(Glutamatergic synapse);ko04727(GABAergic synapse);ko04725(Cholinergic synapse);ko04728(Dopaminergic synapse);ko04726(Serotonergic synapse);ko04723(Retrograde endocannabinoid signaling);ko04713(Circadian entrainment);ko…
ENSAPLT00000019008	ENSAPLG00000004443	COPS3	COP9 sig-losome subunit 3 [Source:HGNC Symbol;Acc:HGNC:2239]	gmo-miR-101a-3p_1ss21AC	97	-17.79	GO:0000338(protein deneddylation);GO:0001701(in utero embryonic development);GO:0005634(nucleus);GO:0005654(nucleoplasm);GO:0005829(cytosol);GO:0008180(COP9 signalosome)
ENSAPLT00000019128	ENSAPLG00000027301	ENSAPLG00000027301	-	hsa-miR-30a-3p	97	-12.75	GO:0003677(DNA binding);GO:0006355(regulation of transcription, DNA-templated);GO:0043565(sequence-specific DNA binding)
ENSAPLT00000019128	ENSAPLG00000027301	ENSAPLG00000027301	-	hsa-miR-30d-3p	97	-11.16	GO:0003677(DNA binding);GO:0006355(regulation of transcription, DNA-templated);GO:0043565(sequence-specific DNA binding)
ENSAPLT00000019128	ENSAPLG00000027301	ENSAPLG00000027301	-	hsa-miR-30e-3p_1ss18AG	97	-12.75	GO:0003677(DNA binding);GO:0006355(regulation of transcription, DNA-templated);GO:0043565(sequence-specific DNA binding)
ENSAPLT00000019131	ENSAPLG00000027938	TIMP4	TIMP metallopeptidase inhibitor 4 [Source:HGNC Symbol;Acc:HGNC:11823]	gga-miR-456-3p_1ss22AC	97	-15.93	GO:0005515(protein binding);GO:0007219(Notch signaling pathway);GO:0008191(metalloendopeptidase inhibitor activity)	ko05206(MicroRNAs in cancer);ko05205(Proteoglycans in cancer)
ENSAPLT00000019303	ENSAPLG00000004612	TRIP4	thyroid hormone receptor interactor 4 [Source:HGNC Symbol;Acc:HGNC:12310]	hsa-miR-4454_L-2R+1	97	-21.14	GO:0002020(protease binding);GO:0003713(transcription coactivator activity);GO:0005634(nucleus);GO:0005654(nucleoplasm);GO:0005737(cytoplasm);GO:0005813(centrosome);GO:0006355(regulation of transcription, DNA-templated);GO:0008270(zinc ion binding);GO:0016604(nuclear body);GO:0016922(nuclear receptor binding);GO:0019901(protein kinase binding);GO:0030331(estrogen receptor binding);GO:0030520(intr…
ENSAPLT00000019391	ENSAPLG00000014166	ENSAPLG00000014166	-	PC-5p-14541_124	97	-57.46	GO:0007165(signal transduction)
ENSAPLT00000019393	ENSAPLG00000023901	CD81	CD81 molecule [Source:HGNC Symbol;Acc:HGNC:1701]	gga-miR-96-5p_L+1	97	-14.58	GO:0016021(integral component of membrane)
ENSAPLT00000019619	ENSAPLG00000007293	ANXA10	annexin A10 [Source:HGNC Symbol;Acc:HGNC:534]	gga-miR-148b-5p	97	-11.98	GO:0005509(calcium ion binding);GO:0005544(calcium-dependent phospholipid binding)
ENSAPLT00000019689	ENSAPLG00000010432	CAT	catalase [Source:HGNC Symbol;Acc:HGNC:1516]	xtr-miR-221_R+2	97	-11.69	GO:0000302(response to reactive oxygen species);GO:0004046(aminoacylase activity);GO:0004096(catalase activity);GO:0005102(signaling receptor binding);GO:0005777(peroxisome);GO:0005778(peroxisomal membrane);GO:0006641(triglyceride metabolic process);GO:0006979(response to oxidative stress);GO:0008203(cholesterol metabolic process);GO:0009060(aerobic respiration);GO:0009650(UV protection);GO:00140…	ko00630(Glyoxylate and dicarboxylate metabolism);ko00380(Tryptophan metabolism);ko04068(FoxO signaling pathway);ko04146(Peroxisome)
ENSAPLT00000019802	ENSAPLG00000002621	TMEM131L	transmembrane 131 like [Source:HGNC Symbol;Acc:HGNC:29146]	PC-5p-14541_124	97	-42.86	GO:0005737(cytoplasm);GO:0005886(plasma membrane);GO:0033088(negative regulation of immature T cell proliferation in thymus);GO:0090090(negative regulation of canonical Wnt signaling pathway)
ENSAPLT00000020261	ENSAPLG00000002047	LRRTM4	leucine rich repeat transmembrane neuro-l 4 [Source:HGNC Symbol;Acc:HGNC:19411]	hsa-miR-32-5p_R-1	97	-12.7	GO:0005515(protein binding)
ENSAPLT00000020906	ENSAPLG00000015822	RASSF2	Ras association domain family member 2 [Source:HGNC Symbol;Acc:HGNC:9883]	hsa-miR-133a-5p	97	-10.95	GO:0000776(kinetochore);GO:0001501(skeletal system development);GO:0001503(ossification);GO:0004672(protein kinase activity);GO:0005634(nucleus);GO:0005654(nucleoplasm);GO:0005737(cytoplasm);GO:0005794(Golgi apparatus);GO:0005829(cytosol);GO:0005886(plasma membrane);GO:0007165(signal transduction);GO:0031954(positive regulation of protein autophosphorylation);GO:0032991(protein-containing complex…	ko04392(Hippo signaling pathway - multiple species)
ENSAPLT00000020965	ENSAPLG00000023901	CD81	CD81 molecule [Source:HGNC Symbol;Acc:HGNC:1701]	gga-miR-96-5p_L+1	97	-14.58	GO:0016021(integral component of membrane)
ENSAPLT00000021072	ENSAPLG00000007673	ATF2	activating transcription factor 2 [Source:HGNC Symbol;Acc:HGNC:784]	dre-miR-204-5p_R+2	97	-18.42	GO:0000977(RNA polymerase II regulatory region sequence-specific DNA binding);GO:0000980(RNA polymerase II distal enhancer sequence-specific DNA binding);GO:0001102(RNA polymerase II activating transcription factor binding);GO:0001158(enhancer sequence-specific DNA binding);GO:0001228(DNA-binding transcription activator activity, RNA polymerase II-specific);GO:0003151(outflow tract morphogenesis)…	ko04010(MAPK signaling pathway);ko04261(Adrenergic signaling in cardiomyocytes);ko05164(Influenza A)
ENSAPLT00000021072	ENSAPLG00000007673	ATF2	activating transcription factor 2 [Source:HGNC Symbol;Acc:HGNC:784]	pma-miR-204-5p_L+1	97	-17.62	GO:0000977(RNA polymerase II regulatory region sequence-specific DNA binding);GO:0000980(RNA polymerase II distal enhancer sequence-specific DNA binding);GO:0001102(RNA polymerase II activating transcription factor binding);GO:0001158(enhancer sequence-specific DNA binding);GO:0001228(DNA-binding transcription activator activity, RNA polymerase II-specific);GO:0003151(outflow tract morphogenesis)…	ko04010(MAPK signaling pathway);ko04261(Adrenergic signaling in cardiomyocytes);ko05164(Influenza A)
ENSAPLT00000021321	ENSAPLG00000006691	SH3PXD2A	SH3 and PX domains 2A [Source:HGNC Symbol;Acc:HGNC:23664]	cli-miR-10c-5p_R+1_1ss11AG	97	-17.68	GO:0002020(protease binding);GO:0002102(podosome);GO:0005515(protein binding);GO:0005546(phosphatidylinositol-4,5-bisphosphate binding);GO:0005737(cytoplasm);GO:0006801(superoxide metabolic process);GO:0010314(phosphatidylinositol-5-phosphate binding);GO:0032266(phosphatidylinositol-3-phosphate binding);GO:0035091(phosphatidylinositol binding);GO:0043325(phosphatidylinositol-3,4-bisphosphate bind…	ko04145(Phagosome);ko04666(Fc gamma R-mediated phagocytosis);ko04670(Leukocyte transendothelial migration);ko04062(Chemokine signaling pathway);ko04380(Osteoclast differentiation);ko05418(Fluid shear stress and atherosclerosis);ko05140(Leishmaniasis)
ENSAPLT00000021369	ENSAPLG00000001130	PDP1	pyruvate dehyroge-se phosphatase catalytic subunit 1 [Source:HGNC Symbol;Acc:HGNC:9279]	gga-miR-16-5p	97	-19.44	GO:0003824(catalytic activity);GO:0004722(protein serine/threonine phosphatase activity);GO:0006470(protein dephosphorylation);GO:0035970(peptidyl-threonine dephosphorylation);GO:0043169(cation binding)
ENSAPLT00000021369	ENSAPLG00000001130	PDP1	pyruvate dehyroge-se phosphatase catalytic subunit 1 [Source:HGNC Symbol;Acc:HGNC:9279]	hsa-miR-15a-5p	97	-14.93	GO:0003824(catalytic activity);GO:0004722(protein serine/threonine phosphatase activity);GO:0006470(protein dephosphorylation);GO:0035970(peptidyl-threonine dephosphorylation);GO:0043169(cation binding)
ENSAPLT00000021561	ENSAPLG00000004072	ADGRL2	adhesion G protein-coupled receptor L2 [Source:HGNC Symbol;Acc:HGNC:18582]	gga-let-7l-3p_R+1	97	-18.24	GO:0004888(transmembrane signaling receptor activity);GO:0004930(G protein-coupled receptor activity);GO:0007166(cell surface receptor signaling pathway);GO:0007186(G protein-coupled receptor signaling pathway);GO:0016020(membrane);GO:0016021(integral component of membrane);GO:0030246(carbohydrate binding)
ENSAPLT00000021939	ENSAPLG00000023287	GRPEL1	GrpE like 1, mitochondrial [Source:HGNC Symbol;Acc:HGNC:19696]	gga-miR-148b-5p	97	-31.34	GO:0000774(adenyl-nucleotide exchange factor activity);GO:0005634(nucleus);GO:0005739(mitochondrion);GO:0005759(mitochondrial matrix);GO:0006457(protein folding);GO:0042803(protein homodimerization activity);GO:0051082(unfolded protein binding);GO:0051087(chaperone binding)
ENSAPLT00000022009	ENSAPLG00000030318	ENSAPLG00000030318	-	gga-miR-1329-5p_1ss12CG	97	-19.09	GO:0005975(carbohydrate metabolic process);GO:0016773(phosphotransferase activity, alcohol group as acceptor)
ENSAPLT00000022112	ENSAPLG00000018342	RAB1A	RAB1A, member RAS oncogene family [Source:HGNC Symbol;Acc:HGNC:9758]	gga-miR-301a-5p_L+2	97	-14.94	GO:0000045(autophagosome assembly);GO:0003924(GTPase activity);GO:0005525(GTP binding);GO:0005794(Golgi apparatus);GO:0006888(endoplasmic reticulum to Golgi vesicle-mediated transport);GO:0006897(endocytosis);GO:0006914(autophagy);GO:0007030(Golgi organization);GO:0016477(cell migration);GO:0019068(virion assembly);GO:0030252(growth hormone secretion);GO:0032402(melanosome transport);GO:0034446(s…	ko05134(Legionellosis)
ENSAPLT00000022298	ENSAPLG00000011856	ENSAPLG00000011856	-	gga-miR-212-5p	97	-27.78	GO:0000723(telomere maintenance);GO:0005126(cytokine receptor binding);GO:0005136(interleukin-4 receptor binding);GO:0005576(extracellular region);GO:0005634(nucleus);GO:0006281(DNA repair);GO:0006955(immune response);GO:0008083(growth factor activity);GO:0016887(ATPase activity);GO:0030870(Mre11 complex)	ko03440(Homologous recombination);ko03450(Non-homologous end-joining);ko04218(Cellular senescence)
ENSAPLT00000022298	ENSAPLG00000011856	ENSAPLG00000011856	-	hsa-miR-212-5p	97	-27.78	GO:0000723(telomere maintenance);GO:0005126(cytokine receptor binding);GO:0005136(interleukin-4 receptor binding);GO:0005576(extracellular region);GO:0005634(nucleus);GO:0006281(DNA repair);GO:0006955(immune response);GO:0008083(growth factor activity);GO:0016887(ATPase activity);GO:0030870(Mre11 complex)	ko03440(Homologous recombination);ko03450(Non-homologous end-joining);ko04218(Cellular senescence)
ENSAPLT00000022298	ENSAPLG00000011856	ENSAPLG00000011856	-	xla-miR-212-5p_R+1	97	-27.78	GO:0000723(telomere maintenance);GO:0005126(cytokine receptor binding);GO:0005136(interleukin-4 receptor binding);GO:0005576(extracellular region);GO:0005634(nucleus);GO:0006281(DNA repair);GO:0006955(immune response);GO:0008083(growth factor activity);GO:0016887(ATPase activity);GO:0030870(Mre11 complex)	ko03440(Homologous recombination);ko03450(Non-homologous end-joining);ko04218(Cellular senescence)
ENSAPLT00000022386	ENSAPLG00000010099	ENSAPLG00000010099	-	cpi-miR-92b-3p	97	-11.92	GO:0004252(serine-type endopeptidase activity);GO:0006508(proteolysis);GO:0019897(extrinsic component of plasma membrane);GO:0019900(kinase binding);GO:0042246(tissue regeneration);GO:0045445(myoblast differentiation);GO:0046716(muscle cell cellular homeostasis);GO:0060707(trophoblast giant cell differentiation);GO:0060716(labyrinthine layer blood vessel development);GO:0071674(mononuclear cell m…	ko04080(Neuroactive ligand-receptor interaction);ko05164(Influenza A)
ENSAPLT00000022386	ENSAPLG00000010099	ENSAPLG00000010099	-	hsa-miR-32-5p_R-1	97	-10.31	GO:0004252(serine-type endopeptidase activity);GO:0006508(proteolysis);GO:0019897(extrinsic component of plasma membrane);GO:0019900(kinase binding);GO:0042246(tissue regeneration);GO:0045445(myoblast differentiation);GO:0046716(muscle cell cellular homeostasis);GO:0060707(trophoblast giant cell differentiation);GO:0060716(labyrinthine layer blood vessel development);GO:0071674(mononuclear cell m…	ko04080(Neuroactive ligand-receptor interaction);ko05164(Influenza A)
ENSAPLT00000022409	ENSAPLG00000008127	ENSAPLG00000008127	-	xtr-miR-181b_L+2R+2	97	-11.81
ENSAPLT00000022439	ENSAPLG00000008381	GPCPD1	glycerophosphocholine phosphodiesterase 1 [Source:HGNC Symbol;Acc:HGNC:26957]	dre-miR-148_R+2_1ss9TC	97	-15.18	GO:0005737(cytoplasm);GO:0006629(lipid metabolic process);GO:0007519(skeletal muscle tissue development);GO:0008081(phosphoric diester hydrolase activity);GO:0030246(carbohydrate binding);GO:0046475(glycerophospholipid catabolic process);GO:0047389(glycerophosphocholine phosphodiesterase activity);GO:2001070(starch binding)	ko00564(Glycerophospholipid metabolism)
ENSAPLT00000022439	ENSAPLG00000008381	GPCPD1	glycerophosphocholine phosphodiesterase 1 [Source:HGNC Symbol;Acc:HGNC:26957]	gmo-miR-139-5p_R+1_1ss9GT	97	-37.8	GO:0005737(cytoplasm);GO:0006629(lipid metabolic process);GO:0007519(skeletal muscle tissue development);GO:0008081(phosphoric diester hydrolase activity);GO:0030246(carbohydrate binding);GO:0046475(glycerophospholipid catabolic process);GO:0047389(glycerophosphocholine phosphodiesterase activity);GO:2001070(starch binding)	ko00564(Glycerophospholipid metabolism)
ENSAPLT00000022439	ENSAPLG00000008381	GPCPD1	glycerophosphocholine phosphodiesterase 1 [Source:HGNC Symbol;Acc:HGNC:26957]	hsa-miR-139-5p_R+1_1ss12CT	97	-21.55	GO:0005737(cytoplasm);GO:0006629(lipid metabolic process);GO:0007519(skeletal muscle tissue development);GO:0008081(phosphoric diester hydrolase activity);GO:0030246(carbohydrate binding);GO:0046475(glycerophospholipid catabolic process);GO:0047389(glycerophosphocholine phosphodiesterase activity);GO:2001070(starch binding)	ko00564(Glycerophospholipid metabolism)
ENSAPLT00000022439	ENSAPLG00000008381	GPCPD1	glycerophosphocholine phosphodiesterase 1 [Source:HGNC Symbol;Acc:HGNC:26957]	mdo-miR-139-5p_R+5_1ss9GT	97	-37.49	GO:0005737(cytoplasm);GO:0006629(lipid metabolic process);GO:0007519(skeletal muscle tissue development);GO:0008081(phosphoric diester hydrolase activity);GO:0030246(carbohydrate binding);GO:0046475(glycerophospholipid catabolic process);GO:0047389(glycerophosphocholine phosphodiesterase activity);GO:2001070(starch binding)	ko00564(Glycerophospholipid metabolism)
ENSAPLT00000022439	ENSAPLG00000008381	GPCPD1	glycerophosphocholine phosphodiesterase 1 [Source:HGNC Symbol;Acc:HGNC:26957]	xtr-miR-148a_R+2	97	-15.18	GO:0005737(cytoplasm);GO:0006629(lipid metabolic process);GO:0007519(skeletal muscle tissue development);GO:0008081(phosphoric diester hydrolase activity);GO:0030246(carbohydrate binding);GO:0046475(glycerophospholipid catabolic process);GO:0047389(glycerophosphocholine phosphodiesterase activity);GO:2001070(starch binding)	ko00564(Glycerophospholipid metabolism)
ENSAPLT00000022532	ENSAPLG00000012003	PMM2	phosphomannomutase 2 [Source:HGNC Symbol;Acc:HGNC:9115]	dre-miR-204-5p_R+2	97	-29.9	GO:0004615(phosphomannomutase activity);GO:0005634(nucleus);GO:0005737(cytoplasm);GO:0005829(cytosol);GO:0009298(GDP-mannose biosynthetic process);GO:0043025(neuronal cell body)	ko00051(Fructose and mannose metabolism);ko00520(Amino sugar and nucleotide sugar metabolism)
ENSAPLT00000022532	ENSAPLG00000012003	PMM2	phosphomannomutase 2 [Source:HGNC Symbol;Acc:HGNC:9115]	pma-miR-204-5p_L+1	97	-26.61	GO:0004615(phosphomannomutase activity);GO:0005634(nucleus);GO:0005737(cytoplasm);GO:0005829(cytosol);GO:0009298(GDP-mannose biosynthetic process);GO:0043025(neuronal cell body)	ko00051(Fructose and mannose metabolism);ko00520(Amino sugar and nucleotide sugar metabolism)
ENSAPLT00000022640	ENSAPLG00000007010	INTS6	integrator complex subunit 6 [Source:HGNC Symbol;Acc:HGNC:14879]	aca-miR-182-5p_R+2	97	-14.43	GO:0005634(nucleus);GO:0005654(nucleoplasm);GO:0015629(actin cytoskeleton);GO:0016180(snRNA processing);GO:0032039(integrator complex)
ENSAPLT00000022640	ENSAPLG00000007010	INTS6	integrator complex subunit 6 [Source:HGNC Symbol;Acc:HGNC:14879]	hsa-miR-23a-3p_R+1	97	-14.15	GO:0005634(nucleus);GO:0005654(nucleoplasm);GO:0015629(actin cytoskeleton);GO:0016180(snRNA processing);GO:0032039(integrator complex)
ENSAPLT00000022640	ENSAPLG00000007010	INTS6	integrator complex subunit 6 [Source:HGNC Symbol;Acc:HGNC:14879]	mmu-miR-23b-3p_R+2_1ss9GT	97	-13.93	GO:0005634(nucleus);GO:0005654(nucleoplasm);GO:0015629(actin cytoskeleton);GO:0016180(snRNA processing);GO:0032039(integrator complex)
ENSAPLT00000022860	ENSAPLG00000003364	MKLN1	muskelin 1 [Source:HGNC Symbol;Acc:HGNC:7109]	mmu-miR-125b-2-3p_2ss9GT11TC	97	-14.04	GO:0000151(ubiquitin ligase complex);GO:0001726(ruffle);GO:0005515(protein binding);GO:0005654(nucleoplasm);GO:0005737(cytoplasm);GO:0005829(cytosol);GO:0005938(cell cortex);GO:0007160(cell-matrix adhesion);GO:0008360(regulation of cell shape);GO:0031532(actin cytoskeleton reorganization);GO:0042802(identical protein binding)
ENSAPLT00000022889	ENSAPLG00000004070	ENSAPLG00000004070	-	gga-miR-148b-3p_L-3	97	-11.19	GO:0004866(endopeptidase inhibitor activity);GO:0005515(protein binding);GO:0005576(extracellular region);GO:0005615(extracellular space)
ENSAPLT00000023090	ENSAPLG00000019880	PARD6B	par-6 family cell polarity regulator beta [Source:HGNC Symbol;Acc:HGNC:16245]	hsa-miR-30a-3p	97	-15.73	GO:0005515(protein binding);GO:0005634(nucleus);GO:0005829(cytosol);GO:0005886(plasma membrane);GO:0005923(bicellular tight junction);GO:0005938(cell cortex);GO:0007043(cell-cell junction assembly);GO:0007163(establishment or maintenance of cell polarity);GO:0016324(apical plasma membrane);GO:0045177(apical part of cell);GO:0065003(protein-containing complex assembly)	ko04144(Endocytosis);ko04530(Tight junction)
ENSAPLT00000023090	ENSAPLG00000019880	PARD6B	par-6 family cell polarity regulator beta [Source:HGNC Symbol;Acc:HGNC:16245]	hsa-miR-30d-3p	97	-18.72	GO:0005515(protein binding);GO:0005634(nucleus);GO:0005829(cytosol);GO:0005886(plasma membrane);GO:0005923(bicellular tight junction);GO:0005938(cell cortex);GO:0007043(cell-cell junction assembly);GO:0007163(establishment or maintenance of cell polarity);GO:0016324(apical plasma membrane);GO:0045177(apical part of cell);GO:0065003(protein-containing complex assembly)	ko04144(Endocytosis);ko04530(Tight junction)
ENSAPLT00000023090	ENSAPLG00000019880	PARD6B	par-6 family cell polarity regulator beta [Source:HGNC Symbol;Acc:HGNC:16245]	hsa-miR-30e-3p_1ss18AG	97	-15.73	GO:0005515(protein binding);GO:0005634(nucleus);GO:0005829(cytosol);GO:0005886(plasma membrane);GO:0005923(bicellular tight junction);GO:0005938(cell cortex);GO:0007043(cell-cell junction assembly);GO:0007163(establishment or maintenance of cell polarity);GO:0016324(apical plasma membrane);GO:0045177(apical part of cell);GO:0065003(protein-containing complex assembly)	ko04144(Endocytosis);ko04530(Tight junction)
ENSAPLT00000023178	ENSAPLG00000004072	ADGRL2	adhesion G protein-coupled receptor L2 [Source:HGNC Symbol;Acc:HGNC:18582]	gga-let-7l-3p_R+1	97	-18.24	GO:0004888(transmembrane signaling receptor activity);GO:0004930(G protein-coupled receptor activity);GO:0007166(cell surface receptor signaling pathway);GO:0007186(G protein-coupled receptor signaling pathway);GO:0016020(membrane);GO:0016021(integral component of membrane);GO:0030246(carbohydrate binding)
ENSAPLT00000023255	ENSAPLG00000010487	ENSAPLG00000010487	-	gga-let-7l-3p_R+1	97	-10.83	GO:0005515(protein binding)	ko04120(Ubiquitin mediated proteolysis)
ENSAPLT00000023762	ENSAPLG00000003006	IKZF1	IKAROS family zinc finger 1 [Source:HGNC Symbol;Acc:HGNC:13176]	gga-miR-2131-5p_1ss9GT	97	-16.93	GO:0003676(nucleic acid binding);GO:0003677(DNA binding);GO:0005634(nucleus);GO:0005654(nucleoplasm);GO:0019904(protein domain specific binding);GO:0030098(lymphocyte differentiation);GO:0030218(erythrocyte differentiation);GO:0031618(nuclear pericentric heterochromatin);GO:0032991(protein-containing complex);GO:0051291(protein heterooligomerization)
ENSAPLT00000023966	ENSAPLG00000015574	RALYL	RALY R- binding protein like [Source:HGNC Symbol;Acc:HGNC:27036]	ssc-miR-30a-3p_L-1R+1_1ss10GT	97	-13.61	GO:0003676(nucleic acid binding);GO:0042802(identical protein binding)
ENSAPLT00000023966	ENSAPLG00000015574	RALYL	RALY R- binding protein like [Source:HGNC Symbol;Acc:HGNC:27036]	ssc-miR-30a-3p_L-1_1ss10GT	97	-13.15	GO:0003676(nucleic acid binding);GO:0042802(identical protein binding)
ENSAPLT00000023984	ENSAPLG00000013450	DTNBP1	dystrobrevin binding protein 1 [Source:HGNC Symbol;Acc:HGNC:17328]	cli-miR-1416-5p	97	-14.7	GO:0001956(positive regulation of neurotransmitter secretion);GO:0005634(nucleus);GO:0005737(cytoplasm);GO:0005789(endoplasmic reticulum membrane);GO:0005886(plasma membrane);GO:0006996(organelle organization);GO:0007596(blood coagulation);GO:0008089(anterograde axonal transport);GO:0010628(positive regulation of gene expression);GO:0014059(regulation of dopamine secretion);GO:0014069(postsynapti…
[truncated: 19,596 more rows]

## Sheet: Target gene symbol
Symbol
ERBB4
DARS
ZCCHC24
RWDD4
NMBR
RPRD1B
BTBD9
MTTP
ENSAPLG00000003286
SPO11
MRPS22
HDAC10
SMC3
EMP2
ENSAPLG00000004330
SYT10
ENSAPLG00000004589
ENSAPLG00000004886
CSNK1D
MBTPS1
POLR3B
GID8
ENSAPLG00000005622
CALB1
BRINP1
IFT80
NET1
GAD2
CNOT8
ENSAPLG00000007227
PRKAA2
CDH8
ENSAPLG00000007785
MAP2K5
HBS1L
STAT3
ABHD5
ENSAPLG00000008356
GPR137B
[truncated: 1,749 more rows]
